# Supplementary material for: Aedes aegypti Hemocytes Mediate Antiviral Immunity
Source: Int J Mol Sci. 2025 Sep 9;26(18):8779. doi: 10.3390/ijms26188779 (PMC12470020; doi:10.3390/ijms26188779)
Supplement: Supplementary file 1 [file ijms-26-08779-s001.zip]

Archive with 14 entries (12 files):
- Supplementary Figures/
- Supplementary Figures/Supplementary Figure S1.jpg
- Supplementary Figures/Supplementary Figure S2.jpg
- Supplementary Figures/Supplementary Figure S3.jpg
- Supplementary Figures/Supplementary Figure S4.jpg
- Supplementary Figures/Supplementary Figure S5.jpg
- Supplementary Tables/
- Supplementary Tables/Source Data.xlsx
- Supplementary Tables/Supplementary Table S1.xlsx
- Supplementary Tables/Supplementary Table S2.xlsx
- Supplementary Tables/Supplementary Table S3.xlsx
- Supplementary Tables/Supplementary Table S4.xlsx
- Supplementary Tables/Supplementary Table S5.xlsx
- Supplementary Tables/Supplementary Table S6.xlsx
