# Supplementary material for: Aedes aegypti Hemocytes Mediate Antiviral Immunity
Source: Int J Mol Sci. 2025 Sep 9;26(18):8779. doi: 10.3390/ijms26188779 (PMC12470020; doi:10.3390/ijms26188779)
Supplement: Supplementary file 1 [file ijms-26-08779-s001.zip › Supplementary Tables/Source Data.xlsx]

## Sheet: Fig. 1d
	Fat body			Hemocytes			Fat body	Hemocytes
Category	VB ID	Gene	Log2FC	VB ID	Gene	Log2FC	n	n
Apoptosis	AAEL009074	IAP1	-1.47218	AAEL012446	IAP6	1.57076	2	9
	AAEL014348	CASPS8	-2.25087	AAEL014251	IAP5	4.02646
				AAEL006633	IAP2	1.32132
				AAEL012143	CASPS7	2.48741
				AAEL003444	CASPS19	3.35653
				AAEL005955	CASPS17	4.64679
				AAEL005956	CASPS16	5.022
				AAEL000874	ARC	1.64863
				AAEL011158	ARC	2.07023
Autophagy	AAEL000955	APG3	-0.79697	AAEL013355	BECN1	2.65604	2	7
	AAEL007162	APG8	-0.892805	AAEL009814	ATG7	1.67748
				AAEL010641	APG7A	1.59519
				AAEL010427	APG6	1.74057
				AAEL010516	APG4A	1.90841
				AAEL013063	APG18A	1.60597
				AAEL019779	APG16	1.37726
CLIP Domain	AAEL000028	CLIPB34	-3.37216	AAEL007993	CLIPB27	3.95964	38	2
	AAEL000037	CLIPB35	-2.77676	AAEL002126	CLIPA15	4.419
	AAEL000074	CLIPB1	-3.31411
	AAEL000099	CLIPB33	-3.09715
	AAEL000760	CLIPB30	-3.24133
	AAEL001077	CLIPB45	-3.44152
	AAEL001084	CLIPB21	-2.05302
	AAEL001233	CLIPE9	-5.63187
	AAEL002124	CLIPD6	-2.2151
	AAEL002601	CLIPA1	-2.42387
	AAEL003243	CLIPB13A	-1.45153
	AAEL003253	CLIPB13B	-3.26678
	AAEL003628	CLIPB38	-2.0421
	AAEL003631	CLIPB41	-3.2619
	AAEL004524	CLIPC5B	-5.19813
	AAEL004979	CLIPD2	-3.63806
	AAEL005064	CLIPB5	-1.24285
	AAEL005431	CLIPB37	-1.80597
	AAEL005792	CLIPE8	-1.30548
	AAEL006161	CLIPB31	-2.899
	AAEL006168	CLIPB42	-3.10523
	AAEL006674	CLIPB29	-3.1626
	AAEL007593	CLIPC2	-0.931085
	AAEL007597	CLIPC3	-1.99889
	AAEL008668	CLIPB22	-1.72939
	AAEL010773	CLIPE10	-2.3717
	AAEL011593	CLIPC11	-3.0929
	AAEL012711	CLIPC12	-2.77644
	AAEL012712	CLIPC13	-3.04329
	AAEL013245	CLIPB28	-1.5478
	AAEL014137	CLIPB25	-5.53414
	AAEL014140	CLIPB24	-1.6969
	AAEL015430	CLIPB19	-3.48592
	AAEL015465	CLIP	-2.93332
	AAEL017003	CLIP	-1.68687
	AAEL019767	CLIP	-2.8621
	AAEL019768	CLIP	-3.08318
	AAEL024669	CLIP	-3.72344
Collagen				AAEL003494	Collagen type IV alpha-3-binding protein	2.65643	0	5
				AAEL007963	Collagen alpha-5(IV) chain	2.39063
				AAEL023187	Collagen alpha-1(IV) chain	2.35976
				AAEL019726	Collagen alpha-1(XV) chain	1.41169
				AAEL019940	Collagen	2.179
Cytokines	AAEL000807	Interferon	-0.771073	AAEL008958	FOXK1/ILF-1	1.50463	2	6
	AAEL010397	Interferon	-2.2249	AAEL010565	Interleukin	1.10014
				AAEL006048	Interleukin	0.761887
				AAEL022214	Interferon	5.38935
				AAEL010345	Interferon	1.80091
				AAEL005631	Interferon	1.5647
Fibrinogen	AAEL000508	FBN/FREP15	-2.40857	AAEL019868	FBN	3.17501	7	11
	AAEL006704	FBN/FREP18	-2.53285	AAEL003156	FBN	3.12101
	AAEL011007	FBN	-1.20759	AAEL009380	FBN	3.391
	AAEL011009	FBN	-3.98336	AAEL000749	FBN	7.11092
	AAEL013417	FBN/FREP24	-2.9928	AAEL010117	FBN	3.32668
	AAEL022809	FBN	-3.61246	AAEL011633	FBN	3.43798
	AAEL025744	FBN	-3.2933	AAEL000726	FBN	6.84275
				AAEL021180	FBN	2.59922
				AAEL008104	FBN	4.95046
				AAEL003294	FBN	2.43727
				AAEL011634	FBN	2.911
GNBP	AAEL003889	GNBPB1	-2.83652				2	0
	AAEL007626	GNBPA1	-2.70595
IMD Pathway	AAEL007624	REL2	-2.35273	AAEL027860	casp	1.13923	1	4
				AAEL018130	TAK1	1.01781
				AAEL022729	Akirin	1.97798
				AAEL014557	cad	4.21415
JAK/STAT Pathway	AAEL000165	VAGO2	-3.52768	AAEL019728	SOCS	2.47225	2	4
	AAEL000200	VAGO1	-4.14615	AAEL026694	PIAS2	2.43813
				AAEL015099	PIAS1	2.18289
				AAEL012471	DOME	2.51786
JNK Pathway	AAEL006134	CCDC134	-2.25681	AAEL008634	JNK	3.13719	2	4
	AAEL008622	dJNK	-2.82463	AAEL012476	RILP	2.67122
				AAEL012475	JNK/sapk-associated protein	1.05431
				AAEL020302	JSP-1	3.28789
Laminin	AAEL000786	Laminin B (Domain IV)	-3.63025	AAEL012421	Cadherin	3.33561	2	5
	AAEL019834	Laminin	-2.58816	AAEL007803	lamin b receptor	1.44817
				AAEL003658	laminin beta-2 chain	1.26845
				AAEL027482	netrin-A	3.80201
				AAEL019907	Fat-like cadherin-related tumor suppressor homolog	1.95832
Lectin	AAEL000283	CTLMA16	-4.25021	AAEL000556	CTL25	7.62104	19	2
	AAEL000543	CTLMA11	-2.02867	AAEL000533	CTL16	6.04981
	AAEL000563	mosGCTL-1	-3.37197
	AAEL003844	GALE5	-1.43872
	AAEL005482	CTL18	-3.81238
	AAEL005641	CTLGA5	-4.16527
	AAEL009842	GALE12	-1.86501
	AAEL011070	CTLGA3	-3.70242
	AAEL011078	CTLGA1	-6.62384
	AAEL011408	CTL21	-3.6263
	AAEL011453	CTL14	-3.63187
	AAEL011455	CTLMA12	-3.42402
	AAEL013853	CTLGA2	-2.96401
	AAEL018265	CTL9	-2.21391
	AAEL022757	Lectin	-0.700326
	AAEL023353	CTL	-1.49462
	AAEL026955	CTL	-4.51171
	AAEL027443	CTL	-5.33565
	AAEL029020	CTL	-2.69464
LRR	AAEL000668	LRR	-3.49967	AAEL003554	LRR	2.45487	43	11
	AAEL000762	LRIM19	-5.72461	AAEL022806	LRR	2.21809
	AAEL001401	LRIM10A	-3.34577	AAEL007442	LRR	2.31097
	AAEL001402	LRIM10B	-3.82766	AAEL006797	LRR	5.93024
	AAEL001414	LRIM9	-2.70896	AAEL021750	LRR	1.65529
	AAEL001417	LRIM7	-3.31029	AAEL024204	LRR	1.93457
	AAEL001420	LRIM8	-3.75725	AAEL011305	LRR	3.72087
	AAEL002295	LRR	-2.44026	AAEL003228	LRR	0.805675
	AAEL002678	LRR	-1.41982	AAEL026727	LRR	3.23564
	AAEL003597	LRR	-2.34049	AAEL012538	LRIM6	2.10138
	AAEL003713	LRR	-2.10905	AAEL008658	LRIM16	2.27141
	AAEL003855	LRR	-1.0154
	AAEL004466	LRIM23	-3.34535
	AAEL005221	LRR	-3.33598
	AAEL006248	LRR	-2.28636
	AAEL006377	LRIM31	-1.28129
	AAEL006920	LRIM20	-2.79844
	AAEL007103	LRIM15	-2.14614
	AAEL007224	LRIM22	-5.12348
	AAEL007565	LRR	-0.777096
	AAEL007778	LRR/LRRD19	-3.30911
	AAEL008262	LRR	-2.54081
	AAEL008365	LRR	-3.05361
	AAEL009359	LRR	-3.54648
	AAEL010125	LRIM17	-3.20574
	AAEL010128	LRIM4	-3.67972
	AAEL010132	LRIM3	-2.76992
	AAEL010656	LRIM12	-1.26796
	AAEL011387	LRR	-1.6182
	AAEL012086	LRIM1	-2.77222
	AAEL012635	LRR	-3.52018
	AAEL012722	LRR	-4.89338
	AAEL012726	LRR	-3.2984
	AAEL012763	LRIM24	-3.95501
	AAEL012767	LRIM5	-2.31206
	AAEL015019	LRR	-3.40548
	AAEL021071	LRR	-0.857836
	AAEL022118	LRR	-3.55223
	AAEL023798	LRR	-3.75339
	AAEL024406	LRR	-1.72237
	AAEL026147	LRR	-3.55513
	AAEL027402	LRR	-1.42991
	AAEL027849	LRR	-4.29729
LysM				AAEL007321	LysM/PBD4	4.07912	0	2
				AAEL002142	LysM/PBD1	2.57631
Lysozyme	AAEL001485	Lysozyme	-3.20036				4	0
	AAEL015404	LYSC7B	-2.61367
	AAEL017132	LYSC4	-3.03344
	AAEL019435	LYSC6	-7.33616
Macroglobulin/Complement	AAEL001163	macroglobulin	-1.52766	AAEL012267	TEP1	3.5851	4	2
	AAEL001794	TEP22	-1.45647	AAEL019958	macroglobulin	6.57988
	AAEL008607	TEP3	-2.68825
	AAEL017023	macroglobulina	-2.40257
MAPK/ERK Pathway				AAEL021333	MAPKK	1.77651	0	9
				AAEL003013	MAPKK4	1.20206
				AAEL009402	Mapkapk	3.11917
				AAEL017338	MAPKKK5	1.90487
				AAEL010835	MAPKKK12	2.58973
				AAEL012723	MAPKK2	0.92056
				AAEL013939	ERK1/2	2.7688
				AAEL008379	p38b	1.82373
				AAEL001622	MKK3	1.3972
miRNA Pathway				AAEL008687	loqs	2.33315	0	3
				AAEL012410	AGO1b	1.09698
				AAEL003287	Ars2	1.41241
NF-𝛋𝛃				AAEL003817	kappa b-ras	3.68914	0	3
				AAEL006032	NFKB	2.12575
				AAEL022135	NFRKB	2.14192
NOTCH				AAEL025606	DELTA	3.965	0	1
PGRP	AAEL009474	PGRPS1	-3.34122	AAEL027982	PGRP-LE	2.22779	5	1
	AAEL010171	PGRPLB	-1.58166
	AAEL012380	PGRPLA	-3.08179
	AAEL014640	PGRPLC	-1.78402
	AAEL021026	PGRP	-2.33574
PPO				AAEL013496	PPO8	4.16973	0	8
				AAEL013492	PPO5	3.39543
				AAEL013501	PPO4	3.41469
				AAEL011763	PPO3	4.2154
				AAEL011764	PPO10	3.76167
				AAEL015116	PPO	4.41427
				AAEL020579	PPO	4.52009
				AAEL015113	PPO	4.13306
piRNA Pathway	AAEL013233	PIWI5	-3.05533	AAEL011385	Zucchini	2.70299	1	8
				AAEL007698	PIWI4	1.22899
				AAEL013692	PIWI3	5.53794
				AAEL008098	PIWI2	8.6401
				AAEL008595	mael	6.19333
				AAEL008101	Atari	2.6674
				AAEL007823	Ago3	1.01961
				AAEL006744	REXO5	0.682334
REDOX				AAEL004390	HPX8B	3.29286	0	4
				AAEL004388	HPX8A	5.28858
				AAEL007563	DUOX	6.66453
				AAEL006271	CUSOD2	4.65472
Scavenger Receptor	AAEL000227	SCRB8	-3.1299	AAEL006361	SCRC2	2.93975	7	4
	AAEL000234	SCRB7	-2.32214	AAEL006355	SCRC1	2.78856
	AAEL000256	SCRB9	-1.63581	AAEL009420	SCRBQ1	5.02916
	AAEL005979	SCRB3	-5.63361	AAEL010655	SCRASP2	3.68402
	AAEL009192	SCRASP1	-1.28431
	AAEL009423	SCRBQ2	-1.43592
	AAEL011222	SCRB5	-2.00434
Serpin	AAEL002720	SRPN20	-3.04857	AAEL007420	SRPN25	8.53941	10	2
	AAEL002730	SRPN21	-3.02741	AAEL007765	SRPN10	1.2496
	AAEL002731	SRPN14	-2.76414
	AAEL003697	SRPN17	-3.33962
	AAEL005665	SRPN3	-1.60615
	AAEL013936	SRPN4	-1.75436
	AAEL014078	SRPN	-2.09978
	AAEL014079	SRPN	-1.5945
	AAEL017249	SRPN24	-5.84791
	AAEL020823	SRPN	-2.508
siRNA Pathway	AAEL011753	R2D2	-1.14484	AAEL013721	Loqs2	7.43909	1	1
TGF-𝛃	AAEL006609	TIEG-1	-2.80731	AAEL001876	decapentaplegic	3.01864	2	4
	AAEL013533	LNR42	-2.97519	AAEL027566	TGF-𝛃R1	1.63288
				AAEL013534	TRAG	2.07355
				AAEL018293	CSRNP3	1.26728
TNF-𝛂	AAEL006649	TNFR4	-2.49562	AAEL013963	TNF8	2.81422	2	2
	AAEL007349	LPS-induced TNF-alpha factor homolog	-2.89045	AAEL025438	TNFR-Wengen	1.12423
TOLL Pathway	AAEL005075	ECSIT	-1.09659	AAEL007642	TUBE	1.52254	7	3
	AAEL007619	TOLL5A	-2.0196	AAEL014896	TOLL6	6.40241
	AAEL000057	TOLL5B	-3.85388	AAEL003371	TrCP	3.52402
	AAEL002583	TOLL7	-4.001
	AAEL007768	MYD	-1.5027
	AAEL008596	SPZ3A	-2.6417
	AAEL013433	SPZ1C	-2.82417
Others	AAEL006885	14-3-3zeta	-1.67238	AAEL011949	Transferrin 2	0.745261	3	2
	AAEL013407	Cat	-1.39003	AAEL004142	psidin	1.25486
	AAEL004833	Attacin C	-2.77903
n=		168			129		168	129

## Sheet: Fig. 1e
VB ID	AAEL012267	AAEL007765	AAEL013496	AAEL013492	AAEL013501	AAEL011763	AAEL011764	AAEL015116	AAEL020579	AAEL015113	AAEL011385	AAEL007698	AAEL013692	AAEL008098	AAEL008595	AAEL008101	AAEL007823	AAEL006744	AAEL008687	AAEL012410	AAEL003287	AAEL013721	AAEL014896
gene	TEP1	SRPN10	PPO8	PPO5	PPO4	PPO3	PPO10	PPO-AAEL015116	PPO-AAEL020579	PPO-AAEL015113	Zucchini	PIWI4	PIWI3	PIWI2	mael	Atari	Ago3	REXO5	loqs	AGO1b	Ars2	Loqs2	TOLL6
Hc1	0.188516	0.70455	0.689039	0.369394	0.0871997	0.599594	0.395965	0.682049	0.84732	0.291527	1.1055	0.456216	1.9077	1.42987	2.28824	1.14043	0.398641	0.164749	1.11964	0.366914	0.483818	1.92178	0.164749
Hc2	0.654556	-0.0775508	0.606164	0.68819	0.715041	0.649178	0.521245	0.665338	0.124616	-0.863671	0.695623	0.711967	1.95203	1.33716	2.04116	0.297717	0.693557	0.643717	0.612859	0.609224	0.784347	1.75443	0.643717
Hc3	0.18903	0.621278	2.2195	1.86494	1.86329	2.34973	2.20746	2.39619	2.6614	0.912913	0.854884	0.245974	1.24786	0.26069	2.02629	0.622644	0.0195223	0.0364361	0.689332	0.212566	0.362548	1.48474	0.0364361
FB1	-0.76997	-0.769407	-2.95872	-3.09095	-2.2423	-2.94784	-3.28479	-3.14499	-3.01006	-0.693171	-1.37226	-0.730089	-4.07516	-1.90923	-5.07582	-1.11991	-0.547437	-0.40665	-1.36026	-0.253536	-0.924909	-3.16519	-0.40665
FB2	-0.607586	-0.36089	-2.08461	-1.64456	-1.82294	-2.52711	-2.13677	-2.24272	-2.07179	-0.863671	-1.76149	-0.651577	-3.22659	-1.90923	-2.98412	-1.21771	-0.394907	-0.351	-1.42107	-0.75973	-0.936018	-2.74783	-0.351
FB3	-0.857106	-1.12341	-3.0437	-1.90816	-1.87346	-2.32079	-1.64641	-2.80736	-3.04675	-0.863671	-2.09409	-0.532291	-1.84102	-1.90923	-3.42165	-1.65516	-0.59434	-0.163806	-1.29897	-0.212654	-0.113316	-3.16519	-0.163806

## Sheet: Fig. 2d
Log2FC (Hc/Fb)
VB ID	AAEL011641	AAEL006557	AAEL026451	AAEL007871	AAEL005232	AAEL008692	AAEL005641	AAEL006825	AAEL027215	AAEL029028	AAEL006784	AAEL003748	AAEL017297	AAEL006992	AAEL002085	AAEL025644	AAEL007595	AAEL009517	AAEL004056	AAEL009653	AAEL005027	AAEL002639	AAEL005220	AAEL008053	AAEL009608	AAEL028178	AAEL026382	AAEL020447	AAEL005263	AAEL009914	AAEL026401	AAEL005163	AAEL006502	AAEL022991	AAEL013233	AAEL006135	AAEL028042	AAEL026329	AAEL024336	AAEL022649	AAEL022004	AAEL021593	AAEL020578	AAEL026190	AAEL008847	AAEL000656	AAEL004700	AAEL010855	AAEL015216
Gene	Tsf	PDCD5	SANT/Myb domain	APC10	Cyclin-like	BAF	CTLGA5	CTL	CTL	CTL	CYP9J17	CYP9AE1	CYP6M9	CYP6AG6	CYP4H31	TatD	P53	LRR	LAMTOR3	RpS30	RpLP1	Rpl36-2	RpL30	ppk318	mRpS16	AAEL028178	AAEL026382	AAEL020447	U3 ribonucleoprotein	Sm-D2	S28e Ribosomal protein	60S ribosome	TSR2	SAF-B2	PIWI5	Cbp20	AAEL028042	AAEL026329	AAEL024336	AAEL022649	AAEL022004	AAEL021593	AAEL020578	Gipsy	Wnt-7b	Protein pangolin	CDK1	CDC6	NHK1
Log2FC (HcDV/Hc)	1.75785	0.959731	3.71177	1.0343	0.863039	0.818878	3.41822	3.51612	1.88306	3.19411	2.2506	2.58582	3.2516	1.55297	4.86171	3.09159	0.909657	3.14247	1.05172	1.08528	0.871698	1.03199	1.18619	5.57894	1.30486	1.10647	0.894249	3.54466	1.00669	0.686653	6.10443	0.865968	0.615398	2.68463	1.07397	0.859679	3.54019	2.18694	4.90536	2.8796	2.75889	3.40102	2.8246	5.79824	2.26043	1.99071	-1.48064	-0.867229	-0.914242
Z score
VB ID	AAEL011641	AAEL006557	AAEL026451	AAEL007871	AAEL005232	AAEL008692	AAEL005641	AAEL006825	AAEL027215	AAEL029028	AAEL006784	AAEL003748	AAEL017297	AAEL006992	AAEL002085	AAEL025644	AAEL007595	AAEL009517	AAEL004056	AAEL009653	AAEL005027	AAEL002639	AAEL005220	AAEL008053	AAEL009608	AAEL028178	AAEL026382	AAEL020447	AAEL005263	AAEL009914	AAEL026401	AAEL005163	AAEL006502	AAEL022991	AAEL013233	AAEL006135	AAEL028042	AAEL026329	AAEL024336	AAEL022649	AAEL022004	AAEL021593	AAEL020578	AAEL026190	AAEL008847	AAEL000656	AAEL004700	AAEL010855	AAEL015216
Gene	Tsf	PDCD5	SANT/Myb domain	APC10	Cyclin-like	BAF	CTLGA5	CTL	CTL	CTL	CYP9J17	CYP9AE1	CYP6M9	CYP6AG6	CYP4H31	TatD	P53	LRR	LAMTOR3	RpS30	RpLP1	Rpl36-2	RpL30	ppk318	mRpS16	AAEL028178	AAEL026382	AAEL020447	U3 ribonucleoprotein	Sm-D2	S28e Ribosomal protein	60S ribosome	TSR2	SAF-B2	PIWI5	Cbp20	AAEL028042	AAEL026329	AAEL024336	AAEL022649	AAEL022004	AAEL021593	AAEL020578	Gipsy	Wnt-7b	Protein pangolin	CDK1	CDC6	NHK1
HcDV1	-0.036357	0.129074	-0.0995161	0.928593	1.23654	1.11833	0.174861	1.30386	0.621328	1.37171	1.00992	1.47088	1.19943	0.554685	1.39319	1.2178	0.622797	0.708562	0.743788	-0.214884	-0.780323	-0.0850014	0.281103	0.754136	0.769965	-0.697044	0.602893	3.81567	0.69413	0.753417	2.01778	0.691827	0.0538035	-0.423741	0.0424773	1.11682	0.330478	0.723363	0.00314433	0.0855166	0.518301	0.115469	-0.337232	1.13072	1.52798	0.126566	-0.286086	-0.0518861	-0.745562
HcDV2	0.971334	1.00443	0.661817	0.218171	1.09377	0.469004	1.40263	0.00954765	1.7072	0.192118	-0.316404	-0.240575	0.0874263	-0.407154	-0.184623	-0.527546	-0.121591	0.0303473	0.51617	0.559381	0.108535	0.446553	0.354643	-0.134237	0.637203	0.727444	0.568353	0.311594	0.441099	0.563872	0.512369	0.163687	0.120834	0.059558	-0.257342	0.610475	-0.0159338	0.0213966	0.00628148	0.016311	-0.0366235	-0.0033194	0.359497	-0.0242537	0.250702	0.0325431	-0.158772	0.590735	-0.518057
HcDV3	-0.208646	-0.13363	-0.435879	-0.458603	0.709138	0.192281	-0.537525	-0.109514	0.0180473	0.136811	-0.704609	-1.00798	-0.409668	-0.368701	-0.13775	-0.311401	-0.379286	0.0638173	-0.311825	-1.14313	-0.717687	-0.967696	-1.43246	-0.0625177	-0.441144	-0.597004	-0.392012	-1.89222	-0.327673	0.0968352	-0.567664	-0.37674	-0.400044	1.96224	-0.851885	0.0880074	-0.0017742	0.0135195	-0.000141	-0.0140091	-0.0312389	-0.0180155	1.47934	0.0882252	-0.154915	-0.191072	0.465974	1.07175	0.220376
Hc1	-0.313302	-1.05663	-0.533592	-0.285042	0.62686	-0.0650735	-1.71123	-0.30663	-0.161945	-0.457437	-1.37268	-1.28488	-0.532886	-0.651811	-0.184623	-0.649913	-0.965713	-0.154667	-0.34952	-0.689531	-1.46514	-0.753332	-0.509127	-0.134237	-0.957512	-1.13096	-0.134838	0.0361103	-0.384447	-0.140562	-0.567664	-0.515999	-0.694535	-0.142501	-1.57624	-0.331162	-0.0578554	-0.0099991	-0.0015475	-0.0068357	-0.0942967	-0.0336061	-0.337232	-0.236248	-0.560591	-0.426371	1.74542	1.36949	0.426814
Hc2	-0.460591	-0.635007	-0.456329	-0.728818	0.0719152	-0.0695994	-0.972195	-0.149665	-1.00774	-0.276804	-0.937287	-0.591565	-0.308849	-0.798502	-0.147697	-0.480541	-0.711026	-0.12845	-0.885811	-1.8684	-1.45956	-1.38488	-2.19713	-0.134237	-1.27248	-1.26405	-0.701826	-2.40891	-1.02599	-0.0186236	-0.567664	-0.600587	-0.641985	-0.103097	-1.29784	0.0335229	-0.0331269	-0.117332	-0.0015475	-0.0200649	-0.018138	-0.0183048	-0.178264	-0.236248	-0.0497616	-0.324454	1.25286	1.85112	1.00908
Hc3	-0.335213	0.0124633	-0.483212	-0.892922	0.119276	-0.315387	-1.36304	-0.243751	-0.277921	-0.3382	-0.646511	-0.832918	-0.432114	-0.932537	-0.184623	-0.468349	-0.585902	-0.0556066	-0.61513	-1.08361	-0.852745	-1.14146	-1.38105	-0.134237	-0.421274	-0.805299	-0.743644	-1.91606	-0.549953	-0.325703	-0.567664	-0.715036	-0.570423	-0.0812359	-0.715909	-0.237705	-0.0482208	-0.0891733	-0.0015475	-0.0208147	-0.0707174	-0.0336061	0.0255919	-0.236248	-0.149878	-0.246995	0.452584	1.16492	0.341424
[truncated: 11 more columns]

## Sheet: Fig.3a
	NT	LPSMs	CLDs		Kruskal-Wallis test
1	1200	390	900		P value	0.9107
2	1800	3000	150		Exact or approximate P value?	Approximate
3	180	600	240		P value summary	ns
4	120	6000	120		Do the medians vary signif. (P < 0.05)?	No
5	6	3000	3600		Number of groups	3
6	150	600	3900		Kruskal-Wallis statistic	0.1871
7	1200	5700	6000
8	2700	750	21		Dunn's multiple comparisons test	Mean rank diff.	Significant?	Summary	Adjusted P Value
9	6	120	900		NT vs. LPSMs	0.1921	No	ns	>0.9999	A-B
10	3000	360	90		NT vs. CLDs	2.877	No	ns	>0.9999	A-C
11	12000	270	5100		LPSMs vs. CLDs	2.685	No	ns	>0.9999	B-C
12	1440	2400	270
13	900	1500	270		Test details	Mean rank 1	Mean rank 2	Mean rank diff.	n1	n2	Z
14	630	3300	2400		NT vs. LPSMs	53.98	53.79	0.1921	29	43	0.02626
15	3600	1500	570		NT vs. CLDs	53.98	51.11	2.877	29	33	0.3714
16	480	300	900		LPSMs vs. CLDs	53.79	51.11	2.685	43	33	0.3812
17	240	1200	6000
18	450	2400	120
19	4500	120	3000
20	10200	120	450
21	150	150	600
22	2700	630	120
23	90	480	18000
24	330	3900	150
25	1500	3900	120
26	600	5100	3600
27	5700	450	180
28	480	210	1500
29	1200	600	360
30		105	270
31		1080	27000
32		600	1200
33		102	300
34		2100
35		150
36		9000
37		2100
38		600
39		900
40		36
41		12000
42		240
43		240

## Sheet: Fig. 3b
	Total	Non-infected	Infected	% infected		NT vs LPSMs
NT	57	28	29	50.8772		P value and statistical significance
LPSMs	63	20	43	68.254		Test	Fisher's exact test
CLDs	62	29	33	53.2258		P value	0.0632
						P value summary	ns
						One- or two-sided	Two-sided
						Statistically significant (P < 0.05)?	No
						Data analyzed	NT	LPSMs
						Infected	29	43
						Non-Infected	28	20
						Total	57	63
						NT vs CLDs
						P value and statistical significance
						Test	Fisher's exact test
						P value	0.8553
						P value summary	ns
						One- or two-sided	Two-sided
						Statistically significant (P < 0.05)?	No
						Data analyzed	NT	CLDs
						Infected	29	33
						Non-Infected	28	29
						Total	57	62
						LPSMs vs CLDs
						P value and statistical significance
						Test	Fisher's exact test
						P value	0.1008
						P value summary	ns
						One- or two-sided	Two-sided
						Statistically significant (P < 0.05)?	No
						Data analyzed	LPSMs	CLDs
						Infected	43	33
						Non-Infected	20	29
						Total	63	62

## Sheet: Fig. 3c
	NT	LPSMs	CLDs		Kruskal-Wallis test
1	4200	3900	7800		P value	<0.0001
2	10200	3300	33000		Exact or approximate P value?	Approximate
3	42000	9000	6600		P value summary	****
4	6300	12000	18000		Do the medians vary signif. (P < 0.05)?	Yes
5	3000	7200	117000		Number of groups	3
6	39000	10500	60000		Kruskal-Wallis statistic	29.13
7	21000	12000	4800
8	21000	48000	36000		Dunn's multiple comparisons test	Mean rank diff.	Significant?	Summary	Adjusted P Value
9	3600	1800	4800		NT vs. LPSMs	8.896	No	ns	0.8868	A-B
10	9000	240	10500		NT vs. CLDs	-34.55	Yes	***	0.0001	A-C
11	6300	1500	21000		LPSMs vs. CLDs	-43.45	Yes	****	<0.0001	B-C
12	6000	3600	4500
13	2700	4500	4200		Test details	Mean rank 1	Mean rank 2	Mean rank diff.	n1	n2	Z
14	2400	4800	30000		NT vs. LPSMs	63.95	55.05	8.896	48	48	1.046
15	2100	1800	6600		NT vs. CLDs	63.95	98.5	-34.55	48	48	4.062
16	45000	12000	18000		LPSMs vs. CLDs	55.05	98.5	-43.45	48	48	5.108
17	4200	2400	33000
18	3300	9600	12000
19	6900	1500	10800
20	3600	3000	4200
21	4200	4800	12000
22	6000	1200	27000
23	3600	15000	24000
24	45000	5400	3900
25	6000	18000	27000
26	18000	6000	18000
27	6000	15000	39000
28	3000	3000	12000
29	36000	3000	105000
30	36000	9000	15000
31	18000	3000	21000
32	18000	6000	93000
33	81000	1200	30000
34	12000	3000	36000
35	24000	18000	21000
36	6000	21000	57000
37	3000	21000	12000
38	6000	9000	45000
39	3000	9000	36000
40	18000	69000	10200
41	3000	3000	33000
42	3000	14100	21000
43	9000	900	36000
44	1500	33000	27000
45	6000	9000	36000
46	6000	24000	63000
47	30000	24000	33000
48	18000	9000	18000

## Sheet: Fig. 3d
	Total	Non-infected	Infected	% infected		NT vs LPSMs
NT	48	0	48	1		P value and statistical significance
LPSMs	48	0	48	1		Test	Fisher's exact test
CLDs	48	0	48	1		P value	>0.9999
						P value summary	ns
						One- or two-sided	Two-sided
						Statistically significant (P < 0.05)?	No
						Data analyzed	NT	LPSMs
						Infected	48	48
						Non-Infected	0	0
						Total	48	48
						NT vs CLDs
						P value and statistical significance
						Test	Fisher's exact test
						P value	>0.9999
						P value summary	ns
						One- or two-sided	Two-sided
						Statistically significant (P < 0.05)?	No
						Data analyzed	NT	CLDs
						Infected	48	48
						Non-Infected	0	0
						Total	48	48
						LPSMs vs CLDs
						P value and statistical significance
						Test	Fisher's exact test
						P value	>0.9999
						P value summary	ns
						One- or two-sided	Two-sided
						Statistically significant (P < 0.05)?	No
						Data analyzed	LPSMs	CLDs
						Infected	48	48
						Non-Infected	0	0
						Total	48	48

## Sheet: Supplementary Fig.1c
n	NT	LPSMs	CLDs		ANOVA summary
1	1227	656	0		F	30.5
2	919	424	1		P value	<0.0001
3	651	1290	4		P value summary	****
4	1164	410	5		Significant diff. among means (P < 0.05)?	Yes
5	398	543	33		R squared	0.6489
6	458	284	4
7	639	632	2		Tukey's multiple comparisons test	Mean Diff.	95.00% CI of diff.	Below threshold?	Summary	Adjusted P Value
8	585	1049	5		NT vs. LPSMs	-25.92	-304.5 to 252.7	No	ns	0.9717
9	613	1287	3		NT vs. CLDs	754.8	476.1 to 1033	Yes	****	<0.0001
10	1150	1303	18		LPSMs vs. CLDs	780.7	502.0 to 1059	Yes	****	<0.0001
11	557	1123	100
12	892	563	21

## Sheet: Supplementary Fig. 2b
	NT	LPSMs	CLDs		NT vs LPSMs
Non-smurf	73	50	44		P value and statistical significance
Smurf	0	1	0		Test	Fisher's exact test
Total	73	51	44		P value	0.4113
					P value summary	ns
	NT	LPSMs	CLDs		One- or two-sided	Two-sided
Non-smurf (%)	100	98.0392	100		Statistically significant (P < 0.05)?	No
Smurf (%)	0	1.96078	0
					Data analyzed	NT	LPSMs
					Non-smurf	73	50
					Smurf	0	1
					Total	73	51
					NT vs CLDs
					P value and statistical significance
					Test	Fisher's exact test
					P value	>0.9999
					P value summary	ns
					One- or two-sided	Two-sided
					Statistically significant (P < 0.05)?	No
					Data analyzed	NT	CLDs
					Non-smurf	73	44
					Smurf	0	0
					Total	73	44
					LPSMs vs CLDs
					P value and statistical significance
					Test	Fisher's exact test
					P value	>0.9999
					P value summary	ns
					One- or two-sided	Two-sided
					Statistically significant (P < 0.05)?	No
					Data analyzed	LPSMs	CLDs
					Non-smurf	50	44
					Smurf	1	0
					Total	51	44

## Sheet: Supplementary Fig. 2c
	NT	LPSMs	CLDs		NT vs LPSMs
Alives	71	50	44		P value and statistical significance
Deads	2	1	0		Test	Fisher's exact test
Total	73	51	44		P value	>0.9999
					P value summary	ns
					One- or two-sided	Two-sided
	NT	LPSMs	CLDs		Statistically significant (P < 0.05)?	No
% Alive	97.2603	98.0392	100
%Dead	2.73973	1.96078	0		Data analyzed	NT	LPSMs
					Alives	71	50
					deads	2	1
					Total	73	51
					NT vs CLDs
					P value and statistical significance
					Test	Fisher's exact test
					P value	0.5267
					P value summary	ns
					One- or two-sided	Two-sided
					Statistically significant (P < 0.05)?	No
					Data analyzed	NT	CLDs
					Alives	71	44
					deads	2	0
					Total	73	44
					LPSMs vs CLDs
					P value and statistical significance
					Test	Fisher's exact test
					P value	>0.9999
					P value summary	ns
					One- or two-sided	Two-sided
					Statistically significant (P < 0.05)?	No
					Data analyzed	LPSMs	CLDs
					Alives	50	44
					deads	1	0
					Total	51	44
