# Supplementary material for: Aedes aegypti Hemocytes Mediate Antiviral Immunity
Source: Int J Mol Sci. 2025 Sep 9;26(18):8779. doi: 10.3390/ijms26188779 (PMC12470020; doi:10.3390/ijms26188779)
Supplement: Supplementary file 1 [file ijms-26-08779-s001.zip › Supplementary Tables/Supplementary Table S1.xlsx]

## Sheet: HcvsFB_deg_up
gene_id	Hc1	Hc2	Hc3	FB1	FB2	FB3	Hc	FB	log2FoldChange	pvalue	padj	gene_name	gene_description	tf_family
AAEL020191	1672.56	1851	1090.98	14.4478	10.8035	8.18	1538.18	11.1438	6.97667	6.68434e-50	2.42241e-46	-	- && Q9I7I0.1 RecName: Full=G2/mitotic-specific cyclin-B3 && PF00134:Cyclin, N-terminal domain|PF02984:Cyclin, C-terminal domain	Cyclin_C
AAEL003355	1061.71	1056.21	906.075	22.8124	28.5522	32.72	1008	28.0282	5.25091	1.4915e-47	4.05389e-44	-	- && - && -	-
AAEL013295	656.905	964.998	713.784	6.84371	9.26017	16.36	778.562	10.8213	6.47992	9.97612e-39	1.54943e-35	-	- && - && PF14802:TMEM192 family	-
AAEL001939	1580.45	1608.01	1228.82	72.2391	87.9717	81.8	1472.43	80.6703	4.19404	1.17009e-38	1.59016e-35	-	- && Q9VL52.3 RecName: Full=Putative ATP-dependent RNA helicase SoYb; AltName: Full=Sister of Yb && PF00270:DEAD/DEAH box helicase|PF00567:Tudor domain	DEAD
AAEL024914	1483.49	1392.32	904.537	4.56247	13.1186	16.36	1260.11	11.347	7.0396	6.11943e-38	7.39227e-35	-	- && Q9Y226.2 RecName: Full=Solute carrier family 22 member 13; AltName: Full=Organic cation transporter-like 3; Short=ORCTL-3 && PF00083:Sugar (and other) transporter	Sugar_tr
AAEL019977	719.929	764.625	575.335	24.3332	25.4655	24.54	686.63	24.7796	4.78681	3.42336e-37	3.72188e-34	-	- && Q1LUA6.1 RecName: Full=Triple functional domain protein && PF00621:RhoGEF domain|PF00435:Spectrin repeat	RhoGEF
AAEL009057	732.049	674.852	509.187	8.36453	13.8903	8.18	638.696	10.1449	5.87549	3.99178e-36	3.94533e-33	-	- && P54733.2 RecName: Full=G1/S-specific cyclin-E; Short=DmCycE && PF00134:Cyclin, N-terminal domain|PF02984:Cyclin, C-terminal domain	Cyclin_C
AAEL021169	727.201	889.349	781.163	6.0833	16.2053	16.36	799.238	12.8829	6.10316	7.00616e-36	6.34758e-33	-	- && - && -	-
AAEL006830	2850.63	3475.52	2151.51	23.5728	53.246	8.18	2825.89	28.3329	6.42603	1.63049e-35	1.36359e-32	-	- && Q9BI17.1 RecName: Full=Protein yellow; Flags: Precursor && PF03022:Major royal jelly protein	-
AAEL023413	1779.22	1713.1	1166.98	60.0726	54.7894	89.98	1553.1	68.2806	4.613	6.47276e-35	5.02656e-32	-	- && - && PF00096:Zinc finger, C2H2 type	zf-C2H2
AAEL000672	2295.53	2092.06	1484.79	117.864	121.154	139.06	1957.46	126.026	3.98201	2.6208e-33	1.72868e-30	-	- && P14785.3 RecName: Full=G2/mitotic-specific cyclin-A && -	-
AAEL012018	1061.71	1959.68	1143.9	1.52082	10.0319	8.18	1388.43	6.57756	7.85865	2.70305e-33	1.72868e-30	-	- && - && -	-
AAEL013458	2966.98	3754.42	3062.81	224.322	304.814	302.66	3261.4	277.265	3.57144	1.92905e-32	1.16515e-29	-	6.3.1.2 (Glutamine synthetase) && P20478.3 RecName: Full=Glutamine synthetase 2 cytoplasmic; AltName: Full=Glutamate--ammonia ligase 2 && PF03951:Glutamine synthetase, beta-Grasp domain|PF00120:Glutamine synthetase, catalytic domain	-
AAEL011870	4801.95	4321.3	2728.69	125.468	112.665	220.86	3950.65	152.998	4.7652	7.3895e-32	4.22835e-29	-	- && Q566L7.1 RecName: Full=Protein LSM14 homolog B; AltName: Full=Protein FAM61B homolog; AltName: Full=RNA-associated protein 55B; Short=RAP55B && PF09532:FDF domain|PF12701:Scd6-like Sm domain	-
AAEL012840	1022.93	1179.49	761.165	0	5.40177	0	987.863	1.80059	8.59986	1.21406e-31	6.59962e-29	-	- && - && PF00836:Stathmin family	-
AAEL010893	576.913	868.761	699.016	13.6874	25.4655	16.36	714.897	18.5043	5.22226	1.43309e-31	7.41929e-29	-	4.2.1.1 (Carbonic anhydrase) && P35218.1 RecName: Full=Carbonic anhydrase 5A, mitochondrial; AltName: Full=Carbonate dehydratase VA; AltName: Full=Carbonic anhydrase VA; Short=CA-VA; Flags: Precursor && PF00194:Eukaryotic-type carbonic anhydrase	-
AAEL022214	879.914	858.707	626.1	12.1666	21.6071	32.72	788.24	22.1646	5.38935	1.51384e-31	7.48113e-29	-	- && P34276.1 RecName: Full=GILT-like protein C02D5.2 && PF03227:Gamma interferon inducible lysosomal thiol reductase (GILT)	-
AAEL001666	1127.16	782.1	710.708	3.04165	10.0319	16.36	873.323	9.81117	6.87378	1.85364e-31	8.76208e-29	-	- && B2GUN4.1 RecName: Full=Meiosis arrest female protein 1 homolog; AltName: Full=Limkain-b1 && PF12872:OST-HTH/LOTUS domain	-
AAEL006279	1032.63	1128.02	995.914	6.0833	21.6071	24.54	1052.19	17.4101	6.11738	2.07928e-31	9.41914e-29	-	- && - && -	-
AAEL006271	1507.73	2179.68	1455.87	45.6247	79.4832	89.98	1714.43	71.696	4.65472	1.30519e-30	5.45772e-28	CUSOD2	1.15.1.1 (Superoxide dismutase) && O65198.1 RecName: Full=Superoxide dismutase [Cu-Zn], chloroplastic; Flags: Precursor && PF00080:Copper/zinc superoxide dismutase (SODC)	-
AAEL009235	676.297	1097.38	760.242	19.7707	27.7805	8.18	844.64	18.5771	5.28298	1.58764e-30	6.16456e-28	-	- && Q9VVA0.1 RecName: Full=Cold shock domain-containing protein CG9705 && PF00313:'Cold-shock' DNA-binding domain	CSD
AAEL007692	838.706	780.185	630.099	17.4895	33.954	32.72	749.663	28.0545	4.81252	8.0718e-30	3.02609e-27	-	- && Q9VB62.2 RecName: Full=DNA polymerase alpha subunit B; AltName: Full=DNA polymerase alpha 73 kDa subunit && PF04042:DNA polymerase alpha/epsilon subunit B	-
AAEL018187	518.737	509.909	319.972	6.84371	5.40177	8.18	449.54	6.80849	6.15848	1.14946e-29	4.13566e-27	-	- && A2BGM5.1 RecName: Full=Forkhead box protein N4 && PF00250:Forkhead domain	Fork_head
AAEL000604	4220.19	4272.23	3096.04	25.854	56.3327	122.7	3862.82	68.2956	6.00294	1.17922e-29	4.13566e-27	-	- && - && -	-
AAEL024562	1134.43	1750.45	1462.64	4.56247	16.2053	32.72	1449.18	17.8293	6.75741	3.61205e-29	1.15501e-26	-	- && O02437.1 RecName: Full=Protein yellow; Flags: Precursor && PF03022:Major royal jelly protein	-
AAEL021255	836.282	1140.23	771.933	52.4684	61.7345	65.44	916.15	59.881	3.97022	1.11604e-28	3.4049e-26	-	- && Q9W0K4.2 RecName: Full=Protein bric-a-brac 2 && PF05225:helix-turn-helix, Psq domain|PF00651:BTB/POZ domain	BTB
AAEL006712	761.137	1151.25	962.993	52.4684	68.6796	65.44	958.459	62.196	3.96693	2.60389e-28	7.44986e-26	-	2.7.11.1 (Non-specific serine/threonine protein kinase) && Q9VKN7.1 RecName: Full=Aurora kinase B; AltName: Full=IPL1/Aurora-like protein kinase; AltName: Full=Serine/threonine-protein kinase Ial; AltName: Full=Serine/threonine-protein kinase aurora-B && PF00069:Protein kinase domain	Pkinase
AAEL014014	353.905	378.721	439.962	12.1666	16.977	8.18	390.863	12.4412	4.8095	3.48294e-28	9.70936e-26	-	1.5.1.25 (Thiomorpholine-carboxylate dehydrogenase) && O28608.1 RecName: Full=Alanine dehydrogenase; Short=AlaDH && PF02423:Ornithine cyclodeaminase/mu-crystallin family	OCD_Mu_crystall
AAEL000204	523.585	605.667	394.735	1.52082	6.17345	8.18	507.996	5.29142	6.93852	4.39462e-28	1.19446e-25	-	- && - && PF15304:A-kinase anchor protein 2 C-terminus	-
AAEL006660	324.817	435.458	393.504	10.6458	15.4336	8.18	384.593	11.4198	4.93782	7.72925e-28	2.04957e-25	-	- && Q9VQY9.1 RecName: Full=Probable DNA replication complex GINS protein PSF2; AltName: Full=GINS complex subunit 2 && PF05916:GINS complex protein	-
AAEL014365	1374.41	996.358	766.395	55.5101	49.3876	65.44	1045.72	56.7792	4.25156	1.21794e-27	3.07942e-25	-	- && Q6NT16.1 RecName: Full=MFS-type transporter SLC18B1; AltName: Full=Solute carrier family 18 member B1 && PF07690:Major Facilitator Superfamily	MFS_1
AAEL007544	455.713	449.821	321.818	6.0833	8.48849	16.36	409.118	10.3106	5.66735	1.79513e-27	4.43561e-25	-	- && O61267.1 RecName: Full=Ovarian-specific serine/threonine-protein kinase Lok; AltName: Full=Protein loki; AltName: Full=dMNK && PF00069:Protein kinase domain|PF00498:FHA domain	Pkinase
AAEL006235	627.817	667.67	505.495	25.854	36.269	16.36	600.327	26.161	4.36598	2.93272e-27	7.08544e-25	-	- && - && -	-
AAEL009400	2133.12	2119.83	1630.32	232.686	190.605	212.68	1961.09	211.99	3.20943	4.22254e-27	9.76755e-25	-	3.1.13.4 (Poly(A)-specific ribonuclease) && Q9UIV1.3 RecName: Full=CCR4-NOT transcription complex subunit 7; AltName: Full=BTG1-binding factor 1; AltName: Full=CCR4-associated factor 1; Short=CAF-1; AltName: Full=Caf1a >Q5ZJV9.1 RecName: Full=CCR4-NOT transcription complex subunit 7; AltName: Full=CCR4-associated factor 1; Short=CAF-1 && PF04857:CAF1 family ribonuclease	CAF1
AAEL008137	952.634	1203.91	900.537	4.56247	22.3788	8.18	1019.03	11.7071	6.31759	5.3375e-27	1.20894e-24	-	- && - && PF12937:F-box-like	-
AAEL002320	1110.19	989.176	459.345	3.04165	5.40177	16.36	852.905	8.26781	7.32311	1.37438e-26	3.04943e-24	-	- && - && PF07776:Zinc-finger associated domain (zf-AD)	zf-AD
AAEL020073	2574.29	2088.71	1422.34	113.301	90.2867	155.42	2028.45	119.669	4.14631	1.49558e-26	3.25198e-24	-	- && P60320.2 RecName: Full=Protein Smaug && PF09246:PHAT|PF00536:SAM domain (Sterile alpha motif)	SAM_1
AAEL002843	1946.48	2127.97	1677.09	243.332	248.481	204.5	1917.18	232.104	3.0227	1.53454e-26	3.27127e-24	-	- && Q9VJ62.2 RecName: Full=H/ACA ribonucleoprotein complex non-core subunit NAF1 && PF04410:Gar1/Naf1 RNA binding region	-
AAEL013940	373.297	350.234	249.209	6.0833	6.17345	8.18	324.246	6.81225	5.68609	1.60044e-26	3.34614e-24	-	- && Q13112.1 RecName: Full=Chromatin assembly factor 1 subunit B; Short=CAF-1 subunit B; AltName: Full=Chromatin assembly factor I p60 subunit; Short=CAF-I 60 kDa subunit; Short=CAF-I p60; AltName: Full=M-phase phosphoprotein 7 && PF00400:WD domain, G-beta repeat	WD40
AAEL015127	317.545	382.552	284.283	4.56247	3.08672	0	328.126	2.54973	6.51347	2.36412e-26	4.84957e-24	-	- && - && -	-
AAEL006338	281.185	341.137	296.59	6.0833	6.94513	0	306.304	4.34281	5.66568	3.16433e-26	6.37084e-24	-	- && P19217.1 RecName: Full=Estrogen sulfotransferase; AltName: Full=Sulfotransferase 1E1; Short=ST1E1; AltName: Full=Sulfotransferase, estrogen-preferring && PF00685:Sulfotransferase domain	Sulfotransfer_1
AAEL006123	290.881	420.855	310.435	3.80206	6.17345	0	340.723	3.32517	6.20256	9.63673e-26	1.8709e-23	-	- && O62589.2 RecName: Full=Serine protease gd; AltName: Full=Protein gastrulation defective; Flags: Precursor && PF00089:Trypsin|PF16030:Serine protease gd N-terminus	Trypsin
AAEL006892	426.625	839.794	669.173	2.28124	9.26017	0	645.197	3.84714	6.94062	1.02685e-25	1.95859e-23	-	- && - && -	-
AAEL019551	610.849	642.534	406.734	0	4.63009	0	553.372	1.54336	7.97026	1.15035e-25	2.15632e-23	-	- && - && -	-
AAEL010085	550.249	410.8	315.973	2.28124	6.94513	8.18	425.674	5.80212	6.44404	1.45904e-25	2.68859e-23	-	- && A6QQ14.1 RecName: Full=DNA polymerase epsilon subunit 4; AltName: Full=DNA polymerase II subunit 4 && PF00808:Histone-like transcription factor (CBF/NF-Y) and archaeal histone	-
AAEL012098	484.801	344.249	420.271	1.52082	6.94513	0	416.44	2.82198	6.72482	1.81009e-25	3.22611e-23	-	- && Q9Z2I6.1 RecName: Full=Synaptic vesicle glycoprotein 2C; Short=Synaptic vesicle protein 2C && PF00083:Sugar (and other) transporter	Sugar_tr
AAEL003371	809.618	839.316	602.409	64.635	65.5929	65.44	750.447	65.2226	3.52402	2.44224e-25	4.28259e-23	-	- && Q9Y297.1 RecName: Full=F-box/WD repeat-containing protein 1A; AltName: Full=E3RSIkappaB; AltName: Full=Epididymis tissue protein Li 2a; AltName: Full=F-box and WD repeats protein beta-TrCP; AltName: Full=pIkappaBalpha-E3 receptor subunit && PF12937:F-box-like|PF12125:D domain of beta-TrCP|PF00400:WD domain, G-beta repeat	WD40
AAEL003950	671.449	930.046	584.565	4.56247	4.63009	24.54	728.687	11.2442	6.80034	3.29876e-25	5.60377e-23	-	- && Q24368.1 RecName: Full=Chromatin-remodeling complex ATPase chain Iswi; AltName: Full=CHRAC 140 kDa subunit; AltName: Full=Nucleosome-remodeling factor 140 kDa subunit; Short=NURF-140; AltName: Full=Protein imitation swi && PF00271:Helicase conserved C-terminal domain|PF00176:SNF2 family N-terminal domain	SNF2_N
AAEL017356	758.713	912.81	637.483	16.7291	31.6389	49.08	769.669	32.4827	4.78411	3.91864e-25	6.55438e-23	-	- && - && -	-
AAEL005383	635.089	726.8	560.874	32.6977	51.7026	49.08	640.921	44.4935	3.88981	5.98756e-25	9.71593e-23	-	3.1.4.- (Phosphoric diester hydrolases.) && Q17A75.1 RecName: Full=Adenosine monophosphate-protein transferase FICD homolog && PF02661:Fic/DOC family	Fic
AAEL011279	530.857	502.249	441.808	24.3332	38.5841	32.72	491.638	31.8791	3.95695	7.55562e-25	1.20801e-22	-	- && Q61103.1 RecName: Full=Zinc finger protein ubi-d4; AltName: Full=Apoptosis response zinc finger protein; AltName: Full=BRG1-associated factor 45D; Short=BAF45D; AltName: Full=D4, zinc and double PHD fingers family 2; AltName: Full=Protein requiem && PF00628:PHD-finger|PF14051:N-terminal domain of DPF2/REQ.	PHD
AAEL013852	644.785	318.394	650.097	2.28124	6.94513	0	537.759	3.07546	6.98242	9.9178e-25	1.5627e-22	-	- && Q9VGR7.1 RecName: Full=J domain-containing protein CG6693 && PF00226:DnaJ domain	DnaJ
AAEL020990	361.177	869.24	980.53	3.80206	0.771681	8.18	736.982	4.25125	8.08128	1.68806e-24	2.58487e-22	-	- && Q0Q029.1 RecName: Full=Putative defense protein 1; Short=DFP-1; Flags: Precursor && PF02014:Reeler domain	-
AAEL011314	1628.93	2087.28	1473.72	139.916	191.377	122.7	1729.98	151.331	3.4773	1.90023e-24	2.83005e-22	-	3.3.2.9 (Microsomal epoxide hydrolase) && Q8MZR6.3 RecName: Full=Juvenile hormone epoxide hydrolase 1; AltName: Full=CfEH1; AltName: Full=Juvenile hormone epoxide hydrolase I; Short=JHEH I; AltName: Full=Juvenile hormone-specific epoxide hydrolase I && PF06441:Epoxide hydrolase N terminus	EHN
AAEL004492	632.665	729.913	517.186	28.8957	47.0726	40.9	626.588	38.9561	4.02771	1.98147e-24	2.91116e-22	-	- && Q24152.1 RecName: Full=Cyclin-dependent kinases regulatory subunit && PF01111:Cyclin-dependent kinase regulatory subunit	-
AAEL004328	496.921	475.915	358.738	14.4478	13.1186	32.72	443.858	20.0955	4.7996	3.18324e-24	4.61443e-22	-	- && Q4R180.1 RecName: Full=Origin recognition complex subunit 3 && PF07034:Origin recognition complex (ORC) subunit 3 N-terminus	-
AAEL014440	385.417	399.549	323.972	20.5311	12.3469	8.18	369.646	13.686	4.56672	3.63366e-24	5.19805e-22	-	2.7.1.222 (4-hydroxytryptamine kinase) && - && PF02958:Ecdysteroid kinase	-
AAEL009658	627.817	753.134	509.802	42.5831	50.1593	57.26	630.251	50.0008	3.71259	4.36986e-24	6.17002e-22	-	- && Q9W2M2.1 RecName: Full=Trehalase; AltName: Full=Alpha,alpha-trehalase; AltName: Full=Alpha,alpha-trehalose glucohydrolase; Flags: Precursor && PF01204:Trehalase	-
AAEL002810	853.25	1230.49	557.182	8.36453	20.0637	0	880.306	9.47608	6.15661	6.34436e-24	8.62199e-22	-	3.6.4.12 (DNA helicase) && Q9VGW6.1 RecName: Full=DNA replication licensing factor Mcm5; AltName: Full=Minichromosome maintenance 5 protein; Short=DmMCM5 && PF00493:MCM2/3/5 family|PF14551:MCM N-terminal domain	MCM
AAEL001511	9603.91	11540.9	8337.12	1298.02	968.46	1366.06	9827.33	1210.85	3.02637	6.77535e-24	9.09402e-22	-	- && - && -	-
AAEL012865	6464.82	8385.74	6398.52	762.693	1027.11	703.48	7083.03	831.094	3.0825	7.79847e-24	1.03396e-21	-	- && - && PF02201:SWIB/MDM2 domain|PF08766:DEK C terminal domain	-
AAEL019506	1158.67	1322.65	789.778	30.4165	44.7575	81.8	1090.37	52.3247	4.56735	1.23344e-23	1.61566e-21	-	- && - && -	-
AAEL013877	1570.75	1582.39	1387.26	147.52	139.674	229.04	1513.47	172.078	3.20958	1.40026e-23	1.80319e-21	-	- && Q16HW7.1 RecName: Full=Glucosamine-6-phosphate isomerase; AltName: Full=Glucosamine-6-phosphate deaminase; Short=GNPDA; Short=GlcN6P deaminase && PF01182:Glucosamine-6-phosphate isomerases/6-phosphogluconolactonase	-
AAEL001061	3442.09	5921.41	4274.4	451.685	280.12	327.2	4545.97	353.002	3.6807	1.40978e-23	1.80319e-21	GSTD1	- && Q93112.2 RecName: Full=Glutathione S-transferase 1, isoform C; AltName: Full=AgGst1-alpha; AltName: Full=Aggst1-5; AltName: Full=DDT-dehydrochlorinase; AltName: Full=GST class-theta && PF00043:Glutathione S-transferase, C-terminal domain|PF13417:Glutathione S-transferase, N-terminal domain|PF02798:Glutathione S-transferase, N-terminal domain|PF14497:Glutathione S-transferase, C-terminal doma…	GST_N
AAEL004249	1871.33	1638.89	4279.32	20.5311	64.0495	57.26	2596.51	47.2802	5.82884	1.48626e-23	1.87891e-21	-	- && P35554.1 RecName: Full=Flightin; AltName: Full=Muscle protein 27 && -	-
AAEL027228	319.969	322.703	259.67	9.12494	10.0319	0	300.781	6.3856	5.0998	1.79152e-23	2.23878e-21	-	- && - && -	-
AAEL004698	339.361	498.658	376.89	3.04165	10.0319	0	404.97	4.35783	6.08526	2.12667e-23	2.59979e-21	-	- && Q9VPH2.2 RecName: Full=DNA primase large subunit; AltName: Full=Suppressor of fat facets 240 && PF04104:Eukaryotic and archaeal DNA primase, large subunit	-
AAEL010665	848.402	976.967	646.713	57.7913	55.561	89.98	824.027	67.7775	3.71447	2.8294e-23	3.38036e-21	-	- && Q8BHN5.1 RecName: Full=RNA-binding protein 45; AltName: Full=Developmentally-regulated RNA-binding protein 1; Short=RB-1; AltName: Full=RNA-binding motif protein 45 && PF00076:RNA recognition motif. (a.k.a. RRM, RBD, or RNP domain)	RRM_1
AAEL002569	404.809	417.024	292.898	9.12494	10.0319	24.54	371.577	14.5656	5.06928	2.91606e-23	3.44602e-21	-	- && B1WAR9.1 RecName: Full=Serine/threonine-protein kinase greatwall; Short=GW; Short=GWL; AltName: Full=Microtubule-associated serine/threonine-protein kinase-like; Short=MAST-L && PF00069:Protein kinase domain	Pkinase
AAEL009709	305.425	406.97	273.822	2.28124	7.71681	8.18	328.739	6.05935	5.97542	3.32393e-23	3.88578e-21	-	- && - && -	-
AAEL010378	409.657	356.937	318.434	17.4895	20.0637	32.72	361.676	23.4244	4.14818	3.94995e-23	4.56849e-21	-	- && Q80T11.1 RecName: Full=Usher syndrome type-1G protein homolog; AltName: Full=Jackson shaker protein; AltName: Full=Scaffold protein containing ankyrin repeats and SAM domain && PF00536:SAM domain (Sterile alpha motif)|PF12796:Ankyrin repeats (3 copies)	SAM_1
AAEL017186	254.52	245.379	198.137	5.32288	6.94513	8.18	232.679	6.81601	5.2079	5.32853e-23	6.09808e-21	-	- && Q0R4F1.1 RecName: Full=ATP-dependent DNA helicase PIF1; AltName: Full=DNA repair and recombination helicase PIF1 && PF05970:PIF1-like helicase	-
AAEL001626	426.625	390.212	322.126	23.5728	17.7487	32.72	379.654	24.6805	4.10045	6.10499e-23	6.9139e-21	-	- && P59889.1 RecName: Full=Zinc transporter ZIP1; AltName: Full=DrZIP1; AltName: Full=Solute carrier family 39 member 1; AltName: Full=Zrt- and Irt-like protein 1; Short=ZIP-1 && PF02535:ZIP Zinc transporter	-
AAEL008511	344.209	465.382	380.275	1.52082	8.48849	0	396.622	3.33644	6.43102	6.86525e-23	7.61639e-21	-	- && - && -	-
AAEL011791	370.873	426.84	299.051	0	3.85841	0	365.588	1.28614	7.61309	6.8654e-23	7.61639e-21	-	- && - && -	-
AAEL014238	2428.85	2919.17	2009.67	76.0412	118.067	212.68	2452.57	135.596	4.27406	7.85594e-23	8.62725e-21	-	- && O96567.2 RecName: Full=Aromatic-L-amino-acid decarboxylase; Short=AADC; AltName: Full=DOPA decarboxylase; Short=DDC && PF00282:Pyridoxal-dependent decarboxylase conserved domain	-
AAEL019488	606.001	651.391	530.723	34.2185	28.5522	65.44	596.039	42.7369	4.02493	8.25429e-23	8.97406e-21	-	- && Q9W1A4.1 RecName: Full=Protein tamozhennic && -	-
AAEL009262	618.121	689.216	498.726	34.2185	41.6708	65.44	602.021	47.1098	3.83182	1.07114e-22	1.15301e-20	-	- && Q9VK07.1 RecName: Full=UV radiation resistance-associated gene protein; AltName: Full=UV-resistance associated gene && PF10186:Vacuolar sorting 38 and autophagy-related subunit 14	-
AAEL012134	465.409	496.264	382.428	34.979	23.9221	16.36	448.034	25.087	4.01303	1.41543e-22	1.50869e-20	-	- && Q6PHK6.3 RecName: Full=Transcriptional activator protein Pur-beta; AltName: Full=Purine-rich element-binding protein B && PF04845:PurA ssDNA and RNA-binding protein	-
AAEL023699	1873.76	1755.96	1258.04	6.84371	34.7257	0	1629.25	13.8565	6.56748	1.67726e-22	1.77041e-20	-	- && Q62623.2 RecName: Full=Cell division cycle protein 20 homolog; AltName: Full=p55CDC && -	-
AAEL002527	3948.7	5338.97	4067.65	590.84	696.828	523.52	4451.77	603.729	2.8717	1.9428e-22	2.01343e-20	-	- && Q7YQK3.2 RecName: Full=4F2 cell-surface antigen heavy chain; Short=4F2hc; AltName: Full=Solute carrier family 3 member 2; AltName: CD_antigen=CD98 && PF16028:Solute carrier family 3 member 2 N-terminus|PF00128:Alpha amylase, catalytic domain	-
AAEL011582	218.16	471.606	408.888	3.04165	5.40177	0	366.218	2.81447	6.55627	1.94454e-22	2.01343e-20	-	- && - && PF05741:Nanos RNA binding domain	-
AAEL013546	479.953	653.306	478.42	24.3332	19.292	49.08	537.226	30.9017	4.39085	1.96832e-22	2.01882e-20	-	- && O95718.2 RecName: Full=Steroid hormone receptor ERR2; AltName: Full=ERR beta-2; AltName: Full=Estrogen receptor-like 2; AltName: Full=Estrogen-related receptor beta; Short=ERR-beta; AltName: Full=Nuclear receptor subfamily 3 group B member 2 && PF00104:Ligand-binding domain of nuclear hormone receptor|PF00105:Zinc finger, C4 type (two domains)	zf-C4
AAEL010781	901.73	1050.94	830.389	48.6664	57.8761	8.18	927.686	38.2408	4.36996	3.43302e-22	3.48821e-20	-	3.1.-.- (Acting on ester bonds.) && P27864.2 RecName: Full=Recombination repair protein 1; AltName: Full=DNA-(apurinic or apyrimidinic site) lyase && PF03372:Endonuclease/Exonuclease/phosphatase family	Exo_endo_phos
AAEL001781	315.121	315.761	315.665	3.04165	7.71681	16.36	315.515	9.03949	5.65286	3.57013e-22	3.58036e-20	-	- && O43929.2 RecName: Full=Origin recognition complex subunit 4 && PF14629:Origin recognition complex (ORC) subunit 4 C-terminus|PF13191:AAA ATPase domain	-
AAEL026111	690.841	686.822	531.646	0	8.48849	8.18	636.436	5.55616	7.11575	3.58958e-22	3.58036e-20	-	- && Q3ZCJ7.1 RecName: Full=Tubulin alpha-1C chain; Contains: RecName: Full=Detyrosinated tubulin alpha-1C chain && PF03953:Tubulin C-terminal domain|PF00091:Tubulin/FtsZ family, GTPase domain	Tubulin
AAEL001559	235.128	317.197	299.051	0.760412	3.08672	0	283.792	1.28238	7.25325	3.98307e-22	3.90126e-20	-	- && P10741.1 RecName: Full=Serine/threonine-protein kinase mos; AltName: Full=Oocyte maturation factor mos && PF00069:Protein kinase domain	Pkinase
AAEL000857	596.305	734.461	485.189	41.8227	40.8991	16.36	605.318	33.0273	4.0161	4.46922e-22	4.29995e-20	-	- && - && PF07776:Zinc-finger associated domain (zf-AD)	zf-AD
AAEL024784	487.225	675.57	428.271	3.80206	9.26017	24.54	530.355	12.5341	5.97453	5.0912e-22	4.81318e-20	-	- && O15393.3 RecName: Full=Transmembrane protease serine 2; AltName: Full=Serine protease 10; Contains: RecName: Full=Transmembrane protease serine 2 non-catalytic chain; Contains: RecName: Full=Transmembrane protease serine 2 catalytic chain; Flags: Precursor && PF00089:Trypsin	Trypsin
AAEL018709	494.497	329.885	214.443	3.80206	3.85841	0	346.275	2.55349	6.5946	7.20377e-22	6.69397e-20	-	- && Q5IFK1.1 RecName: Full=Microcephalin && PF16589:BRCT domain, a BRCA1 C-terminus domain|PF12738:twin BRCT domain	-
AAEL013453	249.672	274.106	204.905	2.28124	2.31504	0	242.895	1.53209	6.78099	8.05955e-22	7.42572e-20	-	- && - && -	-
AAEL027536	3255.44	4538.19	3998.42	568.788	369.635	466.26	3930.68	468.228	3.06972	1.17311e-21	1.05405e-19	-	- && - && PF16028:Solute carrier family 3 member 2 N-terminus	-
AAEL008686	2411.88	2852.86	2426.56	119.385	103.405	269.94	2563.77	164.243	4.06212	1.27891e-21	1.1397e-19	-	- && - && PF03359:Guanylate-kinase-associated protein (GKAP) protein	-
AAEL010240	247.248	338.982	206.751	3.04165	5.40177	0	264.327	2.81447	6.07436	1.97786e-21	1.74824e-19	-	- && - && PF00538:linker histone H1 and H5 family	-
AAEL011592	203.616	271.712	202.752	4.56247	3.08672	0	226.027	2.54973	5.9815	2.40931e-21	2.11242e-19	-	- && O75628.2 RecName: Full=GTP-binding protein REM 1; AltName: Full=GTPase-regulating endothelial cell sprouting; AltName: Full=Rad and Gem-like GTP-binding protein 1 && PF00071:Ras family|PF11179:Protein of unknown function (DUF2967)	Ras
AAEL019476	319.969	344.727	221.212	0.760412	4.63009	0	295.303	1.79683	6.85574	2.4352e-21	2.11804e-19	-	- && Q96PE2.1 RecName: Full=Rho guanine nucleotide exchange factor 17; AltName: Full=164 kDa Rho-specific guanine-nucleotide exchange factor; Short=p164-RhoGEF; Short=p164RhoGEF; AltName: Full=Tumor endothelial marker 4 && PF00621:RhoGEF domain	RhoGEF
AAEL002104	230.28	217.37	194.752	4.56247	2.31504	0	214.134	2.29251	6.04245	2.8691e-21	2.47478e-19	-	- && - && PF07776:Zinc-finger associated domain (zf-AD)	zf-AD
AAEL014054	538.129	649.476	551.952	59.3121	50.931	81.8	579.852	64.0144	3.28542	2.8941e-21	2.47478e-19	-	- && Q9H467.1 RecName: Full=CUE domain-containing protein 2 && -	-
AAEL001593	3359.67	3760.88	4155.95	427.352	429.826	654.4	3758.83	503.859	2.92774	2.95916e-21	2.47478e-19	-	1.1.1.8 (Glycerol-3-phosphate dehydrogenase (NAD(+)))%3B1.1.1.94 (Glycerol-3-phosphate dehydrogenase (NAD(P)(+))) && P13706.3 RecName: Full=Glycerol-3-phosphate dehydrogenase [NAD(+)], cytoplasmic; Short=GPD-C; Short=GPDH-C && PF01210:NAD-dependent glycerol-3-phosphate dehydrogenase N-terminus|PF07479:NAD-dependent glycerol-3-phosphate dehydrogenase C-terminus	NAD_Gly3P_dh_N
AAEL002550	1451.98	1864.4	1506.64	215.957	251.568	261.76	1607.67	243.095	2.74112	3.08133e-21	2.55727e-19	-	- && Q5ZJS6.1 RecName: Full=Polyadenylate-binding protein-interacting protein 2; Short=PABP-interacting protein 2; Short=PAIP-2; Short=Poly(A)-binding protein-interacting protein 2 && PF07145:Ataxin-2 C-terminal region	PAM2
AAEL003624	380.569	401.224	236.595	5.32288	13.1186	8.18	339.463	8.87382	5.21722	4.38744e-21	3.58648e-19	-	- && Q9W4C5.2 RecName: Full=Sodium-dependent nutrient amino acid transporter 1; Short=DmNAT1 && PF00209:Sodium:neurotransmitter symporter family	SNF
AAEL019836	669.025	579.334	475.343	9.12494	11.5752	40.9	574.567	20.5334	5.3222	4.94408e-21	4.01135e-19	-	- && Q24207.1 RecName: Full=Protein boule && PF00076:RNA recognition motif. (a.k.a. RRM, RBD, or RNP domain)	RRM_1
AAEL009882	1747.71	1966.86	1500.79	224.322	281.664	204.5	1738.45	236.828	2.85219	6.09877e-21	4.83984e-19	-	- && Q24572.1 RecName: Full=Probable histone-binding protein Caf1; AltName: Full=Chromatin assembly factor 1 p55 subunit; Short=CAF-1 p55 subunit; AltName: Full=Nucleosome-remodeling factor 55 kDa subunit; Short=NURF-55; AltName: Full=dCAF-1 && PF12265:Histone-binding protein RBBP4 or subunit C of CAF1 complex|PF00400:WD domain, G-beta repeat	WD40
AAEL010422	707.809	1053.57	865.156	13.6874	33.954	57.26	875.513	34.9671	4.8837	6.1668e-21	4.85836e-19	-	- && Q9VAN6.1 RecName: Full=Histone RNA hairpin-binding protein; AltName: Full=Histone stem-loop-binding protein && PF15247:Histone RNA hairpin-binding protein RNA-binding domain	-
AAEL002422	690.841	706.931	470.421	0.760412	8.48849	16.36	622.731	8.5363	6.74409	6.43508e-21	5.03325e-19	-	- && Q52KN7.1 RecName: Full=Cytoplasmic polyadenylation element-binding protein 1-B; Short=CPE-BP1-B; Short=CPE-binding protein 1-B; Short=CPEB-1-B && PF16366:Cytoplasmic polyadenylation element-binding protein ZZ domain|PF16367:RNA recognition motif	-
AAEL023664	230.28	323.9	287.667	16.7291	19.292	16.36	280.616	17.4604	3.98319	7.05564e-21	5.47921e-19	-	- && - && -	-
AAEL005922	1219.27	1348.51	992.529	0.760412	12.3469	24.54	1186.77	12.5491	7.03529	7.14527e-21	5.50946e-19	-	- && - && PF00096:Zinc finger, C2H2 type	zf-C2H2
AAEL012546	705.385	697.834	545.183	31.9373	48.6159	73.62	649.468	51.3911	3.81845	9.34801e-21	7.00907e-19	-	3.6.4.12 (DNA helicase) && Q7Q0Q1.3 RecName: Full=DNA replication licensing factor Mcm6 && -	-
AAEL010342	358.753	288.949	213.52	8.36453	12.3469	16.36	287.074	12.3571	4.70744	1.34718e-20	9.8963e-19	-	- && Q9WVM1.1 RecName: Full=Rac GTPase-activating protein 1; AltName: Full=Male germ cell RacGap; Short=MgcRacGAP && PF00130:Phorbol esters/diacylglycerol binding domain (C1 domain)|PF00620:RhoGAP domain	RhoGAP
AAEL007783	1078.68	1439.24	947.302	1.52082	1.54336	24.54	1155.07	9.2014	8.22134	1.46716e-20	1.07053e-18	-	- && Q9V6Q2.2 RecName: Full=Histone H3-like centromeric protein cid; AltName: Full=CENP-A homolog; AltName: Full=Centromere identifier protein && PF00125:Core histone H2A/H2B/H3/H4	Histone
AAEL013799	635.089	724.885	566.412	0.760412	10.8035	16.36	642.129	9.30798	6.53116	2.16619e-20	1.57006e-18	-	- && - && PF00096:Zinc finger, C2H2 type	zf-C2H2
AAEL006322	1013.23	974.095	593.795	72.9996	80.2548	81.8	860.374	78.3515	3.46735	2.28912e-20	1.64817e-18	-	- && Q8MSU3.1 RecName: Full=Putative ferric-chelate reductase 1 homolog; Short=DmSDR2 && PF03351:DOMON domain|PF02014:Reeler domain|PF03188:Eukaryotic cytochrome b561	Cytochrom_B561
AAEL002586	843.554	955.661	650.097	3.04165	6.17345	32.72	816.437	13.9784	6.65459	2.40082e-20	1.71722e-18	-	- && - && -	-
AAEL000193	1379.26	1189.79	908.844	38.0206	27.0088	98.16	1159.3	54.3965	4.65252	2.61727e-20	1.8598e-18	-	2.1.1.361 ([Histone H4]-lysine(20) N-methyltransferase) && Q9VFK6.2 RecName: Full=Histone-lysine N-methyltransferase pr-set7; AltName: Full=Lysine N-methyltransferase 5A; AltName: Full=PR/SET domain-containing protein 07; AltName: Full=dSET8 && PF00856:SET domain	SET
AAEL006726	1432.59	1605.14	1152.82	0.760412	16.2053	24.54	1396.85	13.8352	6.99078	3.18911e-20	2.25143e-18	inx4	- && Q9VRX6.1 RecName: Full=Innexin inx4; Short=Innexin-4; AltName: Full=Protein zero population growth && PF00876:Innexin	-
AAEL008878	363.601	547.734	360.584	22.0519	26.2372	40.9	423.973	29.7297	4.00661	3.51038e-20	2.46225e-18	-	- && Q80W94.1 RecName: Full=2-acylglycerol O-acyltransferase 2; AltName: Full=Acyl-CoA:monoacylglycerol acyltransferase 2; Short=MGAT2; AltName: Full=Diacylglycerol acyltransferase 2-like protein 5; AltName: Full=Monoacylglycerol O-acyltransferase 1-like; AltName: Full=Monoacylglycerol O-acyltransferase 2 && PF03982:Diacylglycerol acyltransferase	-
AAEL010576	10483.8	11197.2	8078.99	1386.23	1411.4	1832.32	9920	1543.32	2.69098	3.74862e-20	2.6125e-18	-	- && Q86B87.1 RecName: Full=Modifier of mdg4 && PF00651:BTB/POZ domain|PF16064:Domain of unknown function (DUF4806)	BTB
AAEL005379	218.16	219.046	175.062	1.52082	3.85841	0	204.089	1.79308	6.31923	5.58309e-20	3.79371e-18	-	- && - && -	-
AAEL021284	884.762	354.303	289.513	3.04165	6.94513	0	509.526	3.32893	6.80581	5.69814e-20	3.84784e-18	-	- && - && -	-
AAEL009880	475.105	564.97	403.35	0.760412	3.08672	16.36	481.142	6.73571	7.31107	6.23916e-20	4.18717e-18	-	2.7.11.1 (Non-specific serine/threonine protein kinase) && Q91820.1 RecName: Full=Aurora kinase A-A; AltName: Full=Aurora/IPL1-related kinase 1; Short=ARK-1; Short=Aurora-related kinase 1; AltName: Full=Serine/threonine-protein kinase 6-A; AltName: Full=Serine/threonine-protein kinase Eg2-A; Short=pEg2; AltName: Full=Serine/threonine-protein kinase aurora-A; AltName: Full=p46Eg265 && PF00069:Prot…	Pkinase
AAEL001958	256.944	503.685	324.28	3.04165	6.17345	16.36	361.636	8.52503	6.00431	6.70041e-20	4.46913e-18	-	- && - && -	-
AAEL019434	203.616	207.794	164.293	3.04165	5.40177	8.18	191.901	5.54114	5.41595	1.2038e-19	7.88419e-18	-	- && O13632.1 RecName: Full=Tyrosine-protein phosphatase yvh1; Short=PTPase yvh1 && PF00782:Dual specificity phosphatase, catalytic domain	DSPc
AAEL004978	2605.8	2630.22	1805.38	131.551	160.51	294.48	2347.14	195.514	3.65594	1.30792e-19	8.51477e-18	-	3.6.4.13 (RNA helicase) && P09052.3 RecName: Full=ATP-dependent RNA helicase vasa, isoform A; AltName: Full=Antigen Mab46F11 && PF00271:Helicase conserved C-terminal domain|PF00270:DEAD/DEAH box helicase	DEAD
AAEL014276	206.04	266.685	239.979	0.760412	3.85841	8.18	237.568	4.26627	6.47139	1.31682e-19	8.52171e-18	-	- && Q9D8N6.1 RecName: Full=Protein lin-37 homolog; AltName: Full=Antolefinin; AltName: Full=Antolefinine && PF15306:LIN37	-
AAEL011872	239.976	305.467	310.435	20.5311	24.6938	16.36	285.293	20.5283	3.71022	1.3576e-19	8.7336e-18	-	- && Q05B54.2 RecName: Full=Transmembrane protein 134 && PF05915:Eukaryotic protein of unknown function (DUF872)	-
AAEL007810	329.665	333.715	259.67	6.0833	10.0319	24.54	307.683	13.5517	4.9856	1.40103e-19	8.96001e-18	-	- && - && PF14661:HAUS augmin-like complex subunit 6 N-terminus	-
AAEL010229	1047.17	1382.02	878.693	3.04165	10.8035	40.9	1102.63	18.2484	6.49693	1.42213e-19	9.04177e-18	-	- && - && -	-
AAEL008863	542.977	447.667	278.13	23.5728	25.4655	16.36	422.925	21.7994	4.16996	1.63911e-19	1.03008e-17	-	- && O43663.2 RecName: Full=Protein regulator of cytokinesis 1 && PF03999:Microtubule associated protein (MAP65/ASE1 family)	-
AAEL007458	576.913	584.84	349.2	1.52082	11.5752	0	503.651	4.36535	6.42083	2.14757e-19	1.34186e-17	-	- && Q9W056.1 RecName: Full=Proton-coupled amino acid transporter-like protein CG1139 && PF01490:Transmembrane amino acid transporter protein	Aa_trans
AAEL019532	819.314	695.44	419.656	8.36453	4.63009	32.72	644.803	15.2382	6.02928	2.16128e-19	1.34271e-17	-	- && A5D7H2.1 RecName: Full=Striatin-3 && PF08232:Striatin family|PF00400:WD domain, G-beta repeat	WD40
AAEL022478	555.097	652.349	493.496	25.854	23.1504	65.44	566.981	38.1482	4.18896	2.30181e-19	1.42189e-17	-	- && P25490.2 RecName: Full=Transcriptional repressor protein YY1; AltName: Full=Delta transcription factor; AltName: Full=INO80 complex subunit S; AltName: Full=NF-E1; AltName: Full=Yin and yang 1; Short=YY-1 && -	-
AAEL019777	378.145	565.688	397.812	44.1039	37.0407	32.72	447.215	37.9549	3.50941	3.20675e-19	1.9477e-17	-	- && Q8VDM6.1 RecName: Full=Heterogeneous nuclear ribonucleoprotein U-like protein 1 && PF13671:AAA domain	-
AAEL027148	218.16	355.5	259.977	0.760412	5.40177	8.18	277.879	4.78073	6.34052	3.49803e-19	2.11281e-17	-	- && P62997.1 RecName: Full=Transformer-2 protein homolog beta; Short=TRA-2 beta; Short=TRA2-beta; AltName: Full=RA301; AltName: Full=Splicing factor, arginine/serine-rich 10; AltName: Full=Transformer-2 protein homolog B >P62995.1 RecName: Full=Transformer-2 protein homolog beta; Short=TRA-2 beta; Short=TRA2-beta; Short=hTRA2-beta; AltName: Full=Splicing factor, arginine/serine-rich 10; AltName:…	RRM_1
AAEL013431	475.105	389.015	398.735	4.56247	16.977	0	420.952	7.17982	5.46086	3.54822e-19	2.13128e-17	-	1.5.5.2 (Proline dehydrogenase) && Q04499.2 RecName: Full=Proline dehydrogenase 1, mitochondrial; AltName: Full=Proline oxidase; AltName: Full=Protein sluggish-A; Flags: Precursor && PF01619:Proline dehydrogenase	-
AAEL020340	1248.36	1439.96	1315.27	252.457	247.71	196.32	1334.53	232.162	2.49329	4.18688e-19	2.4739e-17	-	- && - && -	-
AAEL009987	395.113	422.531	313.819	3.80206	10.0319	24.54	377.154	12.7913	5.42328	4.61527e-19	2.71228e-17	-	- && - && -	-
AAEL019841	395.113	381.115	271.976	31.1769	25.4655	32.72	349.402	29.7875	3.59135	4.64512e-19	2.71515e-17	-	- && Q9VVE5.3 RecName: Full=RNA-binding protein Musashi homolog Rbp6 && PF00076:RNA recognition motif. (a.k.a. RRM, RBD, or RNP domain)	RRM_1
AAEL006720	247.248	515.176	355.969	0	3.08672	8.18	372.798	3.75558	7.54195	5.38524e-19	3.09779e-17	-	- && P05205.2 RecName: Full=Heterochromatin protein 1; Short=HP1; AltName: Full=Non-histone chromosomal protein C1A9 antigen && PF00385:Chromo (CHRromatin Organisation MOdifier) domain|PF01393:Chromo shadow domain	Chromo
AAEL008256	385.417	333.715	341.817	0	6.94513	8.18	353.65	5.04171	6.52434	5.96419e-19	3.41277e-17	-	- && Q3TZI6.2 RecName: Full=Cyclin-J && PF02984:Cyclin, C-terminal domain|PF00134:Cyclin, N-terminal domain	Cyclin_C
AAEL003382	1027.78	860.143	675.634	11.4062	11.5752	57.26	854.518	26.7471	5.47689	7.03174e-19	3.98172e-17	-	- && P42700.1 RecName: Full=60 kDa SS-A/Ro ribonucleoprotein; Short=60 kDa Ro protein; Short=60 kDa ribonucleoprotein Ro; Short=RoRNP; AltName: Full=TROVE domain family member 2 && PF05731:TROVE domain	-
AAEL013390	1132.01	1218.52	860.541	69.9579	128.871	106.34	1070.36	101.723	3.40573	7.27182e-19	4.09633e-17	-	2.7.11.21 (Polo kinase) && P52304.2 RecName: Full=Serine/threonine-protein kinase polo && PF00069:Protein kinase domain|PF00659:POLO box duplicated region	Pkinase
AAEL020200	269.065	249.449	164.293	1.52082	1.54336	0	227.602	1.0214	7.21235	7.8309e-19	4.38854e-17	-	- && Q5ZKD7.1 RecName: Full=Putative helicase MOV-10 && PF13087:AAA domain|PF13086:AAA domain	-
AAEL001082	10702	9835.51	26071.6	174.134	590.336	122.7	15536.4	295.723	5.69342	1.15141e-18	6.3223e-17	-	- && - && PF15929:Myofilin	-
AAEL010290	366.025	305.227	182.753	7.60412	9.26017	0	284.669	5.62143	5.21396	1.18362e-18	6.46648e-17	-	- && A5PJJ7.1 RecName: Full=Short-chain dehydrogenase/reductase family 16C member 6 && PF00106:short chain dehydrogenase	adh_short
AAEL004305	259.368	250.646	160.601	1.52082	5.40177	0	223.539	2.30753	6.10914	1.65319e-18	8.94205e-17	-	- && - && -	-
AAEL003018	479.953	348.318	830.389	4.56247	16.2053	0	552.887	6.92259	5.92889	3.11933e-18	1.63833e-16	-	- && - && -	-
AAEL014180	286.033	401.943	256.285	1.52082	9.26017	0	314.754	3.59367	6.00389	3.91066e-18	2.01501e-16	-	- && - && PF00643:B-box zinc finger	zf-B_box
AAEL016982	3410.57	3144.92	2209.65	393.893	442.945	278.12	2921.72	371.653	2.94924	4.79315e-18	2.44653e-16	-	- && Q9PTG8.2 RecName: Full=Transforming acidic coiled-coil-containing protein 3; AltName: Full=Cytoplasmic polyadenylation element-binding protein-associated factor Maskin; Short=CPEB-associated factor Maskin && PF05010:Transforming acidic coiled-coil-containing protein (TACC)	-
AAEL010583	244.824	250.406	185.215	0	4.63009	0	226.815	1.54336	6.68369	6.73837e-18	3.39165e-16	-	- && E6ZIJ1.1 RecName: Full=RanBP-type and C3HC4-type zinc finger-containing protein 1; AltName: Full=Heme-oxidized IRP2 ubiquitin ligase 1 homolog; Short=HOIL-1 && -	-
AAEL017515	390.265	383.27	262.131	32.6977	21.6071	24.54	345.222	26.2816	3.68322	7.65493e-18	3.81763e-16	-	- && Q9VWW0.1 RecName: Full=Cyclic AMP response element-binding protein B; Short=cAMP response element-binding protein B; Short=dCREB-B && PF02173:pKID domain|PF00170:bZIP transcription factor	bZIP_1
AAEL019637	889.61	643.012	480.881	0.760412	14.6619	8.18	671.168	7.86745	6.43291	7.71615e-18	3.83059e-16	-	- && P06144.1 RecName: Full=Late histone H1 && PF00538:linker histone H1 and H5 family	-
AAEL022585	351.481	297.327	214.135	0.760412	0.771681	8.18	287.648	3.23736	7.82636	8.15047e-18	4.02782e-16	-	- && - && -	-
AAEL010086	644.785	633.197	401.196	7.60412	19.292	40.9	559.726	22.5987	4.99073	9.33414e-18	4.59189e-16	-	3.6.4.12 (DNA helicase) && Q26454.2 RecName: Full=DNA replication licensing factor MCM4; AltName: Full=Protein disc proliferation abnormal && PF00493:MCM2/3/5 family|PF14551:MCM N-terminal domain	MCM
AAEL000354	399.961	398.352	420.579	18.2499	36.269	8.18	406.297	20.8996	4.05191	9.41628e-18	4.61143e-16	-	- && Q642M9.2 RecName: Full=Trans-1,2-dihydrobenzene-1,2-diol dehydrogenase; AltName: Full=D-xylose 1-dehydrogenase; AltName: Full=D-xylose-NADP dehydrogenase; AltName: Full=Dimeric dihydrodiol dehydrogenase && PF01408:Oxidoreductase family, NAD-binding Rossmann fold	GFO_IDH_MocA
AAEL023255	426.625	273.867	231.365	8.36453	7.71681	24.54	310.619	13.5404	4.97672	9.6478e-18	4.68263e-16	-	1.17.4.1 (Ribonucleoside-diphosphate reductase) && P48591.2 RecName: Full=Ribonucleoside-diphosphate reductase large subunit; AltName: Full=Ribonucleoside-diphosphate reductase subunit M1; AltName: Full=Ribonucleotide reductase large subunit && PF00317:Ribonucleotide reductase, all-alpha domain|PF02867:Ribonucleotide reductase, barrel domain|PF03477:ATP cone domain	Ribonuc_red_lgC
AAEL013110	390.265	435.937	291.667	0.760412	3.85841	16.36	372.623	6.99294	6.75354	1.00006e-17	4.83229e-16	-	- && Q96QF7.1 RecName: Full=Acidic repeat-containing protein && PF10263:SprT-like family	-
AAEL010164	1066.56	367.949	900.23	3.80206	18.5203	0	778.247	7.4408	6.34316	1.05131e-17	5.0178e-16	-	- && - && -	-
AAEL003406	172.104	239.155	197.214	7.60412	11.5752	16.36	202.824	11.8464	4.31911	1.05691e-17	5.0178e-16	-	- && Q32KL4.1 RecName: Full=Regulator of microtubule dynamics protein 1; Short=RMD-1; AltName: Full=Protein FAM82B && -	-
AAEL019534	942.938	1298.71	918.997	19.0103	42.4425	89.98	1053.55	50.4776	4.60662	1.08306e-17	5.1196e-16	-	- && Q9VB62.2 RecName: Full=DNA polymerase alpha subunit B; AltName: Full=DNA polymerase alpha 73 kDa subunit && PF04042:DNA polymerase alpha/epsilon subunit B	-
AAEL002281	358.753	366.752	227.673	0.760412	8.48849	8.18	317.726	5.80964	6.00803	1.40371e-17	6.57806e-16	-	- && - && PF07776:Zinc-finger associated domain (zf-AD)|PF04500:FLYWCH zinc finger domain	zf-AD
AAEL022462	1342.9	1039.69	755.011	119.385	123.469	81.8	1045.87	108.218	3.21609	1.49606e-17	6.98076e-16	-	- && Q27368.2 RecName: Full=Transcription factor E2f1; AltName: Full=dE2F && PF02319:E2F/DP family winged-helix DNA-binding domain|PF16421:E2F transcription factor CC-MB domain	E2F_TDP
AAEL011825	196.344	192.712	139.373	5.32288	2.31504	0	176.143	2.54598	5.61924	1.56538e-17	7.27299e-16	-	- && P35869.2 RecName: Full=Aryl hydrocarbon receptor; Short=Ah receptor; Short=AhR; AltName: Full=Class E basic helix-loop-helix protein 76; Short=bHLHe76; Flags: Precursor && PF00989:PAS fold|PF08447:PAS fold	PAS
AAEL004562	261.792	235.324	148.602	4.56247	7.71681	0	215.24	4.09309	5.24992	1.77467e-17	8.21033e-16	-	- && Q9JJN0.1 RecName: Full=DNA polymerase eta; AltName: Full=RAD30 homolog A; AltName: Full=Xeroderma pigmentosum variant type protein homolog && PF11799:impB/mucB/samB family C-terminal domain|PF00817:impB/mucB/samB family	IMS
AAEL006146	208.464	261.897	185.215	5.32288	10.8035	16.36	218.525	10.8288	4.63162	1.92276e-17	8.82037e-16	-	- && - && -	-
AAEL009362	685.993	614.764	485.804	50.9476	78.7115	73.62	595.52	67.7597	3.16063	1.95614e-17	8.9358e-16	-	- && B5D5N9.1 RecName: Full=Cationic amino acid transporter 2; Short=CAT-2; Short=CAT2; AltName: Full=Low affinity cationic amino acid transporter 2; AltName: Full=Solute carrier family 7 member 2 && PF13520:Amino acid permease|PF13906:C-terminus of AA_permease	-
AAEL013721	208.464	240.83	175.062	0	2.31504	0	208.119	0.771681	7.43909	2.02772e-17	9.22402e-16	-	- && - && PF00035:Double-stranded RNA binding motif	-
AAEL007321	399.961	467.776	424.886	20.5311	19.292	57.26	430.874	32.3611	4.07912	2.10929e-17	9.55509e-16	-	- && Q6P606.2 RecName: Full=LysM and putative peptidoglycan-binding domain-containing protein 4 && PF01476:LysM domain	LysM
AAEL024153	516.313	376.088	223.058	19.0103	13.8903	24.54	371.82	19.1469	4.39971	2.13471e-17	9.63011e-16	-	- && Q7ZUP1.1 RecName: Full=Protein FAM46C && PF07984:Nucleotidyltransferase	-
AAEL011412	157.56	149.382	139.373	3.04165	4.63009	0	148.772	2.55725	5.3699	2.33719e-17	1.04139e-15	-	- && P0C1G6.1 RecName: Full=Switch-associated protein 70; Short=SWAP-70 && PF00169:PH domain	PH
AAEL009533	373.297	326.294	252.286	9.12494	18.5203	0	317.292	9.2151	4.69707	3.31093e-17	1.46924e-15	-	- && Q91Z62.1 RecName: Full=F-box only protein 32; AltName: Full=Atrogin-1; AltName: Full=Muscle atrophy F-box protein; Short=MAFbx && -	-
AAEL027087	172.104	226.467	171.677	0.760412	1.54336	0	190.083	0.767925	7.31388	3.4504e-17	1.52491e-15	-	- && Q28F07.1 RecName: Full=Protein arginine N-methyltransferase 1; AltName: Full=Heterogeneous nuclear ribonucleoprotein methyltransferase-like protein 2; AltName: Full=Histone-arginine N-methyltransferase PRMT1 && PF13847:Methyltransferase domain	-
AAEL006006	930.818	881.21	648.559	53.2288	103.405	73.62	820.195	76.7514	3.4057	3.51686e-17	1.54174e-15	-	- && Q9VJ26.1 RecName: Full=EF-hand domain-containing protein D2 homolog; AltName: Full=Swiprosin-1 homolog && PF13499:EF-hand domain pair	-
AAEL007281	276.337	162.309	390.428	0	2.31504	0	276.358	0.771681	7.84446	3.7339e-17	1.63032e-15	-	- && G4SLH0.2 RecName: Full=Titin homolog && PF07679:Immunoglobulin I-set domain	I-set
AAEL008422	593.881	511.106	583.334	56.2705	21.6071	40.9	562.774	39.5925	3.8391	4.21491e-17	1.83298e-15	-	- && - && -	-
AAEL013635	242.4	253.04	183.984	18.2499	13.8903	8.18	226.475	13.4401	3.89114	4.79921e-17	2.07877e-15	-	- && Q96AP4.1 RecName: Full=Zinc finger with UFM1-specific peptidase domain protein && PF07910:Peptidase family C78	DUF1671
AAEL008316	145.44	298.524	232.903	5.32288	10.0319	8.18	225.623	7.84491	4.88012	4.96692e-17	2.126e-15	-	- && Q13257.1 RecName: Full=Mitotic spindle assembly checkpoint protein MAD2A; Short=HsMAD2; AltName: Full=Mitotic arrest deficient 2-like protein 1; Short=MAD2-like protein 1 && PF02301:HORMA domain	HORMA
AAEL019441	797.497	601.597	1462.33	9.88536	20.8354	57.26	953.81	29.3269	5.35601	5.0376e-17	2.1478e-15	-	- && B5SNZ6.1 RecName: Full=Actin-binding Rho-activating protein; AltName: Full=Striated muscle activator of Rho-dependent signaling; Short=STARS && PF14705:Costars	-
AAEL026331	351.481	175.236	147.372	2.28124	3.08672	0	224.696	1.78932	6.45702	5.09698e-17	2.16463e-15	-	- && - && -	-
AAEL022128	3333.01	3849.7	3404.32	3.04165	50.1593	73.62	3529.01	42.2736	6.51418	5.19782e-17	2.1858e-15	-	- && Q8NK13.1 RecName: Full=E3 ubiquitin ligase complex SCF subunit scon-3; AltName: Full=Sulfur control protein 3; AltName: Full=Sulfur metabolite repression control scon-3 && PF01466:Skp1 family, dimerisation domain|PF03931:Skp1 family, tetramerisation domain	Skp1
AAEL018254	237.552	292.061	159.986	6.0833	9.26017	16.36	229.866	10.5678	4.75697	5.20716e-17	2.1858e-15	-	2.7.11.1 (Non-specific serine/threonine protein kinase) && O61661.2 RecName: Full=Serine/threonine-protein kinase grp; AltName: Full=Chk1 homolog; AltName: Full=Protein grapes && PF00069:Protein kinase domain	Pkinase
AAEL002250	206.04	205.64	173.216	3.80206	6.94513	16.36	194.965	9.03573	4.95342	6.09037e-17	2.53695e-15	-	- && Q920Q2.1 RecName: Full=DNA repair protein REV1; AltName: Full=Rev1-like terminal deoxycytidyl transferase && PF11799:impB/mucB/samB family C-terminal domain|PF16589:BRCT domain, a BRCA1 C-terminus domain|PF11798:IMS family HHH motif|PF00817:impB/mucB/samB family|PF14377:Domain of unknown function (DUF4414)|PF16727:DNA repair protein REV1 C-terminal domain	IMS
AAEL008595	1956.17	2381.49	1605.71	3.04165	47.8442	32.72	1981.12	27.8686	6.19333	7.70728e-17	3.15014e-15	mael	- && Q16YA8.1 RecName: Full=Protein maelstrom homolog && PF09011:HMG-box domain|PF13017:piRNA pathway germ-plasm component	-
AAEL008578	293.305	388.058	229.211	12.927	13.1186	32.72	303.524	19.5885	4.29853	8.52351e-17	3.4707e-15	-	- && Q9NJG9.1 RecName: Full=Polycomb protein Su(z)12; AltName: Full=Suppressor 12 of zeste protein && PF09733:VEFS-Box of polycomb protein	-
AAEL001749	366.025	267.164	156.602	6.84371	7.71681	16.36	263.263	10.3068	4.99782	8.66773e-17	3.51625e-15	-	3.4.21.105 (Rhomboid protease) && P20350.2 RecName: Full=Protein rhomboid; AltName: Full=Protein veinlet && PF01694:Rhomboid family	Rhomboid
AAEL012209	300.577	418.461	344.278	22.0519	19.292	49.08	354.438	30.1413	3.84759	8.854e-17	3.57846e-15	-	2.3.2.27 (RING-type E3 ubiquitin transferase) && Q9VB08.1 RecName: Full=E3 ubiquitin-protein ligase RING1; AltName: Full=Sex comb extra protein; AltName: Full=dRING protein; AltName: Full=dRING1 && PF16207:RAWUL domain RING finger- and WD40-associated ubiquitin-like|PF00097:Zinc finger, C3HC4 type (RING finger)	zf-C3HC4
AAEL018124	436.321	462.509	286.744	15.2082	24.6938	0	395.192	13.3007	4.52215	9.5129e-17	3.78843e-15	-	- && - && -	-
AAEL007562	659.329	692.567	413.81	5.32288	13.1186	40.9	588.569	19.7805	5.39484	9.84929e-17	3.90808e-15	-	- && Q6DDK3.1 RecName: Full=Dual oxidase maturation factor 1; AltName: Full=Dual oxidase activator 1 [Xenopus laevis] && PF10204:Dual oxidase maturation factor	-
AAEL007171	220.584	343.052	228.288	10.6458	14.6619	0	263.975	8.4359	4.55417	9.93321e-17	3.92705e-15	-	3.1.3.16 (Protein-serine/threonine phosphatase) && O15297.1 RecName: Full=Protein phosphatase 1D; AltName: Full=Protein phosphatase 2C isoform delta; Short=PP2C-delta; AltName: Full=Protein phosphatase magnesium-dependent 1 delta; AltName: Full=p53-induced protein phosphatase 1 && PF00481:Protein phosphatase 2C	PP2C
AAEL019880	269.065	190.558	162.447	10.6458	11.5752	16.36	207.357	12.8603	4.14416	1.08634e-16	4.21811e-15	-	- && Q9Y6J0.1 RecName: Full=Calcineurin-binding protein cabin-1; AltName: Full=Calcineurin inhibitor; Short=CAIN && -	-
AAEL018237	1078.68	984.388	710.092	124.708	148.934	114.52	924.388	129.387	2.80795	1.20131e-16	4.63143e-15	-	3.1.3.16 (Protein-serine/threonine phosphatase) && Q7K4Q5.1 RecName: Full=Probable protein phosphatase CG10417 && PF00481:Protein phosphatase 2C	PP2C
AAEL001819	191.496	161.591	126.143	5.32288	4.63009	0	159.743	3.31766	5.10323	1.29964e-16	4.94805e-15	-	- && B3DHU2.1 RecName: Full=Transmembrane protein 65 && PF10507:Protein of unknown function (DUF2453)	-
AAEL003435	455.713	455.088	384.274	70.7183	62.5062	65.44	431.692	66.2215	2.69826	1.30164e-16	4.94805e-15	-	- && - && -	-
AAEL011424	1517.43	1627.16	1622.01	1.52082	16.977	49.08	1588.87	22.5259	6.53064	1.3268e-16	5.02614e-15	-	- && P84245.2 RecName: Full=Histone H3.3 >P84243.2 RecName: Full=Histone H3.3 >P84244.2 RecName: Full=Histone H3.3 >P84246.2 RecName: Full=Histone H3.3 >P84247.2 RecName: Full=Histone H3.3; AltName: Full=H3.3A/B; AltName: Full=Histone H3 class II >P84248.2 RecName: Full=Histone H3.3 >P84249.2 RecName: Full=Histone H3.3; AltName: Full=H3.3Q; AltName: Full=H3.A/B >P84250.2 RecName: Full=Histone H3.…	Histone
AAEL027153	213.312	233.17	149.218	0	2.31504	0	198.567	0.771681	7.36799	1.34032e-16	5.05972e-15	-	- && - && -	-
AAEL003010	172.104	227.664	149.525	1.52082	0.771681	0	183.098	0.764168	7.25875	1.38934e-16	5.2266e-15	-	- && - && PF13639:Ring finger domain	-
AAEL003681	133.32	251.124	170.447	0.760412	3.08672	0	184.964	1.28238	6.64156	1.47174e-16	5.47973e-15	-	- && Q9VYB0.5 RecName: Full=Selenoprotein BthD; AltName: Full=dSelM; Flags: Precursor && -	-
AAEL024264	300.577	462.988	347.354	12.927	23.1504	40.9	370.306	25.6591	4.12529	1.57307e-16	5.837e-15	-	- && Q14728.1 RecName: Full=Major facilitator superfamily domain-containing protein 10; AltName: Full=Tetracycline transporter-like protein && PF07690:Major Facilitator Superfamily	MFS_1
AAEL012107	576.913	1095.47	660.25	3.80206	7.71681	40.9	777.544	17.473	6.12224	1.71013e-16	6.30257e-15	NOS	- && - && PF05741:Nanos RNA binding domain	-
AAEL008088	489.649	650.434	470.728	5.32288	15.4336	40.9	536.937	20.5522	5.16672	1.75549e-16	6.44785e-15	-	- && - && -	-
AAEL011023	361.177	209.23	170.754	5.32288	9.26017	0	247.054	4.86102	5.21539	2.13283e-16	7.72937e-15	-	- && Q0VEE6.1 RecName: Full=Zinc finger protein 800 && -	-
AAEL011321	193.92	277.697	211.059	13.6874	10.0319	0	227.559	7.90642	4.42293	2.18011e-16	7.87448e-15	-	- && Q9VLD6.1 RecName: Full=Borealin; AltName: Full=Aurora borealis protein; AltName: Full=Borealin-related && PF10512:Cell division cycle-associated protein 8	-
AAEL006226	635.089	566.885	540.568	106.458	102.634	114.52	580.848	107.87	2.44537	2.36215e-16	8.47566e-15	-	- && Q0VCA5.1 RecName: Full=Deoxynucleoside triphosphate triphosphohydrolase SAMHD1; Short=dNTPase && PF01966:HD domain	HD
AAEL008320	273.913	317.197	172.6	0	5.40177	0	254.57	1.80059	6.65039	2.38358e-16	8.52445e-15	-	- && Q6NU40.1 RecName: Full=Chromosome transmission fidelity protein 18 homolog && PF00004:ATPase family associated with various cellular activities (AAA)	AAA
AAEL013822	169.68	239.633	144.603	0.760412	1.54336	0	184.639	0.767925	7.27004	2.39611e-16	8.54116e-15	-	- && Q8IYD8.2 RecName: Full=Fanconi anemia group M protein; Short=Protein FACM; AltName: Full=ATP-dependent RNA helicase FANCM; AltName: Full=Fanconi anemia-associated polypeptide of 250 kDa; Short=FAAP250; AltName: Full=Protein Hef ortholog && -	-
AAEL009968	181.8	290.146	255.978	12.1666	17.7487	24.54	242.641	18.1518	3.92704	2.68323e-16	9.4408e-15	-	- && B3A0N5.1 RecName: Full=Apyrase; AltName: Full=ATP-diphosphatase; Short=ADPase; AltName: Full=ATP-diphosphohydrolase; AltName: Full=Adenosine diphosphatase; AltName: Allergen=Tab y 1; Flags: Precursor [Tabanus yao] && PF00149:Calcineurin-like phosphoesterase|PF02872:5'-nucleotidase, C-terminal domain	Metallophos
AAEL007701	1161.1	1390.88	1174.67	149.041	185.203	261.76	1242.22	198.668	2.7047	3.57792e-16	1.24278e-14	-	- && Q8BU04.1 RecName: Full=Putative E3 ubiquitin-protein ligase UBR7; AltName: Full=N-recognin-7 && PF02207:Putative zinc finger in N-recognin (UBR box)	zf-UBR1
AAEL013538	2419.16	2501.67	1921.99	457.008	456.064	327.2	2280.94	413.424	2.44001	3.80763e-16	1.31836e-14	-	- && Q9XSK7.1 RecName: Full=Hepatoma-derived growth factor; Short=HDGF && PF11467:Lens epithelium-derived growth factor (LEDGF)|PF00855:PWWP domain	PWWP
AAEL011532	1180.49	1281.48	888.231	1.52082	15.4336	40.9	1116.73	19.2848	6.28304	4.14964e-16	1.43222e-14	-	- && - && -	-
AAEL015042	150.288	206.118	129.22	0.760412	2.31504	0	161.875	1.02515	6.72895	4.78404e-16	1.64076e-14	-	- && - && PF14634:zinc-RING finger domain	-
AAEL009047	559.945	541.27	465.498	85.1661	79.4832	106.34	522.238	90.3298	2.58816	5.32316e-16	1.81421e-14	-	- && P70284.2 RecName: Full=Homeobox protein TGIF1; AltName: Full=5'-TG-3'-interacting factor 1 && PF05920:Homeobox KN domain	Coprinus_mating
AAEL002769	150.288	173.561	117.528	2.28124	4.63009	0	147.126	2.30377	5.50754	5.35738e-16	1.82017e-14	-	- && P29617.3 RecName: Full=Homeobox protein prospero && PF05044:Homeo-prospero domain	Prox1
AAEL003494	591.457	812.504	666.711	121.666	108.035	89.98	690.224	106.56	2.65643	5.50979e-16	1.86612e-14	-	- && Q5M7Y0.2 RecName: Full=Collagen type IV alpha-3-binding protein; AltName: Full=Ceramide transfer protein; Short=Cert; AltName: Full=Goodpasture antigen-binding protein; Short=GPBP && PF01852:START domain|PF00169:PH domain	START
AAEL009799	193.92	240.352	128.912	0.760412	4.63009	0	187.728	1.79683	6.20789	5.77386e-16	1.94948e-14	-	- && - && -	-
AAEL006750	191.496	297.567	235.057	20.5311	22.3788	24.54	241.373	22.4833	3.47609	6.52611e-16	2.18987e-14	-	- && - && -	-
AAEL003647	196.344	256.391	187.368	1.52082	8.48849	0	213.368	3.33644	5.54387	7.61504e-16	2.53183e-14	GPRNPR3	- && Q8IN35.2 RecName: Full=Neuropeptide SIFamide receptor && PF00001:7 transmembrane receptor (rhodopsin family)	7tm_1
AAEL010081	426.625	282.724	258.439	20.5311	18.5203	40.9	322.596	26.6505	3.83459	7.80718e-16	2.5878e-14	-	- && Q5H8A4.1 RecName: Full=GPI ethanolamine phosphate transferase 2; AltName: Full=GPI7 homolog; Short=hGPI7; AltName: Full=Phosphatidylinositol-glycan biosynthesis class G protein; Short=PIG-G && PF01663:Type I phosphodiesterase / nucleotide pyrophosphatase	-
AAEL000421	509.041	543.185	412.887	69.9579	82.5699	73.62	488.371	75.3826	2.68681	7.92364e-16	2.61841e-14	-	- && - && PF01239:Protein prenyltransferase alpha subunit repeat	-
AAEL010593	552.673	337.067	416.579	0	3.08672	16.36	435.44	6.48224	7.283	7.97126e-16	2.62617e-14	-	- && - && -	-
AAEL000898	147.864	184.333	120.605	0.760412	3.08672	0	150.934	1.28238	6.33964	8.63887e-16	2.8295e-14	-	3.1.1.- (Carboxylic ester hydrolases.) && P33438.2 RecName: Full=Glutactin; Flags: Precursor && PF00135:Carboxylesterase family	COesterase
AAEL012725	172.104	254.237	151.679	3.80206	8.48849	0	192.673	4.09685	5.10368	8.6405e-16	2.8295e-14	-	- && B2ZX90.1 RecName: Full=Chromatin assembly factor 1 subunit FSM; Short=CAF-1 subunit FSM; AltName: Full=CAF-1 p150 homolog; AltName: Full=Protein FASCIATA 1 homolog; AltName: Full=Protein FLATTENED SHOOT MERISTEM && PF12253:Chromatin assembly factor 1 subunit A	-
AAEL001357	295.729	187.924	131.373	5.32288	1.54336	0	205.009	2.28875	5.99065	9.3977e-16	3.05904e-14	-	- && Q80XJ2.3 RecName: Full=E3 ubiquitin-protein ligase RNF168; AltName: Full=RING finger protein 168 && PF13920:Zinc finger, C3HC4 type (RING finger)	-
AAEL005281	356.329	306.185	200.598	13.6874	16.977	32.72	287.704	21.1281	4.02894	1.02014e-15	3.3009e-14	-	- && A4IG66.1 RecName: Full=Transmembrane protein 201 && PF09779:Ima1 N-terminal domain	-
AAEL012708	252.096	203.246	150.448	0	1.54336	0	201.93	0.514454	7.83598	1.04605e-15	3.36468e-14	-	- && Q05A36.2 RecName: Full=RNA-binding E3 ubiquitin-protein ligase MEX3C; AltName: Full=RING finger and KH domain-containing protein 2 && PF00013:KH domain	KH_1
AAEL008415	155.136	233.409	142.142	0	3.08672	0	176.896	1.02891	6.85658	1.17831e-15	3.74139e-14	-	- && - && PF01585:G-patch domain|PF11952:XRN-Two Binding Domain, XTBD	G-patch
AAEL027111	584.185	528.582	357.2	28.1352	34.7257	0	489.989	20.9536	4.22494	1.27695e-15	4.01243e-14	-	- && B4GXC2.1 RecName: Full=Serine/threonine-protein kinase GL21140; AltName: Full=Doublecortin-like and CAM kinase-like protein && PF00069:Protein kinase domain|PF03607:Doublecortin	Pkinase
AAEL009142	1287.15	1486.4	1032.22	227.363	202.952	139.06	1268.59	189.792	2.69462	1.40214e-15	4.38049e-14	-	3.4.21.26 (Prolyl oligopeptidase) && O70196.1 RecName: Full=Prolyl endopeptidase; Short=PE; AltName: Full=Post-proline cleaving enzyme; AltName: Full=rPop && PF02897:Prolyl oligopeptidase, N-terminal beta-propeller domain|PF00326:Prolyl oligopeptidase family	-
AAEL023603	3585.1	5421.8	3827.36	780.183	751.617	883.44	4278.09	805.08	2.41648	1.4763e-15	4.59895e-14	-	- && P08985.2 RecName: Full=Histone H2A.v; AltName: Full=H2A.F/Z; Short=H2A.Z && PF00125:Core histone H2A/H2B/H3/H4|PF16211:C-terminus of histone H2A	Histone
AAEL020151	319.969	272.67	152.294	9.88536	14.6619	16.36	248.311	13.6358	4.27729	1.54729e-15	4.80633e-14	-	- && Q8MX88.1 RecName: Full=Protein cramped && -	-
AAEL006575	5800.64	5343.75	15767.2	25.854	265.458	65.44	8970.55	118.917	6.20959	1.55793e-15	4.82558e-14	-	- && P47949.2 RecName: Full=Troponin C, isoform 3 && PF13833:EF-hand domain pair|PF13499:EF-hand domain pair	-
AAEL000839	329.665	472.564	340.586	31.9373	47.8442	49.08	380.938	42.9538	3.20739	1.64437e-15	5.06447e-14	-	2.4.1.221 (Peptide-O-fucosyltransferase) && Q9V6X7.1 RecName: Full=GDP-fucose protein O-fucosyltransferase 1; AltName: Full=Neurotic protein; AltName: Full=Peptide-O-fucosyltransferase 1; Short=O-FucT-1; Flags: Precursor && PF10250:GDP-fucose protein O-fucosyltransferase	-
AAEL013653	741.745	710.522	491.034	66.1558	73.3097	114.52	647.767	84.6619	3.03525	1.72047e-15	5.28389e-14	-	- && Q6DIY4.1 RecName: Full=TATA box-binding protein-like protein 1; Short=TBP-like protein 1; AltName: Full=TATA box-binding protein-related factor 2; Short=TBP-related factor 2; AltName: Full=TBP-like factor && PF00352:Transcription factor TFIID (or TATA-binding protein, TBP)	-
AAEL010180	1551.36	1349.46	4394.39	6.0833	50.931	0	2431.74	19.0048	6.79333	1.89617e-15	5.79077e-14	-	- && - && -	-
AAEL002771	295.729	304.988	221.519	30.4165	28.5522	16.36	274.079	25.1096	3.30183	1.90368e-15	5.79743e-14	-	- && Q24478.2 RecName: Full=Centrosome-associated zinc finger protein CP190; AltName: Full=Protein enhancer of mod(mdg4)4-1; AltName: Full=dMAP190 && PF00651:BTB/POZ domain	BTB
AAEL007329	450.865	555.634	374.429	55.5101	68.6796	65.44	460.309	63.2099	2.87725	2.02194e-15	6.10624e-14	-	- && O01367.1 RecName: Full=Protein held out wings; AltName: Full=KH domain protein KH93F; AltName: Full=Protein muscle-specific; AltName: Full=Protein struthio; AltName: Full=Protein wings held out; AltName: Full=Putative RNA-binding protein; AltName: Full=Quaking-related 93F && PF00013:KH domain|PF16544:Homodimerisation region of STAR domain protein	KH_1
AAEL003451	329.665	260.461	192.906	22.0519	17.7487	8.18	261.011	15.9935	3.81486	2.09478e-15	6.30872e-14	-	- && - && -	-
AAEL028036	116.352	266.206	160.909	0.760412	3.08672	0	181.156	1.28238	6.61373	2.16877e-15	6.49555e-14	-	- && - && PF13359:DDE superfamily endonuclease	-
AAEL007813	528.433	564.731	379.967	65.3954	65.5929	81.8	491.044	70.9294	2.84047	2.25928e-15	6.71119e-14	-	- && P25028.4 RecName: Full=Mitosis initiation protein fs(1)Ya && -	-
AAEL006445	288.457	347.84	236.903	22.0519	33.1823	16.36	291.066	23.8647	3.48166	2.27171e-15	6.71631e-14	-	2.3.-.- (Acyltransferases.) && Q9UTL4.1 RecName: Full=GPI-anchored wall transfer protein 1; AltName: Full=Meiotically up-regulated gene 59 protein && PF06423:GWT1	-
AAEL009212	3820.23	3618.2	2637	653.194	536.318	711.66	3358.48	633.724	2.41475	2.27336e-15	6.71631e-14	-	- && P42283.2 RecName: Full=Longitudinals lacking protein, isoform G && PF00651:BTB/POZ domain	BTB
AAEL018031	298.153	195.106	141.526	0	1.54336	0	211.595	0.514454	7.89815	2.77312e-15	8.12651e-14	-	- && Q24266.1 RecName: Full=Transcription factor btd; AltName: Full=Protein buttonhead && -	-
AAEL007007	1449.55	1409.79	1157.13	38.0206	88.7433	155.42	1338.83	94.0613	3.9523	2.94895e-15	8.61853e-14	-	3.6.4.12 (DNA helicase) && P49735.1 RecName: Full=DNA replication licensing factor Mcm2; AltName: Full=Minichromosome maintenance 2 protein; Short=DmMCM2 && PF12619:Mini-chromosome maintenance protein 2|PF14551:MCM N-terminal domain|PF00493:MCM2/3/5 family	MCM
AAEL011653	598.729	725.125	553.183	3.04165	13.1186	40.9	625.679	19.0201	5.55489	3.08139e-15	8.98147e-14	-	- && Q6PH52.1 RecName: Full=Pachytene checkpoint protein 2 homolog; AltName: Full=Thyroid hormone receptor interactor 13 homolog; AltName: Full=Thyroid receptor-interacting protein 13 homolog; Short=TR-interacting protein 13 homolog; Short=TRIP-13 homolog && PF00004:ATPase family associated with various cellular activities (AAA)	AAA
AAEL004316	416.929	642.534	368.891	0	6.94513	16.36	476.118	7.76838	6.60748	3.09906e-15	9.00883e-14	-	- && - && -	-
AAEL011811	877.49	792.873	578.719	5.32288	31.6389	40.9	749.694	25.9539	5.04589	3.22973e-15	9.36364e-14	-	3.6.4.12 (DNA helicase) && Q9XYU1.1 RecName: Full=DNA replication licensing factor Mcm3; AltName: Full=Minichromosome maintenance 3 protein; Short=DmMCM3 && PF00493:MCM2/3/5 family|PF14551:MCM N-terminal domain	MCM
AAEL025990	237.552	255.194	197.829	0.760412	8.48849	0	230.192	3.08297	5.76888	3.2527e-15	9.40514e-14	-	- && Q8IRC7.1 RecName: Full=LIM/homeobox protein Awh; AltName: Full=Protein arrowhead && PF00046:Homeobox domain|PF00412:LIM domain	Homeobox
AAEL005235	196.344	412.955	342.124	18.2499	26.2372	24.54	317.141	23.009	3.8223	3.71855e-15	1.06953e-13	-	- && Q32PP1.1 RecName: Full=UPF0544 protein C5orf45 homolog && PF15749:Uncharacterised protein family UPF0544	-
AAEL006523	513.889	444.076	351.354	54.7497	27.0088	32.72	436.44	38.1595	3.46253	3.78975e-15	1.08427e-13	-	- && Q9XYM0.1 RecName: Full=Adapter molecule Crk && PF00018:SH3 domain|PF07653:Variant SH3 domain|PF00017:SH2 domain	SH2
AAEL020636	1064.14	742.122	572.258	90.489	84.8849	40.9	792.839	72.0913	3.35343	3.85213e-15	1.09911e-13	-	- && Q9I9A7.2 RecName: Full=DNA replication factor Cdt1; Short=XCDT1 && PF16679:DNA replication factor Cdt1 C-terminal domain|PF08839:DNA replication factor CDT1 like	-
AAEL009574	368.449	274.346	231.98	7.60412	12.3469	32.72	291.591	17.557	4.50499	3.90904e-15	1.10964e-13	-	2.3.1.199 (Very-long-chain 3-oxoacyl-CoA synthase) && Q1HRV8.2 RecName: Full=Elongation of very long chain fatty acids protein AAEL008004; AltName: Full=3-keto acyl-CoA synthase AAEL008004; AltName: Full=Very-long-chain 3-oxoacyl-CoA synthase AAEL008004 && PF01151:GNS1/SUR4 family	ELO
AAEL002921	172.104	295.891	181.523	0	3.85841	8.18	216.506	4.0128	6.5107	4.39407e-15	1.23443e-13	-	- && - && -	-
AAEL006062	266.64	260.7	221.519	19.0103	18.5203	0	249.62	12.5102	3.91982	4.57172e-15	1.28078e-13	-	- && P29503.2 RecName: Full=Protein neuralized && PF13920:Zinc finger, C3HC4 type (RING finger)|PF07177:Neuralized	-
AAEL019408	8406.45	12667.8	11060.3	1918.52	2391.44	1758.7	10711.5	2022.89	2.4017	4.58261e-15	1.28078e-13	-	1.11.1.15 (Transferred entry: 1.11.1.24) && Q9V3P0.1 RecName: Full=Peroxiredoxin 1; AltName: Full=Cytosolic thioredoxin peroxidase; Short=DPx-4783; Short=DmTPx-1; AltName: Full=Thioredoxin peroxidase && PF10417:C-terminal domain of 1-Cys peroxiredoxin|PF00578:AhpC/TSA family	-
AAEL002546	184.224	263.333	362.738	6.0833	5.40177	24.54	270.099	12.0084	5.12449	4.85785e-15	1.35083e-13	-	- && - && PF01299:Lysosome-associated membrane glycoprotein (Lamp)	-
AAEL024342	385.417	367.949	292.282	49.4268	49.3876	32.72	348.549	43.8448	2.89289	4.86982e-15	1.35083e-13	-	- && Q6GPP7.1 RecName: Full=Transmembrane protein 209 [Xenopus laevis] && PF09786:Cytochrome B561, N terminal	-
AAEL006208	336.937	241.549	191.368	22.0519	22.3788	24.54	256.618	22.9902	3.49931	4.99807e-15	1.38267e-13	-	- && Q3SZD5.1 RecName: Full=DDB1- and CUL4-associated factor 15 && PF14939:DDB1-and CUL4-substrate receptor 15, WD repeat	-
AAEL008058	436.321	378.482	299.359	42.5831	54.7894	40.9	371.387	46.0908	2.96363	5.12471e-15	1.41411e-13	-	- && P10978.1 RecName: Full=Retrovirus-related Pol polyprotein from transposon TNT 1-94; Includes: RecName: Full=Protease; Includes: RecName: Full=Reverse transcriptase; Includes: RecName: Full=Endonuclease && PF00536:SAM domain (Sterile alpha motif)|PF03564:Protein of unknown function (DUF1759)|PF05585:Putative peptidase (DUF1758)|PF00665:Integrase core domain|PF05380:Pao retrotransposon peptida…	RVT_2
AAEL007637	526.009	455.088	354.123	66.9163	65.5929	57.26	445.073	63.2564	2.77753	5.4804e-15	1.50843e-13	-	5.6.1.1 (Microtubule-severing ATPase) && Q5U3S1.1 RecName: Full=Katanin p60 ATPase-containing subunit A-like 1; Short=Katanin p60 subunit A-like 1; AltName: Full=p60 katanin-like 1 && PF00004:ATPase family associated with various cellular activities (AAA)|PF09336:Vps4 C terminal oligomerisation domain	AAA
AAEL006827	118.776	189.121	143.988	1.52082	4.63009	8.18	150.628	4.77697	5.46463	5.94345e-15	1.62355e-13	CYP12F8	- && O18635.1 RecName: Full=Cytochrome P450 CYP12A2; AltName: Full=CYPXIIA2 && PF00067:Cytochrome P450	p450
AAEL014825	361.177	407.449	298.743	7.60412	13.1186	40.9	355.79	20.5409	4.60712	6.67796e-15	1.81507e-13	-	- && - && PF02017:CIDE-N domain	-
AAEL009918	506.617	785.931	523.032	47.906	74.0814	89.98	605.193	70.6558	3.18125	6.74078e-15	1.82758e-13	-	- && - && PF07776:Zinc-finger associated domain (zf-AD)	zf-AD
AAEL007563	193.92	158.718	115.99	0	3.08672	0	156.21	1.02891	6.66453	7.71351e-15	2.08092e-13	DUOX	1.6.3.1 (NAD(P)H oxidase (H(2)O(2)-forming)) && Q9VQH2.2 RecName: Full=Dual oxidase && PF03098:Animal haem peroxidase|PF00036:EF hand|PF01794:Ferric reductase like transmembrane component|PF08030:Ferric reductase NAD binding domain|PF08022:FAD-binding domain	An_peroxidase
AAEL000769	147.864	252.8	263.977	0	4.63009	8.18	221.547	4.27003	6.33508	7.93833e-15	2.13628e-13	-	- && P26686.4 RecName: Full=Serine-arginine protein 55; Short=SRP55; AltName: Full=52 kDa bracketing protein; AltName: Full=B52 protein; AltName: Full=Protein enhancer of deformed && PF00076:RNA recognition motif. (a.k.a. RRM, RBD, or RNP domain)	RRM_1
AAEL010691	2227.66	1943.4	2101.97	328.498	384.297	531.7	2091.01	414.832	2.36535	9.96969e-15	2.65013e-13	-	1.17.4.1 (Ribonucleoside-diphosphate reductase) && P48592.2 RecName: Full=Ribonucleoside-diphosphate reductase subunit M2; AltName: Full=Ribonucleotide reductase small subunit && PF00268:Ribonucleotide reductase, small chain	-
AAEL013344	172.104	204.203	166.447	0	1.54336	8.18	180.918	3.24112	7.15338	1.04373e-14	2.76768e-13	-	- && P82147.1 RecName: Full=Protein lethal(2)essential for life; AltName: Full=Protein Efl21 && PF00011:Hsp20/alpha crystallin family	-
AAEL012207	16066.3	16886.1	43921.7	977.89	2235.56	957.06	25624.7	1390.17	4.20059	1.08247e-14	2.85646e-13	-	- && Q24756.1 RecName: Full=Myosin light chain alkali && -	-
AAEL011413	138.168	215.694	154.756	4.56247	6.17345	16.36	169.539	9.03197	4.75033	1.09316e-14	2.87769e-13	-	- && Q9QZR0.2 RecName: Full=E3 ubiquitin-protein ligase RNF25; AltName: Full=RING finger protein 25; AltName: Full=RING finger protein AO7 && PF13639:Ring finger domain|PF05773:RWD domain	RWD
AAEL027319	290.881	248.012	147.987	6.0833	12.3469	0	228.96	6.1434	4.78927	1.11262e-14	2.92184e-13	-	- && Q7Z6J2.1 RecName: Full=General receptor for phosphoinositides 1-associated scaffold protein; Short=GRP1-associated scaffold protein && PF00595:PDZ domain (Also known as DHR or GLGF)	PDZ
AAEL000961	230.28	204.203	116.298	1.52082	0.771681	8.18	183.594	3.49084	6.80561	1.16471e-14	3.05125e-13	-	- && - && -	-
AAEL025672	303.001	309.297	252.593	34.2185	44.7575	32.72	288.297	37.232	2.90204	1.1679e-14	3.05227e-13	-	- && - && -	-
AAEL006556	264.216	179.785	186.753	0	0.771681	0	210.251	0.257227	8.50875	1.43808e-14	3.69616e-13	-	- && - && -	-
AAEL012388	232.704	343.052	238.441	3.04165	7.71681	24.54	271.399	11.7662	5.18522	1.56933e-14	3.99573e-13	-	- && Q7KRI2.1 RecName: Full=Longitudinals lacking protein-like; Short=Lola-like protein; AltName: Full=Protein Batman && PF00651:BTB/POZ domain	BTB
AAEL014066	147.864	234.367	169.216	13.6874	15.4336	16.36	183.816	15.1603	3.64894	1.60664e-14	4.07517e-13	-	- && E6ZIJ1.1 RecName: Full=RanBP-type and C3HC4-type zinc finger-containing protein 1; AltName: Full=Heme-oxidized IRP2 ubiquitin ligase 1 homolog; Short=HOIL-1 && -	-
AAEL006372	106.656	152.973	252.901	1.52082	4.63009	0	170.843	2.0503	5.90557	1.73012e-14	4.36062e-13	-	- && Q86WA9.2 RecName: Full=Sodium-independent sulfate anion transporter; AltName: Full=Solute carrier family 26 member 11 && PF00916:Sulfate permease family|PF01740:STAS domain	Sulfate_transp
AAEL018118	126.048	167.336	119.374	4.56247	6.94513	0	137.586	3.83587	4.70246	1.7327e-14	4.36062e-13	-	- && P34739.2 RecName: Full=Transcription termination factor 2; AltName: Full=Protein lodestar; AltName: Full=RNA polymerase II termination factor; AltName: Full=Transcription release factor 2 && PF00176:SNF2 family N-terminal domain|PF00271:Helicase conserved C-terminal domain	SNF2_N
AAEL018155	795.073	691.131	482.112	4.56247	13.8903	49.08	656.105	22.5109	5.34337	1.80079e-14	4.5111e-13	-	- && P91679.2 RecName: Full=Peptide transporter family 1; AltName: Full=Oligopeptide transporter 1; AltName: Full=Protein YIN && PF00854:POT family	-
AAEL015048	416.929	489.8	323.357	21.2915	34.7257	0	410.029	18.6724	4.12665	1.82972e-14	4.57304e-13	-	- && - && -	-
AAEL027911	1483.49	207.315	198.137	0	0.771681	0	629.648	0.257227	10.0699	1.85742e-14	4.63162e-13	-	- && - && -	-
AAEL008687	1255.63	1837.11	1350.96	294.279	282.435	310.84	1481.23	295.852	2.33315	1.91218e-14	4.7464e-13	loqs	- && Q7SXR1.1 RecName: Full=RISC-loading complex subunit tarbp2 && PF00035:Double-stranded RNA binding motif|PF16482:Staufen C-terminal domain	-
AAEL021088	157.56	408.167	191.06	8.36453	10.0319	16.36	252.263	11.5855	4.6614	2.28247e-14	5.62699e-13	-	- && - && -	-
AAEL022844	392.689	224.073	175.369	1.52082	9.26017	0	264.044	3.59367	5.756	2.30761e-14	5.6761e-13	-	- && Q2HJ10.1 RecName: Full=Zinc transporter 2; Short=ZnT-2; AltName: Full=Solute carrier family 30 member 2 && PF01545:Cation efflux family	-
AAEL004396	206.04	243.703	156.602	0.760412	0	0	202.115	0.253471	8.46143	2.39861e-14	5.88661e-13	GPROAR4	- && P22270.2 RecName: Full=Tyramine/octopamine receptor; AltName: Full=Tyr/Oct-Dro; Flags: Precursor && PF00001:7 transmembrane receptor (rhodopsin family)	7tm_1
AAEL021387	155.136	147.706	102.76	5.32288	2.31504	8.18	135.201	5.27264	5.02114	2.58409e-14	6.32754e-13	-	- && Q24459.2 RecName: Full=Polycomb protein Pcl; AltName: Full=Polycomblike protein && PF14061:Polycomb-like MTF2 factor 2	-
AAEL013863	829.01	578.615	395.658	31.9373	41.6708	0	601.094	24.536	4.33214	2.9295e-14	7.14114e-13	-	- && Q9VI75.3 RecName: Full=Phosphatidylinositol-binding clathrin assembly protein LAP; AltName: Full=Like-AP180 && PF07651:ANTH domain	-
AAEL013733	247.248	180.264	101.837	2.28124	0	0	176.45	0.760412	7.1905	3.051e-14	7.42068e-13	-	- && Q16IB4.2 RecName: Full=Protein distal antenna && PF04218:CENP-B N-terminal DNA-binding domain	CENP-B_N
AAEL003692	206.04	126.4	122.451	2.28124	6.17345	0	151.63	2.81823	5.26672	3.20772e-14	7.78446e-13	-	- && - && -	-
AAEL006140	363.601	282.246	253.516	43.3435	34.7257	40.9	299.788	39.6564	2.9223	3.23312e-14	7.82862e-13	-	2.7.11.1 (Non-specific serine/threonine protein kinase) && Q9NI63.2 RecName: Full=Membrane-associated tyrosine- and threonine-specific cdc2-inhibitory kinase; AltName: Full=Myt1 kinase; AltName: Full=dMyt1 && PF00069:Protein kinase domain	Pkinase
AAEL005554	101.808	199.415	121.22	2.28124	0.771681	0	140.815	1.01764	6.53778	3.28148e-14	7.91049e-13	-	- && - && -	-
AAEL011763	1599.84	1583.83	5330.61	116.343	160.51	188.14	2838.1	154.998	4.2154	3.38486e-14	8.10576e-13	PPO3	- && Q9V521.1 RecName: Full=Phenoloxidase 2; Short=PO A3; AltName: Full=Phenoloxidase subunit A3; AltName: Full=Processed phenoloxidase A3; Short=Pro-phenoloxidase A3; Flags: Precursor && PF00372:Hemocyanin, copper containing domain|PF03723:Hemocyanin, ig-like domain|PF03722:Hemocyanin, all-alpha domain	-
AAEL005484	220.584	294.934	229.211	27.3748	23.9221	8.18	248.243	19.8257	3.41541	3.56128e-14	8.5095e-13	-	- && Q96L92.2 RecName: Full=Sorting nexin-27 && PF00788:Ras association (RalGDS/AF-6) domain|PF00787:PX domain|PF00595:PDZ domain (Also known as DHR or GLGF)	PX
AAEL021862	618.121	999.949	645.79	0	16.977	8.18	754.62	8.38566	6.48445	4.04161e-14	9.53154e-13	-	- && - && -	-
AAEL010253	126.048	204.921	165.524	5.32288	10.0319	0	165.498	5.11825	4.57868	4.22178e-14	9.8708e-13	-	- && Q9Y1B2.2 RecName: Full=Origin recognition complex subunit 6 && PF05460:Origin recognition complex subunit 6 (ORC6)	-
AAEL020709	329.665	384.706	289.513	3.80206	6.94513	32.72	334.628	14.4891	5.2506	4.23772e-14	9.88679e-13	-	- && - && -	-
AAEL019965	433.897	427.318	285.821	53.9893	42.4425	57.26	382.346	51.2306	2.93816	4.31335e-14	1.00202e-12	-	- && P97868.5 RecName: Full=E3 ubiquitin-protein ligase RBBP6; AltName: Full=Proliferation potential-related protein; AltName: Full=Protein P2P-R; AltName: Full=Retinoblastoma-binding protein 6; AltName: Full=p53-associated cellular protein of testis && -	-
AAEL023464	189.072	168.055	110.452	0	1.54336	0	155.86	0.514454	7.46119	4.68949e-14	1.07622e-12	-	- && - && -	-
AAEL015116	1168.37	1211.57	3987.35	67.6767	138.903	89.98	2122.43	98.8531	4.41427	5.3727e-14	1.22714e-12	-	- && Q9V521.1 RecName: Full=Phenoloxidase 2; Short=PO A3; AltName: Full=Phenoloxidase subunit A3; AltName: Full=Processed phenoloxidase A3; Short=Pro-phenoloxidase A3; Flags: Precursor && PF00372:Hemocyanin, copper containing domain|PF03722:Hemocyanin, all-alpha domain|PF03723:Hemocyanin, ig-like domain	-
AAEL009238	242.4	246.576	149.833	2.28124	8.48849	16.36	212.937	9.04324	5.03838	5.62776e-14	1.27735e-12	-	- && - && -	-
AAEL000584	159.984	241.07	163.37	0.760412	0	0	188.142	0.253471	8.36394	5.70497e-14	1.28802e-12	-	- && Q6NVN0.1 RecName: Full=Transcription factor Sox-2; AltName: Full=SRY (sex determining region Y)-box 2 && PF00505:HMG (high mobility group) box|PF12336:SOX transcription factor	HMG_box
AAEL010407	382.993	526.188	373.814	58.5517	72.538	65.44	427.665	65.5099	2.70977	5.71032e-14	1.28802e-12	-	- && - && -	-
AAEL019886	315.121	448.625	329.51	53.9893	57.1044	49.08	364.418	53.3912	2.74702	6.00277e-14	1.34839e-12	-	- && - && -	-
AAEL026917	286.033	716.028	273.515	0.760412	0.771681	16.36	425.192	5.96403	7.70552	6.16222e-14	1.37851e-12	-	- && - && PF05699:hAT family C-terminal dimerisation region	hATC
AAEL025296	101.808	115.867	142.142	1.52082	0.771681	0	119.939	0.764168	6.65356	6.32714e-14	1.40971e-12	-	- && - && -	-
AAEL007151	220.584	226.227	134.142	14.4478	15.4336	8.18	193.651	12.6872	3.76612	6.44245e-14	1.43236e-12	-	- && Q2KN95.1 RecName: Full=Cytospin-A; AltName: Full=SPECC1-like protein; AltName: Full=Sperm antigen with calponin homology and coiled-coil domains 1-like && PF00307:Calponin homology (CH) domain	CH
AAEL012453	322.393	540.552	348.585	1.52082	16.2053	16.36	403.843	11.362	5.35386	6.63819e-14	1.46987e-12	-	- && - && PF16012:Domain of unknown function (DUF4780)	-
AAEL001520	698.113	769.652	576.565	123.947	91.0584	57.26	681.444	90.7552	2.81892	6.89509e-14	1.51613e-12	-	- && Q6P1L5.2 RecName: Full=Protein FAM117B; AltName: Full=Amyotrophic lateral sclerosis 2 chromosomal region candidate gene 13 protein && PF15388:Protein Family FAM117	-
AAEL017329	569.641	482.14	354.738	53.2288	32.4106	73.62	468.84	53.0865	3.26667	6.90289e-14	1.51613e-12	-	- && Q8MQJ9.2 RecName: Full=Brain tumor protein && PF00643:B-box zinc finger|PF01436:NHL repeat	zf-B_box
AAEL017301	1616.81	1430.14	4235.32	38.0206	97.2318	0	2427.43	45.0841	5.61244	7.64507e-14	1.67132e-12	-	- && P05303.2 RecName: Full=Elongation factor 1-alpha 2; Short=EF-1-alpha-2 && PF03143:Elongation factor Tu C-terminal domain|PF00009:Elongation factor Tu GTP binding domain|PF03144:Elongation factor Tu domain 2	GTP_EFTU
AAEL000889	128.472	270.994	177.523	0	3.08672	8.18	192.33	3.75558	6.57505	7.75593e-14	1.68769e-12	-	3.1.1.- (Carboxylic ester hydrolases.) && P33438.2 RecName: Full=Glutactin; Flags: Precursor && PF00135:Carboxylesterase family	COesterase
AAEL011196	198.768	266.446	218.75	28.1352	30.8672	32.72	227.988	30.5742	2.93662	7.95322e-14	1.7259e-12	-	- && P61962.1 RecName: Full=DDB1- and CUL4-associated factor 7; AltName: Full=WD repeat-containing protein 68; AltName: Full=WD repeat-containing protein An11 homolog >P61963.1 RecName: Full=DDB1- and CUL4-associated factor 7; AltName: Full=WD repeat-containing protein 68; AltName: Full=WD repeat-containing protein An11 homolog && -	-
AAEL014924	324.817	575.982	379.659	0.760412	6.17345	24.54	426.819	10.4913	6.14233	9.14567e-14	1.96118e-12	-	- && Q9VFP1.1 RecName: Full=Probable cytochrome P450 6d5; AltName: Full=CYPVID5 && PF00067:Cytochrome P450	p450
AAEL002711	460.561	345.206	239.364	1.52082	5.40177	24.54	348.377	10.4875	5.88672	9.35843e-14	1.99892e-12	-	- && Q8TBP0.1 RecName: Full=TBC1 domain family member 16 && PF00566:Rab-GTPase-TBC domain	TBC
AAEL010473	448.441	579.094	436.885	90.489	77.9398	98.16	488.14	88.8629	2.4928	9.71185e-14	2.07034e-12	-	- && - && PF01370:NAD dependent epimerase/dehydratase family	Epimerase
AAEL000327	123.624	158.718	115.067	0.760412	0.771681	0	132.47	0.510698	7.24163	9.81425e-14	2.08807e-12	E78	- && P45447.4 RecName: Full=Ecdysone-induced protein 78C; Short=DR-78; AltName: Full=Nuclear receptor subfamily 1 group E member 1 && PF00105:Zinc finger, C4 type (two domains)|PF00104:Ligand-binding domain of nuclear hormone receptor	zf-C4
AAEL007939	353.905	442.4	283.668	9.88536	30.8672	32.72	359.991	24.4909	4.01223	1.08036e-13	2.28071e-12	-	- && O75419.1 RecName: Full=Cell division control protein 45 homolog; AltName: Full=PORC-PI-1 && PF02724:CDC45-like protein	-
AAEL018212	385.417	297.806	199.367	29.6561	20.0637	32.72	294.197	27.4799	3.49025	1.08832e-13	2.28862e-12	-	- && Q2KJ09.2 RecName: Full=Ubiquitin carboxyl-terminal hydrolase 16; AltName: Full=Deubiquitinating enzyme 16; AltName: Full=Ubiquitin thioesterase 16; AltName: Full=Ubiquitin-specific-processing protease 16 && PF02148:Zn-finger in ubiquitin-hydrolases and other protein|PF00443:Ubiquitin carboxyl-terminal hydrolase	UCH
AAEL001185	237.552	282.964	197.521	31.1769	21.6071	16.36	239.346	23.048	3.25631	1.12376e-13	2.35859e-12	-	- && Q5XGE0.1 RecName: Full=2-oxoglutarate and iron-dependent oxygenase domain-containing protein 3 && PF13661:2OG-Fe(II) oxygenase superfamily	-
AAEL001151	164.832	165.421	111.683	6.84371	6.17345	16.36	147.312	9.79239	4.31116	1.1315e-13	2.37027e-12	-	2.4.1.- (Hexosyltransferases.) && Q8MRC9.2 RecName: Full=Putative polypeptide N-acetylgalactosaminyltransferase 9; Short=pp-GaNTase 9; AltName: Full=Protein-UDP acetylgalactosaminyltransferase 9; AltName: Full=UDP-GalNAc:polypeptide N-acetylgalactosaminyltransferase 9 && PF00652:Ricin-type beta-trefoil lectin domain|PF00535:Glycosyl transferase family 2	Glycos_transf_2
AAEL013496	1531.97	1663.79	4808.2	112.541	218.386	106.34	2667.99	145.756	4.16973	1.15505e-13	2.41494e-12	PPO8	- && Q9V521.1 RecName: Full=Phenoloxidase 2; Short=PO A3; AltName: Full=Phenoloxidase subunit A3; AltName: Full=Processed phenoloxidase A3; Short=Pro-phenoloxidase A3; Flags: Precursor && PF03722:Hemocyanin, all-alpha domain|PF03723:Hemocyanin, ig-like domain|PF00372:Hemocyanin, copper containing domain	-
AAEL003540	572.065	487.406	306.435	41.0623	38.5841	73.62	455.302	51.0888	3.29926	1.20585e-13	2.51631e-12	-	- && Q7K480.1 RecName: Full=Probable RNA methyltransferase bin3; AltName: Full=Bicoid-interacting protein 3 && PF06859:Bicoid-interacting protein 3 (Bin3)|PF13847:Methyltransferase domain	-
AAEL014408	431.473	318.394	295.667	5.32288	22.3788	0	348.511	9.23388	4.86815	1.23846e-13	2.57942e-12	-	3.1.3.48 (Protein-tyrosine-phosphatase) && P20483.2 RecName: Full=M-phase inducer phosphatase; AltName: Full=Cdc25-like protein; AltName: Full=Protein string && PF00581:Rhodanese-like domain	Rhodanese
AAEL009077	329.665	417.743	306.435	3.04165	6.94513	32.72	351.281	14.2356	5.35792	1.29163e-13	2.685e-12	ALP1	3.1.3.1 (Alkaline phosphatase) && P29523.4 RecName: Full=Membrane-bound alkaline phosphatase; Short=M-ALP; Flags: Precursor && PF00245:Alkaline phosphatase	-
AAEL010186	2050.71	867.085	2283.19	2.28124	41.6708	0	1733.66	14.6507	6.66035	1.3574e-13	2.81097e-12	-	- && - && -	-
AAEL024345	143.016	379.679	114.144	0.760412	3.85841	0	212.28	1.53961	6.60573	1.38204e-13	2.85657e-12	-	- && - && -	-
AAEL019439	962.33	747.867	2034.9	0.760412	20.8354	32.72	1248.37	18.1053	6.35533	1.39797e-13	2.87856e-12	-	- && Q9PU47.1 RecName: Full=PDZ and LIM domain protein 3; AltName: Full=Alpha-actinin-associated LIM protein && PF00595:PDZ domain (Also known as DHR or GLGF)	PDZ
AAEL009906	722.353	573.349	1437.41	21.2915	54.0177	0	911.039	25.1031	4.94896	1.48158e-13	3.03919e-12	-	- && O75112.2 RecName: Full=LIM domain-binding protein 3; AltName: Full=Protein cypher; AltName: Full=Z-band alternatively spliced PDZ-motif protein && PF00595:PDZ domain (Also known as DHR or GLGF)	PDZ
AAEL024714	336.937	325.097	271.976	34.979	46.3009	16.36	311.337	32.5466	3.07673	1.6721e-13	3.41712e-12	-	- && - && PF07776:Zinc-finger associated domain (zf-AD)	zf-AD
AAEL026650	111.504	236.282	117.528	0	2.31504	0	155.105	0.771681	7.0186	1.69944e-13	3.45893e-12	-	- && - && PF00646:F-box domain	F-box
AAEL003865	169.68	132.864	84.3004	1.52082	3.85841	0	128.948	1.79308	5.65496	1.70211e-13	3.45893e-12	-	- && Q7K3L1.1 RecName: Full=Guanylate kinase-associated protein mars && PF03359:Guanylate-kinase-associated protein (GKAP) protein	-
AAEL003342	227.856	322.224	262.439	28.1352	22.3788	49.08	270.84	33.198	3.2431	1.7273e-13	3.50358e-12	-	- && - && PF10545:Alcohol dehydrogenase transcription factor Myb/SANT-like	-
AAEL008152	419.353	490.04	440.885	54.7497	50.1593	8.18	450.092	37.6963	3.34854	1.75829e-13	3.55979e-12	-	- && Q9MYP6.1 RecName: Full=17-beta-hydroxysteroid dehydrogenase 14; Short=17-beta-HSD 14; AltName: Full=17-beta-hydroxysteroid dehydrogenase DHRS10; AltName: Full=Dehydrogenase/reductase SDR family member 10; AltName: Full=Retinal short-chain dehydrogenase/reductase retSDR3 && PF00106:short chain dehydrogenase	adh_short
AAEL009789	138.168	151.058	105.529	0	1.54336	0	131.585	0.514454	7.22389	1.8665e-13	3.76486e-12	-	- && - && PF07557:Shugoshin C terminus	-
AAEL005309	353.905	642.055	490.111	58.5517	74.8531	65.44	495.357	66.2816	2.90427	2.01713e-13	4.03871e-12	-	- && Q9Z104.1 RecName: Full=SWI/SNF-related matrix-associated actin-dependent regulator of chromatin subfamily E member 1-related; Short=SMARCE1-related protein; AltName: Full=BRCA2-associated factor 35; AltName: Full=HMG box-containing protein 20B; AltName: Full=Structural DNA-binding protein BRAF35 && PF00505:HMG (high mobility group) box	HMG_box
AAEL001358	303.001	336.349	308.589	49.4268	59.4195	65.44	315.979	58.0954	2.4945	2.3215e-13	4.63959e-12	-	- && - && -	-
AAEL001976	104.232	132.864	97.8377	0.760412	3.85841	0	111.645	1.53961	5.66754	2.60655e-13	5.19019e-12	-	- && P36887.4 RecName: Full=cAMP-dependent protein kinase catalytic subunit alpha; Short=PKA C-alpha && PF00069:Protein kinase domain	Pkinase
AAEL010160	1076.26	845.779	2618.23	3.80206	43.2141	0	1513.42	15.6721	6.3686	3.04345e-13	6.03803e-12	-	- && - && -	-
AAEL012629	695.689	455.567	375.352	6.0833	11.5752	49.08	508.869	22.2462	5.02207	3.10339e-13	6.14573e-12	-	3.6.1.23 (dUTP diphosphatase) && P33316.4 RecName: Full=Deoxyuridine 5'-triphosphate nucleotidohydrolase, mitochondrial; Short=dUTPase; AltName: Full=dUTP pyrophosphatase; Flags: Precursor && PF00692:dUTPase	-
AAEL009454	169.68	206.597	120.913	0	5.40177	0	165.73	1.80059	6.0337	3.26321e-13	6.43878e-12	-	- && Q8BTK5.2 RecName: Full=SET and MYND domain-containing protein 4 && PF13414:TPR repeat|PF01753:MYND finger|PF00856:SET domain	SET
AAEL009185	5735.19	7529.66	14817.8	661.558	1196.88	924.34	9360.88	927.592	3.33528	3.37224e-13	6.62983e-12	-	2.7.3.3 (Arginine kinase) && P48610.2 RecName: Full=Arginine kinase; Short=AK && PF00217:ATP:guanido phosphotransferase, C-terminal catalytic domain|PF02807:ATP:guanido phosphotransferase, N-terminal domain	-
AAEL003817	492.073	444.555	417.502	44.8643	40.8991	0	451.377	28.5878	3.68914	3.49945e-13	6.86751e-12	-	- && Q9V4L4.1 RecName: Full=NF-kappa-B inhibitor-interacting Ras-like protein; Short=Kappa B-Ras; Short=KappaB-Ras && PF00071:Ras family	Ras
AAEL023666	300.577	251.843	167.985	22.0519	16.2053	32.72	240.135	23.6591	3.50955	3.52351e-13	6.90226e-12	-	- && Q8IW35.1 RecName: Full=Centrosomal protein of 97 kDa; Short=Cep97; AltName: Full=Leucine-rich repeat and IQ domain-containing protein 2 && PF14580:Leucine-rich repeat	-
AAEL004960	230.28	265.009	209.213	3.04165	16.977	8.18	234.834	9.39955	4.58619	3.57269e-13	6.98603e-12	-	- && - && -	-
AAEL007661	128.472	155.367	131.066	9.12494	10.0319	0	138.302	6.3856	3.99645	3.86806e-13	7.55001e-12	-	- && Q96S21.1 RecName: Full=Ras-related protein Rab-40C; AltName: Full=Rar-like protein; AltName: Full=Ras-like protein family member 8C; AltName: Full=SOCS box-containing protein RAR3 && PF00071:Ras family|PF07525:SOCS box	Ras
AAEL013565	283.609	233.17	195.06	27.3748	21.6071	40.9	237.279	29.9606	3.14179	3.89193e-13	7.58299e-12	-	- && Q8IQ70.2 RecName: Full=Calcium uniporter protein, mitochondrial; Flags: Precursor && PF04678:Mitochondrial calcium uniporter	-
AAEL003510	278.761	448.385	316.28	22.8124	40.1274	8.18	347.809	23.7066	3.65766	4.04364e-13	7.86448e-12	-	3.1.26.4 (Ribonuclease H) && Q9VPP5.1 RecName: Full=Ribonuclease H2 subunit A; Short=RNase H2 subunit A; AltName: Full=Ribonuclease HI large subunit; Short=RNase HI large subunit; AltName: Full=Ribonuclease HI subunit A && PF01351:Ribonuclease HII	-
AAEL012876	792.649	1096.19	935.303	114.822	163.596	57.26	941.379	111.893	2.98498	4.14213e-13	8.04165e-12	-	- && Q5RF97.1 RecName: Full=Box C/D snoRNA protein 1; AltName: Full=Zinc finger HIT domain-containing protein 6 && PF04438:HIT zinc finger	-
AAEL006247	901.73	1006.17	785.778	210.634	141.218	147.24	897.894	166.364	2.40925	4.21384e-13	8.16628e-12	-	- && - && PF13359:DDE superfamily endonuclease	-
AAEL023581	113.928	127.597	75.9934	2.28124	2.31504	0	105.84	1.53209	5.58487	4.31637e-13	8.35011e-12	-	- && Q864U8.1 RecName: Full=Lactosylceramide 1,3-N-acetyl-beta-D-glucosaminyltransferase; AltName: Full=Lactotriaosylceramide synthase; Short=Lc(3)Cer synthase; Short=Lc3 synthase; AltName: Full=UDP-GlcNAc:beta-Gal beta-1,3-N-acetylglucosaminyltransferase 5; Short=BGnT-5; Short=Beta-1,3-Gn-T5; Short=Beta-1,3-N-acetylglucosaminyltransferase 5; Short=Beta3Gn-T5 && PF01762:Galactosyltransferase	Galactosyl_T
AAEL020221	11274	2007.08	6690.5	49.4268	91.8301	327.2	6657.21	156.152	5.47417	4.49191e-13	8.67425e-12	-	- && - && -	-
AAEL008500	12796.3	9090.03	5490.29	266.144	250.025	940.7	9125.55	485.623	4.25922	4.59444e-13	8.82522e-12	-	3.6.4.13 (RNA helicase) && P23128.3 RecName: Full=Putative ATP-dependent RNA helicase me31b; AltName: Full=Maternal expression at 31B && PF00271:Helicase conserved C-terminal domain|PF00270:DEAD/DEAH box helicase	DEAD
AAEL000730	448.441	391.888	286.437	36.4998	51.7026	16.36	375.589	34.8541	3.25373	4.75099e-13	9.10983e-12	-	2.3.2.27 (RING-type E3 ubiquitin transferase) && Q9VRP9.2 RecName: Full=E3 ubiquitin-protein ligase Bre1; AltName: Full=RING-type E3 ubiquitin transferase Bre1; AltName: Full=dBre1 && PF00097:Zinc finger, C3HC4 type (RING finger)	zf-C3HC4
AAEL022729	1944.05	2194.53	1666.62	464.612	479.986	539.88	1935.07	494.826	1.97798	5.34904e-13	1.01813e-11	-	- && Q9VS59.1 RecName: Full=Akirin; AltName: Full=Protein bhringi && -	-
AAEL027189	254.52	169.73	170.139	21.2915	10.8035	16.36	198.13	16.1517	3.6107	5.55016e-13	1.04759e-11	-	- && - && -	-
AAEL017098	14682.2	10445	7266.75	33.4581	87.9717	498.98	10798	206.803	5.75978	5.79568e-13	1.09204e-11	-	1.14.16.2 (Tyrosine 3-monooxygenase) && P18459.2 RecName: Full=Tyrosine 3-monooxygenase; AltName: Full=Protein Pale; AltName: Full=Tyrosine 3-hydroxylase; Short=TH && PF00351:Biopterin-dependent aromatic amino acid hydroxylase	-
AAEL019756	181.8	166.618	126.758	1.52082	8.48849	0	158.392	3.33644	5.11242	6.21792e-13	1.16755e-11	-	- && Q24760.3 RecName: Full=Frizzled; AltName: Full=Frizzled-1; Short=dFz1; Flags: Precursor && PF01392:Fz domain|PF01534:Frizzled/Smoothened family membrane region	Fz
AAEL018263	1136.86	1206.55	875.616	0	15.4336	32.72	1073.01	16.0512	6.41642	6.71347e-13	1.25843e-11	-	- && P10383.2 RecName: Full=Protein ovarian tumor locus && PF02338:OTU-like cysteine protease	OTU
AAEL007584	1148.98	1731.3	1624.17	3.80206	28.5522	81.8	1501.48	38.0514	5.54689	7.29856e-13	1.3634e-11	-	- && Q24155.1 RecName: Full=Protein trunk; Flags: Precursor && -	-
AAEL013965	259.368	306.424	207.674	37.2602	23.1504	32.72	257.822	31.0435	3.07571	7.34377e-13	1.36949e-11	-	- && Q91YL2.1 RecName: Full=E3 ubiquitin-protein ligase RNF126; AltName: Full=RING finger protein 126 && PF13639:Ring finger domain	-
AAEL019908	186.648	165.182	127.681	15.9687	16.977	16.36	159.837	16.4352	3.26989	7.56521e-13	1.40214e-11	-	- && - && -	-
AAEL009787	235.128	142.679	87.377	0	1.54336	0	155.061	0.514454	7.4419	7.5878e-13	1.40214e-11	-	- && - && -	-
AAEL009786	113.928	158	134.142	7.60412	13.1186	8.18	135.357	9.63423	3.74702	7.59005e-13	1.40214e-11	-	- && - && PF07776:Zinc-finger associated domain (zf-AD)	zf-AD
AAEL005215	901.73	731.588	510.417	115.583	96.4601	57.26	714.578	89.7676	2.90925	7.73905e-13	1.42608e-11	-	- && Q8BJM3.1 RecName: Full=Coiled-coil domain-containing protein R3HCC1L; AltName: Full=Growth inhibition and differentiation-related protein 88 homolog; AltName: Full=R3H and coiled-coil domain-containing protein 1-like && -	-
AAEL009466	99.3842	100.067	243.364	0.760412	3.08672	0	147.605	1.28238	6.31837	7.75332e-13	1.4263e-11	-	- && P83099.3 RecName: Full=Putative protein kinase C delta type homolog && PF00433:Protein kinase C terminal domain|PF00069:Protein kinase domain	Pkinase
AAEL000739	1321.08	1961.83	1411.26	0.760412	12.3469	57.26	1564.73	23.4558	6.45295	7.92738e-13	1.45585e-11	-	- && - && PF00646:F-box domain	F-box
AAEL000509	283.609	269.558	173.216	10.6458	20.0637	32.72	242.127	21.1432	3.76943	8.09439e-13	1.4814e-11	-	- && Q14CB8.1 RecName: Full=Rho GTPase-activating protein 19; AltName: Full=Rho-type GTPase-activating protein 19 && PF00620:RhoGAP domain	RhoGAP
AAEL014084	184.224	167.576	131.989	0	0.771681	8.18	161.263	2.98389	7.42882	8.10737e-13	1.4814e-11	-	- && P46863.2 RecName: Full=Kinesin-like protein Klp61F; AltName: Full=Bipolar kinesin KRP-130 && PF00225:Kinesin motor domain|PF13931:Kinesin-associated microtubule-binding	Kinesin
AAEL011385	319.969	437.373	364.891	69.9579	52.4743	40.9	374.078	54.4441	2.70299	8.21963e-13	1.49688e-11	-	- && Q9VKD7.1 RecName: Full=Mitochondrial cardiolipin hydrolase; AltName: Full=Mitochondrial phospholipase; Short=MitoPLD; AltName: Full=Protein zucchini && PF13091:PLD-like domain	-
AAEL019921	145.44	169.252	123.374	15.2082	10.8035	16.36	146.022	14.1239	3.45126	8.4967e-13	1.54217e-11	-	5.6.1.1 (Microtubule-severing ATPase) && Q7QBW0.6 RecName: Full=Spastin && PF00004:ATPase family associated with various cellular activities (AAA)	AAA
AAEL019566	213.312	244.421	141.526	21.2915	18.5203	16.36	199.753	18.724	3.35675	8.72285e-13	1.57795e-11	-	2.7.11.1 (Non-specific serine/threonine protein kinase) && Q62829.1 RecName: Full=Serine/threonine-protein kinase PAK 3; AltName: Full=Beta-PAK; AltName: Full=p21-activated kinase 3; Short=PAK-3; AltName: Full=p65-PAK && PF00786:P21-Rho-binding domain|PF00069:Protein kinase domain	Pkinase
AAEL024782	157.56	292.54	360.276	0.760412	6.94513	16.36	270.125	8.02185	5.70595	8.75772e-13	1.58163e-11	-	- && - && -	-
AAEL014055	1459.25	1923.05	1767.23	338.383	397.416	220.86	1716.51	318.886	2.39421	8.84156e-13	1.59412e-11	-	- && Q9XZT6.1 RecName: Full=Deoxynucleoside kinase; AltName: Full=Deoxyribonucleoside kinase; Short=Dm-dNK; AltName: Full=Multispecific deoxynucleoside kinase && PF01712:Deoxynucleoside kinase	-
AAEL009773	1306.54	2166.52	1696.78	168.811	156.651	343.56	1723.28	223.008	3.01353	8.90058e-13	1.6021e-11	-	- && - && PF07412:Geminin	-
AAEL004837	256.944	303.552	257.208	36.4998	20.0637	8.18	272.568	21.5812	3.4312	8.96136e-13	1.61038e-11	-	- && - && -	-
AAEL017400	334.513	402.9	381.198	61.5934	74.0814	40.9	372.87	58.8583	2.56678	9.61689e-13	1.71401e-11	-	- && Q80SY5.1 RecName: Full=Pre-mRNA-splicing factor 38B && PF03371:PRP38 family	PRP38
AAEL025164	235.128	305.227	151.064	3.80206	6.17345	24.54	230.473	11.5052	5.00513	1.01441e-12	1.80206e-11	-	- && - && -	-
AAEL012676	172.104	198.697	184.599	18.2499	11.5752	0	185.134	9.9417	3.8139	1.02678e-12	1.8181e-11	-	- && Q9NVH0.2 RecName: Full=Exonuclease 3'-5' domain-containing protein 2; AltName: Full=Exonuclease 3'-5' domain-like-containing protein 2 && PF01612:3'-5' exonuclease	3_5_exonuc
AAEL014311	373.297	446.47	347.662	44.1039	64.0495	81.8	389.143	63.3178	2.72092	1.04725e-12	1.84235e-11	-	- && O70352.1 RecName: Full=CD82 antigen; AltName: Full=Metastasis suppressor Kangai-1 homolog; AltName: CD_antigen=CD82 && PF00335:Tetraspanin family	Tetraspannin
AAEL010414	273.913	248.012	150.141	12.1666	17.7487	0	224.022	9.97175	4.09371	1.06094e-12	1.86042e-11	-	- && Q8MT36.2 RecName: Full=Probable histone-lysine N-methyltransferase Mes-4; AltName: Full=Maternal-effect sterile 4 homolog && PF00856:SET domain|PF00855:PWWP domain	SET
AAEL014098	499.345	466.818	373.814	72.2391	35.4973	65.44	446.659	57.7255	2.99054	1.06844e-12	1.87054e-11	-	- && P26017.1 RecName: Full=Polycomb group protein Pc; Short=Protein polycomb && PF00385:Chromo (CHRromatin Organisation MOdifier) domain	Chromo
AAEL012431	169.68	173.8	123.066	0	0	0	155.516	0	8.96548	1.09138e-12	1.90457e-11	-	- && Q42524.1 RecName: Full=4-coumarate--CoA ligase 1; Short=4CL 1; AltName: Full=4-coumarate--CoA ligase isoform 1; Short=At4CL1; AltName: Full=4-coumaroyl-CoA synthase 1 && PF00501:AMP-binding enzyme|PF13193:AMP-binding enzyme C-terminal domain	AMP-binding
AAEL018248	155.136	129.033	104.606	3.80206	8.48849	0	129.592	4.09685	4.51893	1.12596e-12	1.9555e-11	-	- && Q9P2F6.2 RecName: Full=Rho GTPase-activating protein 20; AltName: Full=Rho-type GTPase-activating protein 20 && PF00620:RhoGAP domain	RhoGAP
AAEL005827	450.865	413.673	235.672	31.9373	38.5841	57.26	366.737	42.5938	3.22402	1.15587e-12	1.99788e-11	-	- && O61585.1 RecName: Full=Katanin p80 WD40 repeat-containing subunit B1; Short=Katanin p80 subunit B1; AltName: Full=p80 katanin && PF13925:con80 domain of Katanin|PF00400:WD domain, G-beta repeat	WD40
AAEL003356	176.952	186.967	182.446	26.6144	25.4655	16.36	182.122	22.8133	2.87405	1.19978e-12	2.06066e-11	-	- && - && PF10545:Alcohol dehydrogenase transcription factor Myb/SANT-like	-
AAEL006188	84.8402	216.173	189.522	1.52082	6.17345	0	163.512	2.56476	5.54557	1.20383e-12	2.06436e-11	-	- && Q95SX7.1 RecName: Full=Probable RNA-directed DNA polymerase from transposon BS; AltName: Full=Reverse transcriptase && PF00078:Reverse transcriptase (RNA-dependent DNA polymerase)|PF03372:Endonuclease/Exonuclease/phosphatase family|PF14529:Endonuclease-reverse transcriptase|PF03448:MgtE intracellular N domain	RVT_1
AAEL010766	2288.26	2888.53	2613	171.853	148.163	458.08	2596.6	259.365	3.38599	1.26438e-12	2.16138e-11	-	2.7.-.- (Transferring phosphorus-containing groups.) && Q95Q62.1 RecName: Full=Inositol-trisphosphate 3-kinase homolog; AltName: Full=Inositol 1,4,5-trisphosphate 3-kinase homolog; Short=IP3 3-kinase; Short=IP3K; Short=InsP 3-kinase; AltName: Full=let-23 fertility effector 2 && PF03770:Inositol polyphosphate kinase	-
AAEL013539	133.32	141.721	105.529	9.12494	5.40177	0	126.857	4.84224	4.25468	1.27466e-12	2.17376e-11	-	- && P16333.1 RecName: Full=Cytoplasmic protein NCK1; AltName: Full=NCK adaptor protein 1; Short=Nck-1; AltName: Full=SH2/SH3 adaptor protein NCK-alpha && PF00017:SH2 domain|PF00018:SH3 domain|PF14604:Variant SH3 domain	SH2
AAEL018177	130.896	119.697	82.7621	0	2.31504	0	111.118	0.771681	6.52277	1.37436e-12	2.32742e-11	-	- && Q1LXK4.2 RecName: Full=Putative helicase mov-10-B.1 && PF13087:AAA domain|PF13086:AAA domain	-
AAEL000923	4915.88	7934.72	5546.29	16.7291	94.1451	310.84	6132.3	140.571	5.51774	1.39101e-12	2.35195e-11	-	- && - && -	-
AAEL019465	104.232	116.346	79.6854	1.52082	0.771681	0	100.088	0.764168	6.38158	1.40738e-12	2.37593e-11	-	- && P42768.4 RecName: Full=Wiskott-Aldrich syndrome protein; Short=WASp && PF02205:WH2 motif|PF00568:WH1 domain|PF00786:P21-Rho-binding domain	PBD
AAEL011118	235.128	287.991	184.599	19.0103	31.6389	16.36	235.906	22.3364	3.29367	1.41144e-12	2.3791e-11	-	- && Q4R945.1 RecName: Full=Dual specificity protein kinase TTK && PF00069:Protein kinase domain	Pkinase
AAEL025664	206.04	135.018	78.7624	2.28124	0	0	139.94	0.760412	6.85187	1.43881e-12	2.42147e-11	-	- && O08901.1 RecName: Full=Mitotic checkpoint serine/threonine-protein kinase BUB1; Short=mBUB1; AltName: Full=BUB1A && PF00069:Protein kinase domain|PF08311:Mad3/BUB1 homology region 1	Pkinase
AAEL007855	174.528	122.809	92.915	0.760412	1.54336	8.18	130.084	3.49459	6.29786	1.50084e-12	2.52197e-11	-	- && - && -	-
AAEL000217	295.729	260.94	159.678	22.8124	9.26017	8.18	238.782	13.4175	3.98705	1.54665e-12	2.59094e-11	-	- && Q0KHQ5.1 RecName: Full=Serine/threonine-protein kinase Tao && PF00069:Protein kinase domain	Pkinase
AAEL011780	174.528	167.336	124.912	12.927	10.0319	0	155.592	7.65295	3.91378	1.69317e-12	2.8147e-11	-	- && Q9VUM0.2 RecName: Full=Probable DNA mismatch repair protein Msh6 && PF05190:MutS family domain IV|PF01624:MutS domain I|PF00488:MutS domain V|PF05188:MutS domain II|PF05192:MutS domain III	-
AAEL014566	130.896	107.488	79.3777	2.28124	4.63009	0	105.921	2.30377	5.02667	1.72451e-12	2.86242e-11	-	- && P28466.2 RecName: Full=Protein Wnt-5; AltName: Full=dWnt-3; AltName: Full=dWnt-5; Flags: Precursor && PF00110:wnt family	wnt
AAEL001580	244.824	302.594	258.747	40.3018	30.8672	57.26	268.722	42.8097	2.7926	1.74667e-12	2.89479e-11	-	- && - && PF03020:LEM domain	-
AAEL021429	96.9602	96.7152	109.221	3.04165	0	0	100.966	1.01388	6.05014	1.80542e-12	2.98305e-11	-	- && Q29KT5.2 RecName: Full=Protein spire && PF16474:Kinase non-catalytic C-lobe domain	-
AAEL003343	210.888	207.794	185.522	18.2499	22.3788	40.9	201.402	27.1762	3.13049	1.81572e-12	2.99552e-11	-	- && Q8BVR6.1 RecName: Full=RING finger and SPRY domain-containing protein 1; Flags: Precursor && PF00622:SPRY domain|PF13920:Zinc finger, C3HC4 type (RING finger)	SPRY
AAEL026387	118.776	163.506	118.759	0	0.771681	0	133.68	0.257227	7.86938	1.84549e-12	3.03845e-11	-	- && - && PF01757:Acyltransferase family	-
AAEL006277	276.337	171.885	224.596	13.6874	20.8354	0	224.272	11.5076	3.89509	1.84733e-12	3.03845e-11	-	- && - && -	-
AAEL008116	402.385	317.915	227.673	28.8957	27.7805	57.26	315.991	37.9787	3.24856	1.89937e-12	3.11933e-11	-	3.4.22.49 (Separase) && - && PF03568:Peptidase family C50	-
AAEL026724	1141.71	776.834	2271.8	7.60412	57.8761	0	1396.78	21.8267	5.80161	1.90617e-12	3.12577e-11	-	- && - && -	-
AAEL010226	147.864	133.343	104.299	4.56247	5.40177	16.36	128.502	8.77475	4.4217	1.98925e-12	3.24731e-11	da	- && P11420.1 RecName: Full=Protein daughterless && PF00010:Helix-loop-helix DNA-binding domain	HLH
AAEL013151	378.145	486.449	377.813	59.3121	78.7115	89.98	414.136	76.0012	2.50856	2.04389e-12	3.33151e-11	-	- && Q9VKV8.1 RecName: Full=Cilia- and flagella-associated protein 20; AltName: Full=Basal body up-regulated protein 22 && PF05018:Protein of unknown function (DUF667)	-
AAEL007971	198.768	174.997	97.2223	9.12494	6.94513	0	156.996	5.35669	4.42808	2.05008e-12	3.33592e-11	-	- && Q04671.2 RecName: Full=P protein; AltName: Full=Melanocyte-specific transporter protein; AltName: Full=Pink-eyed dilution protein homolog && PF03600:Citrate transporter	-
AAEL012545	622.969	978.643	795.931	23.5728	44.7575	114.52	799.181	60.9501	3.9211	2.05273e-12	3.33592e-11	-	- && P17917.2 RecName: Full=Proliferating cell nuclear antigen; Short=PCNA; AltName: Full=Cyclin; AltName: Full=Mutagen-sensitive 209 protein && PF00705:Proliferating cell nuclear antigen, N-terminal domain|PF02747:Proliferating cell nuclear antigen, C-terminal domain	PCNA_C
AAEL019721	157.56	93.3637	110.452	6.0833	6.17345	0	120.459	4.08558	4.40655	2.18882e-12	3.53594e-11	-	- && Q06190.1 RecName: Full=Serine/threonine-protein phosphatase 2A regulatory subunit B'' subunit alpha; AltName: Full=PP2A subunit B isoform PR72/PR130; AltName: Full=PP2A subunit B isoform R3 isoform; AltName: Full=PP2A subunit B isoforms B''-PR72/PR130; AltName: Full=PP2A subunit B isoforms B72/B130; AltName: Full=Serine/threonine-protein phosphatase 2A 72/130 kDa regulatory subunit B && PF13…	-
AAEL008693	84.8402	116.106	85.8387	1.52082	0.771681	0	95.595	0.764168	6.3247	2.33112e-12	3.74911e-11	-	- && Q2HJ10.1 RecName: Full=Zinc transporter 2; Short=ZnT-2; AltName: Full=Solute carrier family 30 member 2 && PF01545:Cation efflux family	-
AAEL012369	252.096	331.561	187.061	16.7291	23.9221	40.9	256.906	27.1837	3.46098	2.34955e-12	3.7676e-11	-	- && - && -	-
AAEL005000	252.096	428.994	268.284	14.4478	31.6389	40.9	316.458	28.9956	3.61323	2.39011e-12	3.82137e-11	-	- && - && -	-
AAEL016999	254.52	244.182	170.754	30.4165	30.0956	24.54	223.152	28.3507	2.91448	2.42562e-12	3.86709e-11	white	- && Q27256.1 RecName: Full=Protein white && PF00005:ABC transporter|PF01061:ABC-2 type transporter	ABC2_membrane
AAEL027190	1291.99	1326.72	976.531	300.363	289.38	278.12	1198.42	289.288	2.04322	2.42583e-12	3.86709e-11	-	- && Q9VR50.1 RecName: Full=Solute carrier family 35 member E1 homolog && PF03151:Triose-phosphate Transporter family	-
AAEL019657	319.969	369.385	228.596	39.5414	39.3557	57.26	305.983	45.3857	2.8512	2.54592e-12	4.04667e-11	-	- && Q28824.1 RecName: Full=Myosin light chain kinase, smooth muscle; Short=MLCK; Short=smMLCK; AltName: Full=Telokin; Contains: RecName: Full=Myosin light chain kinase, smooth muscle, deglutamylated form && PF00069:Protein kinase domain|PF00041:Fibronectin type III domain|PF07679:Immunoglobulin I-set domain	Pkinase
AAEL003326	751.441	784.255	549.183	81.3641	93.3734	163.6	694.96	112.779	2.72693	2.86366e-12	4.52525e-11	-	3.1.3.16 (Protein-serine/threonine phosphatase) && P35815.1 RecName: Full=Protein phosphatase 1B; AltName: Full=Protein phosphatase 2C isoform beta; Short=PP2C-beta && PF00481:Protein phosphatase 2C|PF07830:Protein serine/threonine phosphatase 2C, C-terminal domain	PP2C
AAEL003404	10369.9	10333.4	6477.28	17.4895	93.3734	409	9060.21	173.288	5.76562	3.15857e-12	4.94813e-11	-	- && - && -	-
AAEL013823	104.232	140.285	88.6077	6.0833	3.08672	0	111.042	3.05667	4.71509	3.33499e-12	5.20949e-11	-	2.7.11.17 (Calcium/calmodulin-dependent protein kinase) && Q00168.1 RecName: Full=Calcium/calmodulin-dependent protein kinase type II alpha chain; Short=CaM-kinase II alpha chain && PF08332:Calcium/calmodulin dependent protein kinase II association domain|PF00069:Protein kinase domain	Pkinase
AAEL000267	164.832	152.015	115.99	2.28124	3.85841	16.36	144.279	7.49988	5.10148	3.35325e-12	5.2305e-11	-	- && - && -	-
AAEL014046	94.5362	149.861	86.454	2.28124	3.85841	8.18	110.284	4.77321	5.00943	3.3981e-12	5.29285e-11	-	- && Q2T9K6.1 RecName: Full=Protein fem-1 homolog C; Short=FEM1c; AltName: Full=FEM1-gamma && PF13637:Ankyrin repeats (many copies)|PF12796:Ankyrin repeats (3 copies)	-
AAEL003893	113.928	191.036	106.452	0	0.771681	0	137.139	0.257227	7.90483	3.6902e-12	5.72324e-11	-	- && Q24595.2 RecName: Full=DNA repair protein complementing XP-C cells homolog; AltName: Full=Mutagen-sensitive 209 protein; AltName: Full=XPCDM; AltName: Full=Xeroderma pigmentosum group C-complementing protein homolog && PF10405:Rad4 beta-hairpin domain 3|PF03835:Rad4 transglutaminase-like domain|PF10403:Rad4 beta-hairpin domain 1|PF10404:Rad4 beta-hairpin domain 2	-
AAEL019484	133.32	106.052	67.3788	2.28124	3.08672	0	102.25	1.78932	5.31848	3.85326e-12	5.95913e-11	-	- && Q8CJ96.1 RecName: Full=Ras association domain-containing protein 8; AltName: Full=Carcinoma-associated protein HOJ-1 homolog && PF00788:Ras association (RalGDS/AF-6) domain	RA
AAEL007838	276.337	373.455	280.591	57.0309	51.7026	40.9	310.127	49.8778	2.57686	3.94068e-12	6.08566e-11	-	- && - && PF06625:Protein of unknown function (DUF1151)	-
AAEL009990	111.504	119.697	126.451	0.760412	0	0	119.217	0.253471	7.70402	4.00503e-12	6.16752e-11	-	- && - && -	-
AAEL006752	753.865	773.482	764.857	142.957	180.573	220.86	764.068	181.464	2.12295	4.05174e-12	6.22183e-11	-	- && Q28H30.1 RecName: Full=UPF0489 protein C5orf22 homolog && PF12640:UPF0489 domain	-
AAEL001472	269.065	267.164	213.212	25.854	37.8124	49.08	249.814	37.5821	2.85768	4.2914e-12	6.57129e-11	-	- && Q17QM4.3 RecName: Full=Ethanolaminephosphotransferase 1; AltName: Full=Selenoprotein I; Short=SelI && PF01066:CDP-alcohol phosphatidyltransferase	CDP-OH_P_transf
AAEL021846	799.921	1026.04	721.476	120.145	191.377	155.42	849.147	155.647	2.44848	4.79186e-12	7.29652e-11	-	- && P24485.3 RecName: Full=Leukocyte surface antigen CD53; AltName: Full=Cell surface glycoprotein CD53; AltName: Full=Leukocyte antigen MRC OX-44; AltName: CD_antigen=CD53 && PF00335:Tetraspanin family	Tetraspannin
AAEL004861	167.256	132.864	61.5331	0.760412	2.31504	0	120.551	1.02515	6.28716	4.83376e-12	7.35001e-11	-	- && - && PF13639:Ring finger domain	-
AAEL020680	162.408	168.773	92.915	0	3.08672	8.18	141.365	3.75558	6.11819	4.92957e-12	7.4748e-11	-	- && - && PF15227:zinc finger of C3HC4-type, RING	-
AAEL005936	135.744	106.052	90.146	8.36453	4.63009	8.18	110.647	7.05821	4.0436	4.94511e-12	7.48791e-11	-	- && - && PF02827:cAMP-dependent protein kinase inhibitor	-
AAEL004980	865.37	863.494	633.176	114.062	141.989	49.08	787.347	101.71	2.85118	4.99305e-12	7.55e-11	-	3.4.19.12 (Ubiquitinyl hydrolase 1) && Q9Y6I4.2 RecName: Full=Ubiquitin carboxyl-terminal hydrolase 3; AltName: Full=Deubiquitinating enzyme 3; AltName: Full=Ubiquitin thioesterase 3; AltName: Full=Ubiquitin-specific-processing protease 3 && PF00443:Ubiquitin carboxyl-terminal hydrolase|PF02148:Zn-finger in ubiquitin-hydrolases and other protein	UCH
AAEL014896	99.3842	69.9031	135.065	1.52082	0.771681	0	101.451	0.764168	6.40241	5.09645e-12	7.68496e-11	-	- && Q704V6.1 RecName: Full=Toll-like receptor 6; AltName: CD_antigen=CD286; Flags: Precursor && PF13855:Leucine rich repeat|PF01582:TIR domain	TIR
AAEL006239	5793.37	4990.65	4074.11	1165.71	1420.67	1120.66	4952.71	1235.68	1.99814	5.20197e-12	7.82238e-11	-	2.7.1.30 (Glycerol kinase) && Q0IID9.1 RecName: Full=Glycerol kinase; Short=GK; Short=Glycerokinase; AltName: Full=ATP:glycerol 3-phosphotransferase && PF00370:FGGY family of carbohydrate kinases, N-terminal domain|PF02782:FGGY family of carbohydrate kinases, C-terminal domain	FGGY_N
AAEL010147	126.048	119.697	313.511	4.56247	8.48849	0	186.419	4.35032	5.00044	5.21122e-12	7.82547e-11	-	- && Q96EP0.1 RecName: Full=E3 ubiquitin-protein ligase RNF31; AltName: Full=HOIL-1-interacting protein; Short=HOIP; AltName: Full=RING finger protein 31; AltName: Full=Zinc in-between-RING-finger ubiquitin-associated domain protein && PF16678:UB-associated-like domain of HOIP or E3 ubiquitin-protein ligase|PF01485:IBR domain, a half RING-finger domain	IBR
AAEL027866	87.2642	148.424	108.606	6.84371	3.85841	0	114.765	3.56737	4.55625	5.5139e-12	8.25718e-11	-	- && P34410.3 RecName: Full=TWiK family of potassium channels protein 7 && PF07885:Ion channel	Ion_trans_2
AAEL026668	319.969	272.67	187.676	29.6561	17.7487	40.9	260.105	29.4349	3.2984	5.60352e-12	8.37984e-11	-	- && O88379.3 RecName: Full=Bromodomain adjacent to zinc finger domain protein 1A; AltName: Full=Cbp146 && PF00439:Bromodomain|PF02791:DDT domain|PF10537:ATP-utilising chromatin assembly and remodelling N-terminal|PF15614:WSTF, HB1, Itc1p, MBD9 motif 3|PF00628:PHD-finger	Bromodomain
AAEL001940	176.952	210.667	161.832	18.2499	16.2053	0	183.15	11.4851	3.6006	6.63162e-12	9.83614e-11	-	2.7.7.41 (Phosphatidate cytidylyltransferase) && P56079.2 RecName: Full=Phosphatidate cytidylyltransferase, photoreceptor-specific; AltName: Full=CDP-DAG synthase; AltName: Full=CDP-DG synthase; AltName: Full=CDP-diacylglycerol synthase; Short=CDS; AltName: Full=CDP-diglyceride pyrophosphorylase; AltName: Full=CDP-diglyceride synthase; AltName: Full=CTP:phosphatidate cytidylyltransferase && PF011…	-
AAEL020695	535.705	415.828	369.814	79.0829	92.6017	81.8	440.449	84.4949	2.3658	6.80735e-12	1.00693e-10	-	- && Q0P678.1 RecName: Full=Zinc finger CCCH domain-containing protein 18; AltName: Full=Nuclear protein NHN1 && -	-
AAEL001448	552.673	608.3	386.428	70.7183	84.8849	114.52	515.8	90.0411	2.59173	7.14849e-12	1.05596e-10	-	- && Q0KHU5.1 RecName: Full=Lysophosphatidylcholine acyltransferase; AltName: Full=1-acylglycerophosphocholine O-acyltransferase; AltName: Full=Acyltransferase-like 2 && PF01553:Acyltransferase|PF13833:EF-hand domain pair	Acyltransferase
AAEL003474	315.121	273.627	341.201	45.6247	64.0495	57.26	309.983	55.6448	2.48778	7.22703e-12	1.06322e-10	-	- && Q8R1C6.1 RecName: Full=Methyltransferase-like protein 22 && PF10294:Lysine methyltransferase	-
AAEL006249	475.105	461.312	340.278	16.7291	25.4655	73.62	425.565	38.6049	3.77742	7.47189e-12	1.09628e-10	-	- && Q9VD44.3 RecName: Full=Poly(A) RNA polymerase gld-2 homolog A; Short=DmGLD2 && PF03828:Cid1 family poly A polymerase	-
AAEL013128	1032.63	912.57	659.327	164.249	120.382	65.44	868.175	116.69	2.81455	7.67804e-12	1.12501e-10	-	2.3.1.199 (Very-long-chain 3-oxoacyl-CoA synthase) && Q5ZJR8.1 RecName: Full=Elongation of very long chain fatty acids protein 6; AltName: Full=3-keto acyl-CoA synthase ELOVL6; AltName: Full=ELOVL fatty acid elongase 6; Short=ELOVL FA elongase 6; AltName: Full=Very long chain 3-ketoacyl-CoA synthase 6; AltName: Full=Very long chain 3-oxoacyl-CoA synthase 6 && PF01151:GNS1/SUR4 family	ELO
AAEL006023	632.665	823.037	673.172	84.4057	134.273	163.6	709.625	127.426	2.54194	7.75645e-12	1.13402e-10	-	- && Q9NFP1.1 RecName: Full=Vanin-like protein 1; Flags: Precursor && PF00795:Carbon-nitrogen hydrolase	CN_hydrolase
AAEL008724	232.704	429.952	319.665	35.7394	44.7575	16.36	327.44	32.2856	3.18776	7.76037e-12	1.13402e-10	-	- && Q6GL75.1 RecName: Full=Sister chromatid cohesion protein DCC1 && PF09724:Uncharacterized conserved protein (DUF2036)	-
AAEL022574	133.32	178.827	156.602	9.88536	15.4336	0	156.25	8.43966	3.80139	8.53133e-12	1.24001e-10	-	- && - && PF07776:Zinc-finger associated domain (zf-AD)|PF05485:THAP domain|PF00096:Zinc finger, C2H2 type	THAP
AAEL026714	201.192	265.967	148.91	0	7.71681	8.18	205.356	5.29894	5.58681	8.55484e-12	1.24177e-10	-	- && Q80Y19.2 RecName: Full=Rho GTPase-activating protein 11A; AltName: Full=Rho-type GTPase-activating protein 11A && PF00620:RhoGAP domain	RhoGAP
AAEL006234	75.1441	105.094	82.1467	3.80206	2.31504	0	87.4616	2.03903	4.93512	8.66543e-12	1.25447e-10	-	2.4.1.- (Hexosyltransferases.) && Q9ASW1.1 RecName: Full=Hydroxyproline O-galactosyltransferase GALT3; AltName: Full=Beta-1,3-galactosyltransferase 16 && PF01762:Galactosyltransferase	Galactosyl_T
AAEL007251	356.329	456.046	299.974	47.1455	64.8212	73.62	370.783	61.8623	2.64788	9.3475e-12	1.34248e-10	-	- && - && PF07776:Zinc-finger associated domain (zf-AD)	zf-AD
AAEL008621	952.634	1050.46	934.688	16.7291	32.4106	122.7	979.261	57.2799	4.33392	9.46928e-12	1.35818e-10	cdc2	- && P23572.1 RecName: Full=Cyclin-dependent kinase 1; Short=CDK1; AltName: Full=Cell division control protein 2 homolog; AltName: Full=Cell division protein kinase 1; AltName: Full=p34 protein kinase && PF00069:Protein kinase domain	Pkinase
AAEL004918	494.497	278.894	216.904	17.4895	19.292	49.08	330.098	28.6205	3.80078	1.04952e-11	1.49743e-10	-	- && Q8MQJ9.2 RecName: Full=Brain tumor protein && PF01436:NHL repeat|PF00643:B-box zinc finger	NHL
AAEL004799	126.048	89.294	71.3784	3.04165	3.85841	0	95.5735	2.30002	4.87419	1.12603e-11	1.60208e-10	-	- && Q293Q2.2 RecName: Full=Zinc finger protein squeeze && PF00096:Zinc finger, C2H2 type	zf-C2H2
AAEL002855	75.1441	129.033	80.9161	0.760412	3.08672	0	95.0312	1.28238	5.68381	1.18851e-11	1.6803e-10	-	- && - && -	-
AAEL021868	402.385	521.64	375.967	85.9266	88.7433	98.16	433.331	90.9433	2.27918	1.2232e-11	1.72709e-10	-	- && - && PF07776:Zinc-finger associated domain (zf-AD)	zf-AD
AAEL019753	1277.45	829.979	679.633	173.374	141.218	163.6	929.021	159.397	2.54325	1.23604e-11	1.74267e-10	-	- && Q5ZLL1.2 RecName: Full=Casein kinase I isoform epsilon; Short=CKI-epsilon; Short=CKIe && PF00069:Protein kinase domain	Pkinase
AAEL002788	186.648	204.443	164.293	28.1352	29.3239	32.72	185.128	30.0597	2.66223	1.23904e-11	1.74267e-10	-	- && - && PF00078:Reverse transcriptase (RNA-dependent DNA polymerase)	RVT_1
AAEL029085	218.16	144.115	380.582	0	7.71681	0	247.619	2.57227	6.15448	1.28512e-11	1.80281e-10	-	- && - && -	-
AAEL012427	2656.71	4036.9	3066.81	695.017	739.271	899.8	3253.47	778.029	2.07486	1.49398e-11	2.07972e-10	-	- && - && PF07368:Protein of unknown function (DUF1487)	-
AAEL014519	276.337	202.527	146.756	25.854	15.4336	16.36	208.54	19.2159	3.36614	1.56978e-11	2.17965e-10	-	2.3.2.7 (Aspartyltransferase) && Q13191.2 RecName: Full=E3 ubiquitin-protein ligase CBL-B; AltName: Full=Casitas B-lineage lymphoma proto-oncogene b; AltName: Full=RING finger protein 56; AltName: Full=SH3-binding protein CBL-B; AltName: Full=Signal transduction protein CBL-B && PF02762:CBL proto-oncogene N-terminus, SH2-like domain|PF13920:Zinc finger, C3HC4 type (RING finger)|PF02761:CBL proto-…	-
AAEL002374	227.856	237.958	210.136	42.5831	36.269	49.08	225.317	42.644	2.4645	1.58769e-11	2.2017e-10	-	- && Q8VBT1.2 RecName: Full=Beta-taxilin; AltName: Full=Muscle-derived protein 77 && PF09728:Myosin-like coiled-coil protein	-
AAEL013723	167.256	153.93	70.4554	6.0833	3.85841	0	130.547	3.3139	4.83488	1.63239e-11	2.25793e-10	-	- && Q00438.1 RecName: Full=Polypyrimidine tract-binding protein 1; Short=PTB; AltName: Full=Heterogeneous nuclear ribonucleoprotein I; Short=hnRNP I; AltName: Full=Pyrimidine-binding protein; Short=PYBP && PF13893:RNA recognition motif. (a.k.a. RRM, RBD, or RNP domain)|PF14259:RNA recognition motif (a.k.a. RRM, RBD, or RNP domain)	-
AAEL011376	499.345	432.106	260.285	53.9893	57.1044	65.44	397.245	58.8446	2.78378	1.64215e-11	2.26855e-10	-	- && P54350.2 RecName: Full=Wee1-like protein kinase; Short=Dwee1 && PF00069:Protein kinase domain	Pkinase
AAEL018173	322.393	628.17	466.729	62.3538	79.4832	49.08	472.43	63.639	2.83694	1.6462e-11	2.27126e-10	-	- && - && -	-
AAEL009586	504.193	662.643	555.952	84.4057	115.752	147.24	574.263	115.799	2.38179	1.73295e-11	2.38489e-10	-	- && - && -	-
AAEL004104	819.314	1242.69	894.692	1.52082	19.292	57.26	985.567	26.0243	5.56701	1.7996e-11	2.46724e-10	-	- && - && PF12937:F-box-like	-
AAEL003162	140.592	120.894	81.2237	0	0.771681	0	114.237	0.257227	7.62354	1.82669e-11	2.50123e-10	-	- && Q24120.2 RecName: Full=Protein cappuccino && PF02181:Formin Homology 2 Domain	FH2
AAEL002195	174.528	126.639	89.223	6.84371	8.48849	0	130.13	5.11073	4.2157	1.94387e-11	2.65499e-10	-	- && - && -	-
AAEL012519	198.768	211.146	120.297	19.7707	11.5752	8.18	176.737	13.1753	3.57798	1.95546e-11	2.66748e-10	-	- && Q9UPY6.2 RecName: Full=Wiskott-Aldrich syndrome protein family member 3; Short=WASP family protein member 3; AltName: Full=Protein WAVE-3; AltName: Full=Verprolin homology domain-containing protein 3 && -	-
AAEL011788	87.2642	117.782	90.4537	2.28124	6.17345	0	98.4999	2.81823	4.66418	2.03722e-11	2.76858e-10	-	- && Q8NAG6.2 RecName: Full=Ankyrin repeat and LEM domain-containing protein 1; AltName: Full=Ankyrin repeat domain-containing protein 41; AltName: Full=LEM-domain containing protein 3 && PF03020:LEM domain|PF13857:Ankyrin repeats (many copies)	-
AAEL014314	448.441	638.943	514.417	10.6458	16.2053	73.62	533.934	33.4904	4.38808	2.08873e-11	2.82798e-10	-	2.7.7.- (Nucleotidyltransferases.) && Q24317.2 RecName: Full=DNA primase small subunit; AltName: Full=DNA polymerase subunit A; AltName: Full=DNA primase 50 kDa subunit; Short=dPRI50 && PF01896:Eukaryotic and archaeal DNA primase small subunit	-
AAEL006209	254.52	122.809	95.0687	3.04165	7.71681	0	157.466	3.58615	5.00154	2.15968e-11	2.9204e-10	-	- && Q24558.1 RecName: Full=Exonuclease 1; AltName: Full=Exonuclease I; AltName: Full=Protein tosca && PF00752:XPG N-terminal domain|PF00867:XPG I-region	XPG_I
AAEL001009	118.776	129.512	96.2993	9.12494	6.17345	16.36	114.863	10.5528	3.76006	2.18114e-11	2.94575e-10	-	- && Q96B97.2 RecName: Full=SH3 domain-containing kinase-binding protein 1; AltName: Full=CD2-binding protein 3; Short=CD2BP3; AltName: Full=Cbl-interacting protein of 85 kDa; AltName: Full=Human Src family kinase-binding protein 1; Short=HSB-1 && PF14604:Variant SH3 domain|PF00018:SH3 domain	SH3_1
AAEL019934	201.192	233.888	199.983	37.2602	27.0088	16.36	211.688	26.8763	2.82556	2.20401e-11	2.97296e-10	-	- && Q9JJ43.3 RecName: Full=RNA binding protein fox-1 homolog 1; AltName: Full=Ataxin-2-binding protein 1; AltName: Full=Fox-1 homolog A && PF00076:RNA recognition motif. (a.k.a. RRM, RBD, or RNP domain)	RRM_1
AAEL005476	123.624	98.1516	63.6868	2.28124	3.85841	0	95.1542	2.04655	5.03388	2.26942e-11	3.0574e-10	-	- && Q8IVI9.2 RecName: Full=Nostrin; AltName: Full=BM247 homolog; AltName: Full=Nitric oxide synthase traffic inducer; AltName: Full=Nitric oxide synthase trafficker; AltName: Full=eNOS-trafficking inducer && PF14604:Variant SH3 domain|PF00611:Fes/CIP4, and EFC/F-BAR homology domain	-
AAEL013544	361.177	243.703	216.597	43.3435	30.8672	40.9	273.825	38.3702	2.84857	2.34283e-11	3.15238e-10	-	- && - && PF00096:Zinc finger, C2H2 type	zf-C2H2
AAEL005721	271.489	225.988	189.214	22.8124	24.6938	0	228.897	15.8354	3.48909	2.43972e-11	3.2787e-10	-	- && Q8R5C8.2 RecName: Full=Zinc finger MYND domain-containing protein 11 && PF00855:PWWP domain|PF00439:Bromodomain	Bromodomain
AAEL006884	164.832	125.921	72.9168	0	0.771681	0	121.223	0.257227	7.7037	2.54521e-11	3.40783e-10	-	- && - && PF13873:Myb/SANT-like DNA-binding domain	-
AAEL012057	261.792	180.982	133.527	6.0833	0.771681	16.36	192.1	7.73833	5.33004	2.65552e-11	3.54243e-10	-	- && Q9H2F5.1 RecName: Full=Enhancer of polycomb homolog 1 && PF10513:Enhancer of polycomb-like	-
AAEL022743	223.008	195.346	194.445	30.4165	15.4336	8.18	204.266	18.01	3.28536	2.7161e-11	3.61437e-10	-	- && P49706.1 RecName: Full=G1/S-specific cyclin-D2 && PF02984:Cyclin, C-terminal domain|PF00134:Cyclin, N-terminal domain	Cyclin_C
AAEL007069	579.337	328.927	232.595	41.0623	33.954	49.08	380.287	41.3654	3.2504	2.82577e-11	3.75572e-10	-	- && - && PF00385:Chromo (CHRromatin Organisation MOdifier) domain	Chromo
AAEL007280	305.425	285.837	227.673	53.9893	42.4425	32.72	272.978	43.0506	2.57297	2.8562e-11	3.79153e-10	-	- && - && -	-
AAEL026446	550.249	407.209	1119.29	11.4062	47.0726	0	692.249	19.4929	4.91035	2.91302e-11	3.86224e-10	-	- && Q9U639.1 RecName: Full=Heat shock 70 kDa protein cognate 4; Short=Hsc 70-4 && PF10712:NAD-specific glutamate dehydrogenase|PF00012:Hsp70 protein	HSP70
AAEL018326	101.808	197.979	120.605	4.56247	10.0319	0	140.131	4.86478	4.42512	3.12249e-11	4.11987e-10	-	- && Q9UA35.1 RecName: Full=Solute carrier family 28 member 3; AltName: Full=Concentrative Na(+)-nucleoside cotransporter 3; AltName: Full=hfCNT && PF07662:Na+ dependent nucleoside transporter C-terminus|PF01773:Na+ dependent nucleoside transporter N-terminus|PF07670:Nucleoside recognition	-
AAEL018163	235.128	125.682	105.837	3.04165	6.17345	16.36	155.549	8.52503	4.73675	3.13235e-11	4.12787e-10	-	- && Q80XC3.2 RecName: Full=USP6 N-terminal-like protein && PF00566:Rab-GTPase-TBC domain	TBC
AAEL013963	223.008	236.043	159.986	32.6977	24.6938	32.72	206.346	30.0372	2.81422	3.25452e-11	4.27333e-10	-	- && Q28ZG0.1 RecName: Full=Tumor necrosis factor alpha-induced protein 8-like protein; Short=TNF alpha-induced protein 8-like protein && PF05527:Domain of unknown function (DUF758)	-
AAEL001635	208.464	276.261	233.211	8.36453	8.48849	40.9	239.312	19.251	4.20587	3.35832e-11	4.40431e-10	-	- && - && -	-
AAEL006080	295.729	296.13	224.288	31.1769	30.0956	65.44	272.049	42.2375	2.90259	3.42577e-11	4.48735e-10	-	- && P70099.1 RecName: Full=DNA repair protein RAD51 homolog 1 && PF14520:Helix-hairpin-helix domain|PF08423:Rad51	-
AAEL015285	104.232	98.6304	105.837	0	0	0	102.9	0	8.37256	3.46815e-11	4.5374e-10	-	- && Q9FHE1.1 RecName: Full=Glutathione S-transferase T3; Short=AtGSTT3; AltName: Full=GST class-theta member 3; AltName: Full=Glutathione S-transferase 10C && -	-
AAEL018312	128.472	139.567	123.066	4.56247	12.3469	16.36	130.368	11.0898	3.81721	3.50916e-11	4.58003e-10	-	- && Q5TXB2.3 RecName: Full=Structure-specific endonuclease subunit SLX1 homolog && PF01541:GIY-YIG catalytic domain	GIY-YIG
AAEL022590	867.794	1108.39	600.871	4.56247	17.7487	73.62	859.02	31.977	5.09074	3.51714e-11	4.58493e-10	-	- && Q9V877.1 RecName: Full=Kinesin-like protein subito; AltName: Full=Protein double or nothing && PF00225:Kinesin motor domain	Kinesin
AAEL001928	649.633	437.852	1334.04	29.6561	82.5699	57.26	807.174	56.4953	3.8406	3.5284e-11	4.5941e-10	Act1	- && P49128.2 RecName: Full=Actin-1; Flags: Precursor && PF00022:Actin	Actin
AAEL001518	225.432	250.406	183.369	28.1352	40.1274	32.72	219.736	33.6609	2.69463	3.54689e-11	4.61265e-10	-	- && - && -	-
AAEL014283	223.008	271.233	225.827	44.8643	41.6708	24.54	240.023	37.025	2.57343	3.57841e-11	4.64808e-10	-	- && - && PF09468:Ydr279p protein family (RNase H2 complex component)	-
AAEL007053	92.1122	253.758	145.218	0	5.40177	0	163.696	1.80059	6.0331	3.64656e-11	4.71408e-10	-	- && - && -	-
AAEL019707	385.417	449.821	372.275	10.6458	24.6938	65.44	402.505	33.5932	3.9175	3.81121e-11	4.91525e-10	-	- && - && -	-
AAEL001246	521.161	455.328	389.197	38.781	39.3557	106.34	455.229	61.4923	3.10229	4.14138e-11	5.32212e-10	-	2.7.4.9 (dTMP kinase) && Q0WW55.1 RecName: Full=Thymidylate kinase; Short=AtTMPK; AltName: Full=Protein ZEUS1; Flags: Precursor && PF02223:Thymidylate kinase	-
AAEL008953	2137.97	1623.33	3269.87	375.644	334.138	507.16	2343.72	405.647	2.54982	4.24831e-11	5.45309e-10	-	- && B4G652.1 RecName: Full=Transcription factor kayak && PF00170:bZIP transcription factor	bZIP_1
AAEL011121	157.56	252.321	208.905	17.4895	29.3239	32.72	206.262	26.5111	3.0702	4.29293e-11	5.49092e-10	-	2.4.1.- (Hexosyltransferases.) && Q16QY8.1 RecName: Full=O-glucosyltransferase rumi homolog; Flags: Precursor && PF05686:Glycosyl transferase family 90	-
AAEL004040	1873.76	2169.87	1511.25	408.341	452.205	548.06	1851.63	469.536	1.9966	4.79594e-11	6.09841e-10	-	3.1.3.16 (Protein-serine/threonine phosphatase) && O76932.1 RecName: Full=Serine/threonine-protein phosphatase 4 catalytic subunit; Short=PP4C && PF00149:Calcineurin-like phosphoesterase	Metallophos
AAEL008730	109.08	77.0849	59.9948	2.28124	1.54336	0	82.0533	1.27487	5.44288	4.86782e-11	6.17537e-10	-	- && Q9V4P1.3 RecName: Full=Anillin; AltName: Full=Actin-binding protein 8; Short=ABP8; AltName: Full=Protein scraps && PF16018:Anillin N-terminus|PF08174:Cell division protein anillin|PF00169:PH domain	PH
AAEL005224	230.28	261.179	237.21	16.7291	32.4106	49.08	242.89	32.7399	3.09996	4.99251e-11	6.31881e-10	-	- && - && PF09799:Predicted membrane protein	-
AAEL019868	8207.68	5109.39	15846	773.339	1360.47	1096.12	9721.03	1076.64	3.17501	5.1471e-11	6.5069e-10	-	- && O70165.1 RecName: Full=Ficolin-1; AltName: Full=Collagen/fibrinogen domain-containing protein 1; AltName: Full=Ficolin-A; AltName: Full=Ficolin-alpha; AltName: Full=M-ficolin; Flags: Precursor && PF00147:Fibrinogen beta and gamma chains, C-terminal globular domain	Fibrinogen_C
AAEL025606	816.89	730.631	583.949	23.5728	25.4655	114.52	710.49	54.5194	3.965	5.19681e-11	6.5621e-10	-	- && P10041.2 RecName: Full=Neurogenic locus protein delta; Flags: Precursor && PF00008:EGF-like domain|PF07657:N terminus of Notch ligand|PF01414:Delta serrate ligand	EGF
AAEL004068	467.833	331.321	254.747	43.3435	54.7894	65.44	351.3	54.5243	2.74443	5.54501e-11	6.97747e-10	-	- && - && -	-
AAEL002435	698.113	578.855	449.499	106.458	131.957	122.7	575.489	120.372	2.2572	5.76371e-11	7.22757e-10	-	- && Q01295.2 RecName: Full=Broad-complex core protein isoforms 1/2/3/4/5 && PF00651:BTB/POZ domain	BTB
AAEL020579	557.521	951.591	3361.86	50.1872	108.035	49.08	1623.66	69.1009	4.52009	5.92077e-11	7.40744e-10	-	- && Q9V521.1 RecName: Full=Phenoloxidase 2; Short=PO A3; AltName: Full=Phenoloxidase subunit A3; AltName: Full=Processed phenoloxidase A3; Short=Pro-phenoloxidase A3; Flags: Precursor && PF00372:Hemocyanin, copper containing domain|PF03723:Hemocyanin, ig-like domain|PF03722:Hemocyanin, all-alpha domain	-
AAEL012914	370.873	349.037	198.752	34.2185	37.8124	57.26	306.22	43.097	2.94073	5.97366e-11	7.46502e-10	-	- && Q6DJM7.1 RecName: Full=Cyclin-dependent kinase 14; AltName: Full=Cell division protein kinase 14 && PF00069:Protein kinase domain	Pkinase
AAEL004439	319.969	501.291	342.432	41.8227	50.1593	89.98	387.897	60.654	2.8337	6.00335e-11	7.4935e-10	-	- && - && PF05916:GINS complex protein	-
AAEL008098	147.864	162.788	62.1485	0	0	0	124.267	0	8.6401	6.02541e-11	7.51241e-10	PIWI2	- && O76922.1 RecName: Full=Protein aubergine; AltName: Full=Protein sting && PF02171:Piwi domain|PF02170:PAZ domain|PF16486:N-terminal domain of argonaute	Piwi
AAEL002852	133.32	181.461	162.755	15.2082	18.5203	32.72	159.179	22.1495	3.08931	6.1082e-11	7.60691e-10	-	- && Q9JK24.2 RecName: Full=Serine/threonine-protein phosphatase 2A regulatory subunit B'' subunit gamma; AltName: Full=Protein phosphatase subunit G5PR && -	-
AAEL011950	82.4162	200.852	131.066	3.04165	8.48849	0	138.111	3.84338	4.74178	6.86516e-11	8.4816e-10	-	- && Q4V6M7.1 RecName: Full=Probable Ufm1-specific protease 1; Short=UfSP1 && PF07910:Peptidase family C78	DUF1671
AAEL017526	286.033	465.382	323.972	53.9893	47.0726	81.8	358.462	60.9539	2.67296	6.92716e-11	8.53879e-10	-	- && Q52KI8.2 RecName: Full=Serine/arginine repetitive matrix protein 1; AltName: Full=Plenty-of-prolines 101 && PF01480:PWI domain	-
AAEL000005	368.449	559.464	389.812	50.1872	60.9628	106.34	439.242	72.4967	2.73801	6.95567e-11	8.56422e-10	-	- && - && PF00096:Zinc finger, C2H2 type|PF07776:Zinc-finger associated domain (zf-AD)	zf-AD
AAEL008210	1190.19	1137.6	805.776	205.311	174.4	286.3	1044.52	222.004	2.27781	7.0226e-11	8.62709e-10	-	- && - && PF05485:THAP domain	THAP
AAEL020279	324.817	51.4697	152.91	1.52082	3.85841	0	176.399	1.79308	6.12577	7.08759e-11	8.6971e-10	-	- && - && -	-
AAEL000994	67.8721	96.4758	82.4544	0.760412	3.85841	0	82.2674	1.53961	5.23575	7.17841e-11	8.79862e-10	-	- && - && -	-
AAEL018319	186.648	203.485	121.836	21.2915	16.977	8.18	170.656	15.4828	3.26246	7.58266e-11	9.242e-10	-	- && - && PF00400:WD domain, G-beta repeat	WD40
AAEL004869	84.8402	100.546	107.375	7.60412	6.94513	0	97.587	4.84975	3.88463	7.63389e-11	9.29402e-10	-	- && P15619.2 RecName: Full=Serendipity locus protein H-1; AltName: Full=Protein pourquoi-pas; AltName: Full=Protein wings-down && -	-
AAEL011631	87.2642	122.091	86.454	0	0	0	98.6031	0	8.31854	7.67744e-11	9.3366e-10	-	- && - && -	-
AAEL002740	138.168	87.6182	61.8408	0	1.54336	0	95.8758	0.514454	6.74322	8.59442e-11	1.04168e-09	-	- && P22810.2 RecName: Full=Homeotic protein ocelliless; AltName: Full=Protein orthodenticle && PF00046:Homeobox domain	Homeobox
AAEL011301	339.361	590.346	403.042	73.76	71.7664	32.72	444.249	59.4154	2.78978	9.14268e-11	1.09955e-09	-	- && - && PF10545:Alcohol dehydrogenase transcription factor Myb/SANT-like	-
AAEL005493	664.177	716.746	457.499	133.833	111.122	73.62	612.807	106.192	2.46035	9.34244e-11	1.12109e-09	-	- && P42207.1 RecName: Full=Septin-1; AltName: Full=DIFF6 protein homolog; AltName: Full=Protein innocent bystander && PF00735:Septin	GTP_CDC
AAEL010812	336.937	323.182	261.823	69.9579	54.7894	65.44	307.314	63.3958	2.28433	9.57582e-11	1.14783e-09	-	- && - && PF07776:Zinc-finger associated domain (zf-AD)	zf-AD
AAEL014949	310.273	359.809	268.9	53.2288	60.1911	81.8	312.994	65.0733	2.35711	1.05518e-10	1.25789e-09	-	- && Q24093.2 RecName: Full=Abhydrolase domain-containing protein 2 && PF00561:alpha/beta hydrolase fold	Abhydrolase_1
AAEL006177	1180.49	1473.95	1146.67	297.321	386.612	302.66	1267.04	328.864	1.93587	1.06935e-10	1.2706e-09	-	2.3.1.48 (Histone acetyltransferase) && Q8BY71.1 RecName: Full=Histone acetyltransferase type B catalytic subunit; AltName: Full=Histone acetyltransferase 1 && PF10394:Histone acetyl transferase HAT1 N-terminus	-
AAEL001000	176.952	147.946	90.146	7.60412	12.3469	16.36	138.348	12.1037	3.68389	1.08757e-10	1.29083e-09	-	2.3.1.51 (1-acylglycerol-3-phosphate O-acyltransferase) && Q99943.2 RecName: Full=1-acyl-sn-glycerol-3-phosphate acyltransferase alpha; AltName: Full=1-acylglycerol-3-phosphate O-acyltransferase 1; Short=1-AGP acyltransferase 1; Short=1-AGPAT 1; AltName: Full=Lysophosphatidic acid acyltransferase alpha; Short=LPAAT-alpha; AltName: Full=Protein G15; Flags: Precursor && PF01553:Acyltransferase	Acyltransferase
AAEL004976	2409.46	2639.56	2065.05	31.1769	60.1911	269.94	2371.36	120.436	4.40927	1.13264e-10	1.33849e-09	-	- && - && -	-
AAEL013025	443.593	399.788	255.055	0	4.63009	24.54	366.145	9.72336	6.11479	1.13756e-10	1.34284e-09	-	3.6.4.13 (RNA helicase) && Q5ZKD7.1 RecName: Full=Putative helicase MOV-10 && PF13086:AAA domain|PF13087:AAA domain	-
AAEL003903	913.85	1013.83	807.622	262.342	211.441	269.94	911.769	247.908	1.89516	1.14322e-10	1.34806e-09	-	3.1.3.2 (Acid phosphatase) && A6H730.1 RecName: Full=Prostatic acid phosphatase; Flags: Precursor && PF00328:Histidine phosphatase superfamily (branch 2)	Acid_phosphat_A
AAEL005216	1144.13	1802.64	1254.66	217.478	324.106	327.2	1400.48	289.595	2.29081	1.19035e-10	1.40211e-09	-	4.2.1.70 (Pseudouridylate synthase) && A7GCK7.1 RecName: Full=Pseudouridine-5'-phosphate glycosidase; Short=PsiMP glycosidase && PF04227:Indigoidine synthase A like protein	-
AAEL001490	1357.44	1248.92	4270.71	53.9893	123.469	0	2292.36	59.1527	5.17502	1.22464e-10	1.43783e-09	-	3.6.1.7 (Acylphosphatase) && P00821.2 RecName: Full=Acylphosphatase-2; AltName: Full=Acylphosphatase isozyme TU1; AltName: Full=Acylphosphatase, muscle type isozyme; AltName: Full=Acylphosphate phosphohydrolase 2 && PF00708:Acylphosphatase	-
AAEL026471	50.9041	109.642	405.811	0	0	0	188.786	0	9.25664	1.22768e-10	1.43984e-09	-	- && - && -	-
AAEL010173	247.248	238.197	189.522	41.8227	40.8991	49.08	224.989	43.9339	2.39865	1.24656e-10	1.46041e-09	-	- && P80944.1 RecName: Full=Zinc finger X-chromosomal protein >Q29419.1 RecName: Full=Zinc finger Y-chromosomal protein && PF07776:Zinc-finger associated domain (zf-AD)	zf-AD
AAEL019525	1587.72	1094.75	2680.38	159.687	229.961	319.02	1787.62	236.223	2.95242	1.26063e-10	1.47372e-09	-	- && - && -	-
AAEL008247	269.065	235.564	149.218	3.80206	17.7487	0	217.949	7.18358	4.53959	1.27063e-10	1.48115e-09	-	2.7.7.7 (DNA-directed DNA polymerase) && P26019.2 RecName: Full=DNA polymerase alpha catalytic subunit && PF12254:DNA polymerase alpha subunit p180 N terminal|PF08996:DNA Polymerase alpha zinc finger|PF00136:DNA polymerase family B|PF03104:DNA polymerase family B, exonuclease domain	DNA_pol_B
AAEL012371	67.8721	111.318	94.4533	3.04165	0.771681	8.18	91.2146	3.99778	5.28165	1.27107e-10	1.48115e-09	-	- && Q9W0K4.2 RecName: Full=Protein bric-a-brac 2 && PF00651:BTB/POZ domain	BTB
AAEL004136	147.864	101.742	72.3014	7.60412	4.63009	8.18	107.303	6.80474	4.06871	1.27495e-10	1.48407e-09	-	- && - && -	-
AAEL020655	189.072	79.4788	63.6868	0	1.54336	0	110.746	0.514454	6.94407	1.30031e-10	1.51198e-09	-	- && - && PF07714:Protein tyrosine kinase	Pkinase_Tyr
AAEL001492	145.44	87.6182	57.2258	3.04165	3.08672	0	96.7614	2.04279	5.05691	1.33398e-10	1.54946e-09	-	3.1.4.- (Phosphoric diester hydrolases.) && Q922S4.3 RecName: Full=cGMP-dependent 3',5'-cyclic phosphodiesterase; AltName: Full=Cyclic GMP-stimulated phosphodiesterase; Short=CGS-PDE; Short=cGSPDE && PF00233:3'5'-cyclic nucleotide phosphodiesterase|PF01590:GAF domain	GAF
AAEL008634	460.561	323.661	230.442	50.1872	36.269	16.36	338.221	34.2721	3.13719	1.33737e-10	1.55175e-09	-	2.7.11.24 (Mitogen-activated protein kinase) && P92208.1 RecName: Full=Stress-activated protein kinase JNK; Short=dJNK; AltName: Full=Protein basket && PF00069:Protein kinase domain	Pkinase
AAEL013888	290.881	298.764	227.057	50.1872	54.0177	65.44	272.234	56.5483	2.32304	1.35e-10	1.5614e-09	-	- && Q7KRW8.1 RecName: Full=Pre-mRNA-processing factor 39; AltName: Full=PRP39 homolog && -	-
AAEL007979	111.504	94.8001	71.6861	6.0833	5.40177	0	92.6635	3.82835	4.12326	1.35829e-10	1.56932e-09	-	- && Q8MIQ9.3 RecName: Full=P protein; AltName: Full=Melanocyte-specific transporter protein; AltName: Full=Pink-eyed dilution protein homolog && PF03600:Citrate transporter	-
AAEL006787	443.593	641.816	492.573	90.489	97.2318	147.24	525.994	111.654	2.32088	1.48685e-10	1.71059e-09	-	- && Q9VNH1.2 RecName: Full=Probable RNA methyltransferase CG1239 && PF06859:Bicoid-interacting protein 3 (Bin3)	-
AAEL007863	232.704	269.558	177.831	28.1352	40.1274	40.9	226.698	36.3876	2.68779	1.59238e-10	1.82812e-09	-	- && - && PF07776:Zinc-finger associated domain (zf-AD)	zf-AD
AAEL008029	82.4162	89.0546	89.8384	0	0	0	87.103	0	8.13649	1.60896e-10	1.84521e-09	-	- && Q15286.1 RecName: Full=Ras-related protein Rab-35; AltName: Full=GTP-binding protein RAY; AltName: Full=Ras-related protein Rab-1C >Q5U316.1 RecName: Full=Ras-related protein Rab-35 >Q6PHN9.1 RecName: Full=Ras-related protein Rab-35 && PF00071:Ras family	Ras
AAEL000900	116.352	164.224	114.759	17.4895	13.8903	16.36	131.779	15.9132	3.07067	1.62849e-10	1.86564e-09	-	- && O77201.1 RecName: Full=Serendipity locus protein alpha && PF05482:Serendipity locus alpha protein (SRY-A)	-
AAEL019516	181.8	251.364	191.368	30.4165	29.3239	49.08	208.177	36.2735	2.67688	1.68208e-10	1.92298e-09	-	- && O15550.2 RecName: Full=Lysine-specific demethylase 6A; AltName: Full=Histone demethylase UTX; AltName: Full=Ubiquitously-transcribed TPR protein on the X chromosome; AltName: Full=Ubiquitously-transcribed X chromosome tetratricopeptide repeat protein && PF02373:JmjC domain, hydroxylase|PF13414:TPR repeat	JmjC
AAEL005791	138.168	87.1394	70.4554	0	0	0	98.5877	0	8.29293	1.68617e-10	1.92564e-09	-	- && Q9VC45.3 RecName: Full=Protein abnormal spindle && PF15780:Abnormal spindle-like microcephaly-assoc'd, ASPM-SPD-2-Hydin	-
AAEL001359	196.344	184.573	134.758	19.7707	10.0319	0	171.892	9.93419	3.71976	1.87863e-10	2.13421e-09	-	- && - && -	-
AAEL012741	123.624	81.1546	53.8415	1.52082	3.08672	0	86.2068	1.53585	5.27444	2.02205e-10	2.28997e-09	-	- && - && PF12540:Protein of unknown function (DUF3736)	-
AAEL019990	462.985	377.524	429.501	109.499	74.8531	98.16	423.337	94.1708	2.17744	2.03753e-10	2.3051e-09	-	- && Q24537.1 RecName: Full=High mobility group protein DSP1; AltName: Full=Protein dorsal switch 1 && PF09011:HMG-box domain|PF00505:HMG (high mobility group) box	HMG_box
AAEL005704	172.104	162.788	107.068	17.4895	6.94513	8.18	147.32	10.8715	3.64133	2.05125e-10	2.31821e-09	-	- && P42519.1 RecName: Full=Protein Star && -	-
AAEL026487	133.32	173.082	95.3763	12.927	13.8903	16.36	133.926	14.3924	3.28541	2.11738e-10	2.37811e-09	-	- && F1NQJ3.3 RecName: Full=Mismatch repair endonuclease PMS2; AltName: Full=DNA mismatch repair protein PMS2; AltName: Full=PMS1 protein homolog 2 && PF08676:MutL C terminal dimerisation domain|PF13589:Histidine kinase-, DNA gyrase B-, and HSP90-like ATPase|PF01119:DNA mismatch repair protein, C-terminal domain	-
AAEL007407	174.528	136.215	359.661	11.4062	17.7487	0	223.468	9.71828	4.16466	2.13211e-10	2.39219e-09	-	- && - && -	-
AAEL008829	96.9602	98.1516	65.8404	0	0.771681	0	86.9841	0.257227	7.23426	2.20838e-10	2.47011e-09	-	- && - && -	-
AAEL021452	143.016	102.939	67.6864	5.32288	6.17345	0	104.547	3.83211	4.30038	2.23148e-10	2.49083e-09	-	- && - && PF07776:Zinc-finger associated domain (zf-AD)	zf-AD
AAEL015099	826.586	733.025	526.416	130.03	163.596	171.78	695.342	155.136	2.18289	2.4924e-10	2.77069e-09	PIAS1	- && O88907.2 RecName: Full=E3 SUMO-protein ligase PIAS1; AltName: Full=DEAD/H box-binding protein 1; AltName: Full=Protein inhibitor of activated STAT protein 1 && PF02891:MIZ/SP-RING zinc finger|PF02037:SAP domain|PF14324:PINIT domain	zf-MIZ
AAEL005033	167.256	160.633	119.374	19.7707	22.3788	24.54	149.088	22.2298	2.78651	2.49703e-10	2.773e-09	-	- && - && PF07776:Zinc-finger associated domain (zf-AD)	zf-AD
AAEL002253	162.408	115.627	136.911	3.80206	13.1186	0	138.316	5.64021	4.19073	2.53094e-10	2.80779e-09	-	- && Q24342.1 RecName: Full=Fringe glycosyltransferase; AltName: Full=O-fucosylpeptide 3-beta-N-acetylglucosaminyltransferase && PF02434:Fringe-like	Fringe
AAEL020344	458.137	482.618	375.66	57.7913	41.6708	114.52	438.805	71.3274	2.79116	2.66681e-10	2.94574e-09	-	- && A2AM29.1 RecName: Full=Protein AF-9; AltName: Full=Myeloid/lymphoid or mixed-lineage leukemia translocated to chromosome 3 protein homolog && PF03366:YEATS family	-
AAEL022631	382.993	443.358	328.895	83.6453	86.4283	49.08	385.082	73.0512	2.3041	2.72728e-10	3.0072e-09	-	- && - && -	-
AAEL010568	159.984	153.452	93.838	8.36453	0.771681	8.18	135.758	5.77207	4.77866	2.75071e-10	3.02996e-09	-	- && Q2VIQ3.2 RecName: Full=Chromosome-associated kinesin KIF4B; AltName: Full=Chromokinesin-B && PF00225:Kinesin motor domain	Kinesin
AAEL023332	918.698	758.161	453.191	133.833	125.784	89.98	710.017	116.532	2.5602	2.77817e-10	3.05712e-09	-	- && B1A4F7.1 RecName: Full=Venom dipeptidyl peptidase 4; AltName: Full=Venom dipeptidyl peptidase IV; AltName: Allergen=Ves v 3; Flags: Precursor && PF00930:Dipeptidyl peptidase IV (DPP IV) N-terminal region|PF00326:Prolyl oligopeptidase family	-
AAEL019790	130.896	119.697	64.6098	7.60412	5.40177	8.18	105.068	7.06196	3.96675	2.78415e-10	3.06059e-09	-	- && Q24760.3 RecName: Full=Frizzled; AltName: Full=Frizzled-1; Short=dFz1; Flags: Precursor && PF01392:Fz domain|PF01534:Frizzled/Smoothened family membrane region	Fz
AAEL007279	501.769	597.288	489.188	136.114	122.697	163.6	529.415	140.804	1.95465	2.79697e-10	3.07158e-09	-	- && Q62814.1 RecName: Full=Transcription factor E2F5; Short=E2F-5 && PF02319:E2F/DP family winged-helix DNA-binding domain	E2F_TDP
AAEL002891	140.592	227.185	157.832	3.80206	17.7487	8.18	175.203	9.91024	4.07474	2.83536e-10	3.11059e-09	-	2.3.1.257 (N-terminal L-serine N(alpha)-acetyltransferase NatD) && Q86UY6.1 RecName: Full=N-alpha-acetyltransferase 40; AltName: Full=N-acetyltransferase 11; AltName: Full=NatD catalytic subunit && PF00583:Acetyltransferase (GNAT) family	Acetyltransf_1
AAEL023750	106.656	112.515	78.7624	3.80206	8.48849	0	99.3113	4.09685	4.14545	2.8428e-10	3.11561e-09	-	- && - && -	-
AAEL002214	346.633	225.03	163.063	28.8957	20.0637	40.9	244.909	29.9531	3.16219	2.87042e-10	3.14272e-09	-	- && Q4KL91.1 RecName: Full=Proton-coupled amino acid transporter 4; Short=Proton/amino acid transporter 4; AltName: Full=Solute carrier family 36 member 4 [Xenopus laevis] && PF01490:Transmembrane amino acid transporter protein	Aa_trans
AAEL010884	5177.67	7768.34	22147.3	48.6664	473.041	16.36	11697.8	179.356	6.00136	2.90773e-10	3.18037e-09	-	- && Q7PQV7.2 RecName: Full=ADP,ATP carrier protein 2; AltName: Full=ADP/ATP translocase 2; AltName: Full=Adenine nucleotide translocator 2; Short=ANT 2 && PF00153:Mitochondrial carrier protein	Mito_carr
AAEL023286	92.1122	100.067	54.1491	1.52082	3.85841	0	82.1093	1.79308	5.01327	2.91147e-10	3.18126e-09	-	- && Q7PQ25.4 RecName: Full=Coiled-coil domain-containing protein AGAP005037 && -	-
AAEL002557	2923.35	2766.68	2287.49	33.4581	72.538	310.84	2659.17	138.945	4.35108	3.10956e-10	3.38071e-09	-	- && Q01650.2 RecName: Full=Large neutral amino acids transporter small subunit 1; AltName: Full=4F2 light chain; Short=4F2 LC; Short=4F2LC; AltName: Full=CD98 light chain; AltName: Full=Integral membrane protein E16; AltName: Full=L-type amino acid transporter 1; Short=hLAT1; AltName: Full=Solute carrier family 7 member 5; AltName: Full=y+ system cationic amino acid transporter && PF13520:Amino …	-
AAEL008179	356.329	474.479	437.193	88.2078	91.0584	40.9	422.667	73.3887	2.41296	3.47011e-10	3.7502e-09	Rheb	- && Q9VND8.1 RecName: Full=GTP-binding protein Rheb homolog; Flags: Precursor && PF00071:Ras family	Ras
AAEL004624	53.3281	179.306	103.991	3.04165	4.63009	0	112.208	2.55725	5.0134	3.62149e-10	3.90936e-09	-	- && - && -	-
AAEL008575	986.57	1052.14	784.547	142.197	140.446	278.12	941.085	186.921	2.40855	3.83448e-10	4.12757e-09	-	- && Q6NYE2.1 RecName: Full=Protein RCC2 homolog && PF00415:Regulator of chromosome condensation (RCC1) repeat	-
AAEL017367	659.329	975.531	680.249	3.04165	6.94513	65.44	771.703	25.1423	5.40876	3.89968e-10	4.18946e-09	-	- && - && PF16009:Domain of unknown function (DUF4779)	-
AAEL008379	506.617	503.206	461.191	144.478	140.446	122.7	490.338	135.875	1.82373	3.90772e-10	4.19396e-09	-	2.7.11.24 (Mitogen-activated protein kinase) && O61443.1 RecName: Full=Mitogen-activated protein kinase 14B; Short=MAP kinase 14B; Short=MAPK 14B; AltName: Full=MAP kinase p38b; Short=D-p38b && PF00069:Protein kinase domain	Pkinase
AAEL012513	186.648	84.9849	196.291	5.32288	12.3469	0	155.975	5.88993	4.31405	3.93717e-10	4.22139e-09	-	- && P48593.2 RecName: Full=Calcium-binding protein E63-1 && PF13499:EF-hand domain pair|PF13833:EF-hand domain pair	-
AAEL001656	106.656	120.894	70.7631	9.12494	6.94513	8.18	99.4378	8.08336	3.6224	4.03606e-10	4.31042e-09	-	- && O61369.1 RecName: Full=Putative inorganic phosphate cotransporter && PF07690:Major Facilitator Superfamily	MFS_1
AAEL013575	101.808	104.615	56.3028	0	0.771681	0	87.5754	0.257227	7.24024	4.0867e-10	4.35594e-09	-	- && Q16IR1.1 RecName: Full=Protein king tubby 2 && PF01167:Tub family	Tub
AAEL002572	7080.52	7173.68	20683.1	1002.22	1675.32	809.82	11645.8	1162.45	3.32025	4.15494e-10	4.42001e-09	-	- && Q1HPS0.1 RecName: Full=Myosin regulatory light chain 2; Short=MLC-2 && -	-
AAEL023342	273.913	212.821	173.831	24.3332	26.2372	0	220.188	16.8568	3.35619	4.22511e-10	4.48588e-09	-	- && Q29RM1.1 RecName: Full=Mitochondrial thiamine pyrophosphate carrier; AltName: Full=Solute carrier family 25 member 19 && PF00153:Mitochondrial carrier protein	Mito_carr
AAEL026648	79.9921	85.7031	55.6875	0	1.54336	0	73.7942	0.514454	6.3823	4.39625e-10	4.65849e-09	-	- && - && -	-
AAEL010659	290.881	302.594	821.775	19.7707	47.0726	8.18	471.75	25.0078	4.06929	4.44776e-10	4.70848e-09	-	- && P82147.1 RecName: Full=Protein lethal(2)essential for life; AltName: Full=Protein Efl21 && PF00011:Hsp20/alpha crystallin family	-
AAEL009924	140.592	137.412	85.531	6.84371	11.5752	0	121.179	6.13964	3.87107	4.48872e-10	4.74436e-09	-	- && Q9VAC8.2 RecName: Full=Spindle assembly abnormal protein 6 homolog && PF16531:Centriolar protein SAS N-terminal	-
AAEL012473	276.337	297.327	278.745	71.4787	70.223	57.26	284.136	66.3206	2.05241	4.49038e-10	4.74436e-09	-	- && Q9NHV9.2 RecName: Full=Protein vav; Short=DroVav; Short=dVAV && PF00621:RhoGEF domain|PF15411:Pleckstrin homology domain|PF00307:Calponin homology (CH) domain|PF00018:SH3 domain|PF00017:SH2 domain|PF00130:Phorbol esters/diacylglycerol binding domain (C1 domain)	RhoGEF
AAEL003388	269.065	186.488	132.296	18.2499	25.4655	8.18	195.95	17.2985	3.28914	4.53425e-10	4.78605e-09	-	- && Q9V407.1 RecName: Full=Axin; AltName: Full=Axis inhibition protein; AltName: Full=d-Axin; Short=dAxin && PF08833:Axin beta-catenin binding domain|PF00615:Regulator of G protein signaling domain|PF00778:DIX domain	DIX
AAEL004936	310.273	231.494	175.985	34.2185	40.8991	40.9	239.25	38.6726	2.63908	4.57822e-10	4.8231e-09	-	- && P16568.2 RecName: Full=Protein bicaudal D && PF09730:Microtubule-associated protein Bicaudal-D	-
AAEL008027	223.008	128.555	111.683	14.4478	9.26017	0	154.415	7.90267	3.87381	4.60547e-10	4.84711e-09	-	2.1.1.362 ([Histone H4]-N-methyl-L-lysine(20) N-methyltransferase) && Q9W5E0.1 RecName: Full=Histone-lysine N-methyltransferase Suv4-20; AltName: Full=Suppressor of variegation 4-20; Short=Su(var)4-20 && PF00856:SET domain	SET
AAEL002487	344.209	400.506	422.425	81.3641	80.2548	122.7	389.047	94.773	2.13166	4.76174e-10	4.99707e-09	-	- && Q9W1K5.2 RecName: Full=Sestrin homolog && PF04636:PA26 p53-induced protein (sestrin)	PA26
AAEL019468	133.32	77.8031	234.441	5.32288	10.8035	8.18	148.522	8.10214	4.2042	4.91638e-10	5.15438e-09	-	- && Q868Z9.2 RecName: Full=Papilin; Flags: Precursor && PF05986:ADAM-TS Spacer 1|PF07679:Immunoglobulin I-set domain|PF00014:Kunitz/Bovine pancreatic trypsin inhibitor domain|PF08686:PLAC (protease and lacunin) domain|PF00090:Thrombospondin type 1 domain	Kunitz_BPTI
AAEL010855	334.513	482.379	294.744	7.60412	22.3788	57.26	370.545	29.081	4.01041	4.93578e-10	5.16973e-09	-	- && Q99741.1 RecName: Full=Cell division control protein 6 homolog; AltName: Full=CDC6-related protein; AltName: Full=Cdc18-related protein; Short=HsCdc18; AltName: Full=p62(cdc6); Short=HsCDC6 && PF13401:AAA domain|PF09079:CDC6, C terminal	-
AAEL001526	705.385	492.673	372.583	92.0099	107.264	89.98	523.547	96.4179	2.41833	5.03027e-10	5.24796e-09	-	- && - && -	-
AAEL010650	113.928	122.809	82.7621	4.56247	10.0319	0	106.5	4.86478	4.01029	5.07446e-10	5.28444e-09	-	- && Q49B93.1 RecName: Full=Sodium-coupled monocarboxylate transporter 2; AltName: Full=Electroneutral sodium monocarboxylate cotransporter; AltName: Full=Low-affinity sodium-lactate cotransporter; AltName: Full=Solute carrier family 5 member 12 && PF00474:Sodium:solute symporter family	-
AAEL025718	448.441	301.397	456.268	49.4268	54.0177	106.34	402.035	69.9282	2.67255	5.23533e-10	5.43634e-09	-	- && Q8IRR1.1 RecName: Full=Vanin-like protein 2; Flags: Precursor && PF00795:Carbon-nitrogen hydrolase	CN_hydrolase
AAEL002968	729.625	788.325	523.032	0.760412	9.26017	49.08	680.327	19.7002	5.60092	5.35661e-10	5.55697e-09	-	- && - && -	-
AAEL001215	1323.51	1047.83	973.454	264.623	340.311	237.22	1114.93	280.718	1.96517	5.38748e-10	5.58367e-09	-	- && - && -	-
AAEL019438	106.656	151.536	507.341	3.04165	11.5752	0	255.178	4.87229	5.33805	5.67225e-10	5.86762e-09	-	- && - && -	-
AAEL008833	373.297	520.203	450.115	111.02	100.319	65.44	447.872	92.2596	2.20833	5.77406e-10	5.96727e-09	-	- && - && -	-
AAEL004783	5560.67	6645.1	8511.26	1155.07	1986.31	1521.48	6905.68	1554.28	2.15133	5.91801e-10	6.11022e-09	Oda	- && Q95P51.1 RecName: Full=Ornithine decarboxylase antizyme; Short=ODC-Az && PF02100:Ornithine decarboxylase antizyme	-
AAEL017985	84.8402	67.7485	77.2241	0	0	0	76.6043	0	7.94029	5.96928e-10	6.15731e-09	-	- && - && -	-
AAEL027342	181.8	188.882	182.446	20.5311	18.5203	49.08	184.376	29.3772	2.9575	6.09731e-10	6.28341e-09	-	- && Q3ZCI8.1 RecName: Full=Receptor expression-enhancing protein 4 && PF03134:TB2/DP1, HVA22 family	TB2_DP1_HVA22
AAEL018249	191.496	219.764	137.527	18.2499	15.4336	40.9	182.929	24.8612	3.17397	6.11994e-10	6.30076e-09	-	3.4.11.2 (Membrane alanyl aminopeptidase) && P91885.2 RecName: Full=Aminopeptidase N; Short=AP-N; AltName: Full=Apn2; AltName: Full=Microsomal aminopeptidase; Flags: Precursor [Manduca sexta] && PF01433:Peptidase family M1|PF11838:ERAP1-like C-terminal domain	-
AAEL023288	60.6001	128.794	125.22	0	1.54336	8.18	104.871	3.24112	6.32163	6.13794e-10	6.31331e-09	-	- && - && PF00643:B-box zinc finger	zf-B_box
AAEL018119	298.153	260.94	290.744	67.6767	52.4743	32.72	283.279	50.957	2.35431	6.17795e-10	6.34846e-09	-	- && Q921M7.1 RecName: Full=Protein FAM49B && PF07159:Protein of unknown function (DUF1394)	-
AAEL002554	681.145	752.894	548.568	0.760412	8.48849	49.08	660.869	19.443	5.59822	6.41572e-10	6.58035e-09	-	- && P23352.3 RecName: Full=Anosmin-1; AltName: Full=Adhesion molecule-like X-linked; AltName: Full=Kallmann syndrome protein; Flags: Precursor && PF00095:WAP-type (Whey Acidic Protein) 'four-disulfide core'	-
AAEL013487	176.952	96.2364	69.8401	6.0833	6.17345	0	114.343	4.08558	4.34495	6.46021e-10	6.61973e-09	-	- && Q6P9R4.2 RecName: Full=Rho guanine nucleotide exchange factor 18 && PF00621:RhoGEF domain	RhoGEF
AAEL020753	4726.81	4462.07	7181.84	949.755	1422.21	1349.7	5456.9	1240.55	2.14021	6.50878e-10	6.66323e-09	-	- && Q95P51.1 RecName: Full=Ornithine decarboxylase antizyme; Short=ODC-Az && PF02100:Ornithine decarboxylase antizyme	-
AAEL011648	121.2	112.994	114.759	0	6.17345	8.18	116.318	4.78448	5.04555	6.57935e-10	6.72913e-09	-	- && Q0P5D3.1 RecName: Full=G1/S-specific cyclin-D2 && PF00134:Cyclin, N-terminal domain|PF02984:Cyclin, C-terminal domain	Cyclin_C
AAEL019814	167.256	136.933	119.067	2.28124	12.3469	0	141.085	4.87605	4.4323	6.74069e-10	6.87475e-09	-	- && P54623.3 RecName: Full=Centrosomin; AltName: Full=Protein arrow && PF07989:Centrosomin N-terminal motif 1	-
AAEL006267	67.8721	111.079	246.132	6.84371	5.40177	0	141.694	4.08183	4.70478	6.90522e-10	7.02936e-09	-	- && P25228.1 RecName: Full=Ras-related protein Rab-3 && PF00071:Ras family	Ras
AAEL014286	288.457	169.252	132.604	18.2499	23.9221	8.18	196.771	16.784	3.34306	6.91521e-10	7.03294e-09	-	- && P04197.2 RecName: Full=Myb protein && PF09316:C-myb, C-terminal|PF13921:Myb-like DNA-binding domain|PF00249:Myb-like DNA-binding domain	Myb_DNA-binding
AAEL005712	312.697	237.718	193.522	38.781	42.4425	16.36	247.979	32.5278	2.75275	7.13596e-10	7.2439e-09	-	- && Q9VEZ3.3 RecName: Full=Protein mini spindles && PF12348:CLASP N terminal	-
AAEL006865	72.7201	101.982	61.5331	0	0.771681	0	78.745	0.257227	7.10072	7.15014e-10	7.25152e-09	-	- && Q8N122.1 RecName: Full=Regulatory-associated protein of mTOR; Short=Raptor; AltName: Full=p150 target of rapamycin (TOR)-scaffold protein && PF14538:Raptor N-terminal CASPase like domain	-
AAEL011778	395.113	484.294	361.815	107.979	96.4601	106.34	413.741	103.593	2.00725	7.16839e-10	7.26326e-09	-	- && Q9VU68.1 RecName: Full=Actin-interacting protein 1; Short=AIP1; AltName: Full=Protein flare && -	-
AAEL005813	344.209	201.809	144.911	22.8124	16.977	0	230.309	13.2631	3.76575	7.26333e-10	7.3526e-09	-	- && Q86NP2.2 RecName: Full=Negative elongation factor A && -	-
AAEL011537	50.9041	117.782	86.1464	0	0	0	84.9441	0	8.11507	7.36628e-10	7.44295e-09	-	- && - && -	-
AAEL001254	140.592	152.255	124.605	24.3332	21.6071	16.36	139.15	20.7668	2.64938	7.56466e-10	7.62922e-09	-	- && - && -	-
AAEL014757	65.4481	123.767	64.9174	0	3.08672	0	84.7108	1.02891	5.79938	7.59097e-10	7.64866e-09	-	- && - && -	-
AAEL007683	101.808	71.5788	52.6108	3.04165	3.08672	0	75.3326	2.04279	4.6928	7.88802e-10	7.92593e-09	-	5.6.2.1 (DNA topoisomerase) && Q9NG98.2 RecName: Full=DNA topoisomerase 3-alpha; AltName: Full=DNA topoisomerase III alpha && PF01131:DNA topoisomerase|PF01751:Toprim domain|PF06839:GRF zinc finger|PF01396:Topoisomerase DNA binding C4 zinc finger	Topoisom_bac
AAEL013621	89.6882	62.0031	50.7648	0.760412	1.54336	0	67.4854	0.767925	5.78964	7.98929e-10	8.02028e-09	-	- && - && PF13863:Domain of unknown function (DUF4200)	-
AAEL010046	656.905	886.476	710.708	197.707	196.779	237.22	751.363	210.569	1.86338	8.00223e-10	8.02585e-09	-	- && Q95RA8.1 RecName: Full=MOB kinase activator-like 1; AltName: Full=Mob as tumor suppressor protein 1; Short=Dmob1; AltName: Full=Mps one binder kinase activator-like 1 && PF03637:Mob1/phocein family	-
AAEL005485	94.5362	88.5758	81.2237	6.0833	0.771681	0	88.1119	2.28499	4.78608	8.16039e-10	8.17694e-09	-	- && P58397.2 RecName: Full=A disintegrin and metalloproteinase with thrombospondin motifs 12; Short=ADAM-TS 12; Short=ADAM-TS12; Short=ADAMTS-12; Flags: Precursor && PF00090:Thrombospondin type 1 domain|PF01562:Reprolysin family propeptide|PF05986:ADAM-TS Spacer 1|PF01421:Reprolysin (M12B) family zinc metalloprotease	TSP_1
AAEL007045	433.897	413.194	256.901	0.760412	3.08672	32.72	367.997	12.189	5.81083	8.7959e-10	8.76526e-09	-	- && Q2LYY4.2 RecName: Full=Protein aurora borealis && PF15280:Protein aurora borealis N-terminus	-
AAEL003972	579.337	482.858	407.349	127.749	112.665	130.88	489.848	123.765	1.99414	8.83571e-10	8.79687e-09	-	- && Q6DC39.1 RecName: Full=Desumoylating isopeptidase 2; Short=DeSI-2; AltName: Full=PPPDE peptidase domain-containing protein 1; AltName: Full=Protein FAM152A && PF05903:PPPDE putative peptidase domain	-
AAEL013501	419.353	273.388	963.916	41.0623	59.4195	57.26	552.219	52.5806	3.41469	9.08355e-10	9.02709e-09	PPO4	- && Q9V521.1 RecName: Full=Phenoloxidase 2; Short=PO A3; AltName: Full=Phenoloxidase subunit A3; AltName: Full=Processed phenoloxidase A3; Short=Pro-phenoloxidase A3; Flags: Precursor && PF03723:Hemocyanin, ig-like domain|PF03722:Hemocyanin, all-alpha domain|PF00372:Hemocyanin, copper containing domain	-
AAEL002219	104.232	102.7	85.531	12.927	7.71681	8.18	97.4878	9.60794	3.26323	9.29939e-10	9.21632e-09	-	2.3.1.225 (Protein S-acyltransferase) && Q9NYG2.2 RecName: Full=Palmitoyltransferase ZDHHC3; AltName: Full=Protein DHHC1; AltName: Full=Zinc finger DHHC domain-containing protein 3; Short=DHHC-3 && PF01529:DHHC palmitoyltransferase	-
AAEL019555	528.433	413.673	300.589	25.854	26.2372	89.98	414.232	47.3571	3.39107	9.34131e-10	9.24943e-09	-	- && - && PF09038:Tumour suppressor p53-binding protein-1 Tudor	-
AAEL018226	276.337	174.279	133.219	18.2499	19.292	0	194.612	12.514	3.58802	9.44153e-10	9.33167e-09	-	- && Q9VXG1.4 RecName: Full=Zinc finger protein hangover && PF07776:Zinc-finger associated domain (zf-AD)	zf-AD
AAEL011664	128.472	122.091	75.6857	9.88536	4.63009	0	108.75	4.83848	4.0448	9.57039e-10	9.45044e-09	-	- && - && -	-
AAEL002351	271.489	203.485	149.833	31.1769	25.4655	40.9	208.269	32.5141	2.77088	9.62158e-10	9.48573e-09	-	3.6.4.13 (RNA helicase) && Q92841.2 RecName: Full=Probable ATP-dependent RNA helicase DDX17; AltName: Full=DEAD box protein 17; AltName: Full=DEAD box protein p72; AltName: Full=RNA-dependent helicase p72 && PF00270:DEAD/DEAH box helicase|PF00271:Helicase conserved C-terminal domain	DEAD
AAEL008431	1401.07	1170.16	907.614	119.385	174.4	302.66	1159.62	198.815	2.60812	9.63191e-10	9.48573e-09	-	- && O08715.4 RecName: Full=A-kinase anchor protein 1, mitochondrial; AltName: Full=Dual specificity A-kinase-anchoring protein 1; Short=D-AKAP-1; AltName: Full=Protein kinase A-anchoring protein 1; Short=PRKA1; AltName: Full=Spermatid A-kinase anchor protein; Short=S-AKAP; Flags: Precursor && PF00567:Tudor domain|PF00013:KH domain	KH_1
AAEL017184	123.624	223.833	155.371	13.6874	19.292	0	167.61	10.9931	3.5626	9.63231e-10	9.48573e-09	-	- && O94889.3 RecName: Full=Kelch-like protein 18 && PF01344:Kelch motif|PF07707:BTB And C-terminal Kelch|PF00651:BTB/POZ domain	BACK
AAEL002116	99.3842	82.8304	59.0718	4.56247	0.771681	0	80.4288	1.77805	4.98461	9.66354e-10	9.50788e-09	-	- && - && PF13499:EF-hand domain pair	-
AAEL001455	315.121	201.57	93.5303	10.6458	17.7487	16.36	203.407	14.9181	3.79682	9.72051e-10	9.55527e-09	-	- && - && PF07776:Zinc-finger associated domain (zf-AD)	zf-AD
AAEL013813	346.633	370.103	234.134	1.52082	2.31504	32.72	316.956	12.1853	5.64366	9.89098e-10	9.71407e-09	-	- && Q9W4N2.1 RecName: Full=Cap-specific mRNA (nucleoside-2'-O-)-methyltransferase 1; AltName: Full=Cap1 2'O-ribose methyltransferase 1; Short=MTr1 && PF01728:FtsJ-like methyltransferase	-
AAEL011287	140.592	149.861	98.7607	17.4895	17.7487	16.36	129.738	17.1994	2.88764	1.00341e-09	9.83689e-09	-	- && Q29RP1.1 RecName: Full=Ubiquitin carboxyl-terminal hydrolase 1; AltName: Full=Deubiquitinating enzyme 1; AltName: Full=Ubiquitin thioesterase 1; AltName: Full=Ubiquitin-specific-processing protease 1 && PF00443:Ubiquitin carboxyl-terminal hydrolase	UCH
AAEL009086	116.352	87.8576	131.681	9.12494	11.5752	0	111.964	6.90005	3.59302	1.01169e-09	9.87621e-09	-	- && - && -	-
AAEL026994	155.136	206.597	85.8387	7.60412	13.1186	0	149.191	6.90757	4.03208	1.03413e-09	1.00474e-08	-	- && Q95RR8.1 RecName: Full=PAB-dependent poly(A)-specific ribonuclease subunit PAN3; AltName: Full=PAB1P-dependent poly(A)-nuclease; AltName: Full=PAN deadenylation complex subunit 3 && -	-
AAEL013808	429.049	479.267	328.587	7.60412	23.9221	65.44	412.301	32.3221	3.99838	1.09056e-09	1.0558e-08	-	- && Q24524.1 RecName: Full=Protein singed && PF06268:Fascin domain	-
AAEL010579	84.8402	82.3516	55.9951	0.760412	0	0	74.3956	0.253471	7.0068	1.09586e-09	1.05998e-08	-	- && Q9VXY7.1 RecName: Full=Lipid storage droplets surface-binding protein 2; Short=Lsd2 && -	-
AAEL001152	63.0241	141.003	103.683	7.60412	3.85841	0	102.57	3.82084	4.31689	1.10726e-09	1.07006e-08	-	2.4.1.- (Hexosyltransferases.) && Q91Z92.1 RecName: Full=Beta-1,3-galactosyltransferase 6; Short=Beta-1,3-GalTase 6; Short=Beta3Gal-T6; Short=Beta3GalT6; AltName: Full=GAG GalTII; AltName: Full=Galactosyltransferase II; AltName: Full=Galactosylxylosylprotein 3-beta-galactosyltransferase; AltName: Full=UDP-Gal:betaGal beta 1,3-galactosyltransferase polypeptide 6 && PF01762:Galactosyltransferase	Galactosyl_T
AAEL011330	979.298	1582.16	1190.97	1.52082	23.9221	81.8	1250.81	35.7477	5.36197	1.14888e-09	1.10732e-08	-	- && Q9VLD6.1 RecName: Full=Borealin; AltName: Full=Aurora borealis protein; AltName: Full=Borealin-related && PF10512:Cell division cycle-associated protein 8	-
AAEL011069	220.584	153.452	105.837	15.9687	13.1186	0	159.958	9.69574	3.6472	1.22946e-09	1.18394e-08	-	- && A1Z6E0.2 RecName: Full=Protein gustavus && PF07525:SOCS box|PF00622:SPRY domain	SPRY
AAEL008853	247.248	323.9	184.599	38.781	16.977	8.18	251.916	21.3127	3.35989	1.24479e-09	1.19764e-08	-	- && Q22942.2 RecName: Full=Choline kinase A2; AltName: Full=Ethanolamine kinase && PF01633:Choline/ethanolamine kinase	Choline_kinase
AAEL000335	3432.39	3897.1	2506.55	4.56247	33.1823	196.32	3278.68	78.0216	5.51329	1.26383e-09	1.21418e-08	-	- && P08928.4 RecName: Full=Lamin Dm0; Flags: Precursor && PF00932:Lamin Tail Domain|PF00038:Intermediate filament protein	Filament
AAEL011168	736.897	768.694	608.255	218.238	175.172	147.24	704.616	180.217	1.92986	1.26578e-09	1.21418e-08	-	- && P20353.2 RecName: Full=G protein alpha i subunit; AltName: Full=Guanine nucleotide-binding protein G(i) subunit alpha 65A && PF00503:G-protein alpha subunit	G-alpha
AAEL005956	637.513	876.422	739.013	3.04165	13.1186	73.62	750.983	29.9267	5.022	1.29082e-09	1.23646e-08	CASPS16	- && P55866.1 RecName: Full=Caspase-3; Short=CASP-3; AltName: Full=Apopain; AltName: Full=Cysteine protease CPP32; Short=xCPP32; Contains: RecName: Full=Caspase-3 subunit p17; Contains: RecName: Full=Caspase-3 subunit p12; Flags: Precursor && PF00656:Caspase domain	Peptidase_C14
AAEL003812	319.969	283.443	182.753	5.32288	5.40177	40.9	262.055	17.2082	4.59041	1.35537e-09	1.296e-08	-	- && Q5ZJA3.1 RecName: Full=Cerebellar degeneration-related protein 2 && -	-
AAEL010644	606.001	474.958	222.135	18.2499	10.8035	65.44	434.365	31.4978	4.11666	1.45375e-09	1.38399e-08	-	1.17.4.1 (Ribonucleoside-diphosphate reductase) && P48591.2 RecName: Full=Ribonucleoside-diphosphate reductase large subunit; AltName: Full=Ribonucleoside-diphosphate reductase subunit M1; AltName: Full=Ribonucleotide reductase large subunit && PF00317:Ribonucleotide reductase, all-alpha domain|PF02867:Ribonucleotide reductase, barrel domain|PF03477:ATP cone domain	Ribonuc_red_lgC
AAEL005962	339.361	311.93	214.751	50.1872	48.6159	16.36	288.681	38.3877	2.73017	1.47964e-09	1.40741e-08	-	- && Q8C156.1 RecName: Full=Condensin complex subunit 2; AltName: Full=Barren homolog protein 1; AltName: Full=Chromosome-associated protein H; Short=mCAP-H; AltName: Full=Non-SMC condensin I complex subunit H; AltName: Full=XCAP-H homolog && PF05786:Condensin complex subunit 2	-
AAEL015016	819.314	725.364	536.261	183.259	178.258	171.78	693.646	177.766	1.95368	1.48103e-09	1.4075e-08	-	- && Q8IUR7.2 RecName: Full=Armadillo repeat-containing protein 8 && -	-
AAEL013288	1010.81	1544.33	1120.21	2.28124	28.5522	89.98	1225.12	40.2712	5.13784	1.51275e-09	1.43639e-08	-	- && - && PF14802:TMEM192 family	-
AAEL001252	404.809	365.794	557.798	76.8016	92.6017	122.7	442.8	97.3678	2.25619	1.55921e-09	1.47663e-08	-	- && Q5PPZ9.1 RecName: Full=Rap1 GTPase-GDP dissociation stimulator 1-B; Short=Rap1gds1-B protein; AltName: Full=RalB-binding protein B; AltName: Full=XsmgGDS-B; Short=smgGDS-B [Xenopus laevis] && -	-
AAEL012437	407.233	409.364	311.358	94.2911	77.9398	49.08	375.985	73.7703	2.25393	1.64071e-09	1.5444e-08	-	- && - && PF00567:Tudor domain	-
AAEL006211	84.8402	67.0303	45.8422	0.760412	0.771681	0	65.9042	0.510698	6.20579	1.70168e-09	1.59764e-08	-	- && Q9VSA4.1 RecName: Full=Tonsoku-like protein && PF12796:Ankyrin repeats (3 copies)	-
AAEL005035	273.913	258.785	177.831	34.2185	23.1504	57.26	236.843	38.2097	2.81812	1.7046e-09	1.59862e-08	-	- && Q9V3R8.1 RecName: Full=UbiA prenyltransferase domain-containing protein 1 homolog; AltName: Full=Protein heixuedian && PF01040:UbiA prenyltransferase family	UbiA
AAEL017424	424.201	399.07	281.514	35.7394	43.9858	98.16	368.262	59.2951	2.82797	1.79735e-09	1.67876e-08	-	- && - && PF07776:Zinc-finger associated domain (zf-AD)	zf-AD
AAEL000170	167.256	197.74	133.835	15.9687	15.4336	40.9	166.277	24.1008	3.11447	1.83369e-09	1.70977e-08	-	- && - && PF07776:Zinc-finger associated domain (zf-AD)	zf-AD
AAEL028088	128.472	156.564	121.836	20.5311	23.9221	24.54	135.624	22.9977	2.59524	1.85925e-09	1.73063e-08	-	- && - && -	-
AAEL010971	184.224	215.694	192.291	41.8227	32.4106	16.36	197.403	30.1978	2.54197	1.89963e-09	1.76519e-08	-	- && Q92833.2 RecName: Full=Protein Jumonji; AltName: Full=Jumonji/ARID domain-containing protein 2 && PF02375:jmjN domain|PF01388:ARID/BRIGHT DNA binding domain|PF02373:JmjC domain, hydroxylase	JmjC
AAEL007495	249.672	158.239	343.662	25.854	27.0088	0	250.525	17.621	3.5128	1.93642e-09	1.79785e-08	-	5.4.2.11 (Phosphoglycerate mutase (2%2C3-diphosphoglycerate-dependent)) && Q5ZLN1.3 RecName: Full=Phosphoglycerate mutase 1; AltName: Full=BPG-dependent PGAM 1 && PF00300:Histidine phosphatase superfamily (branch 1)	-
AAEL005049	603.577	1000.91	586.103	8.36453	12.3469	89.98	730.196	36.8971	4.64529	1.94178e-09	1.80128e-08	-	- && Q08473.3 RecName: Full=RNA-binding protein squid; AltName: Full=Heterogeneous nuclear ribonucleoprotein 40; Short=HNRNP 40 && PF00076:RNA recognition motif. (a.k.a. RRM, RBD, or RNP domain)	RRM_1
AAEL008739	385.417	421.812	287.36	78.3224	57.1044	98.16	364.863	77.8623	2.30402	2.0673e-09	1.9082e-08	-	- && Q5M824.1 RecName: Full=SHC-transforming protein 1; AltName: Full=Src homology 2 domain-containing-transforming protein C1; Short=SH2 domain protein C1 && PF00017:SH2 domain|PF00640:Phosphotyrosine interaction domain (PTB/PID)	PID
AAEL009360	130.896	97.9122	70.1478	6.84371	8.48849	0	99.6521	5.11073	3.83172	2.06757e-09	1.9082e-08	-	2.7.11.21 (Polo kinase) && Q16W24.1 RecName: Full=Serine/threonine-protein kinase PLK4; AltName: Full=Polo-like kinase 4; Short=PLK-4; AltName: Full=Serine/threonine-protein kinase SAK && PF00069:Protein kinase domain	Pkinase
AAEL024525	152.712	189.361	179.061	18.2499	30.0956	40.9	173.711	29.7485	2.71553	2.06964e-09	1.90849e-08	-	- && Q95NQ0.1 RecName: Full=G-protein coupled receptor Mth2; AltName: Full=Protein methuselah-2; Flags: Precursor && PF06652:Methuselah N-terminus|PF00002:7 transmembrane receptor (Secretin family)	7tm_2
AAEL013692	1151.4	1143.82	713.784	0.760412	14.6619	65.44	1003	26.9541	5.53794	2.09301e-09	1.92755e-08	PIWI3	- && O76922.1 RecName: Full=Protein aubergine; AltName: Full=Protein sting && PF02171:Piwi domain|PF16486:N-terminal domain of argonaute|PF02170:PAZ domain	Piwi
AAEL020311	649.633	1168.96	818.698	129.27	158.195	237.22	879.098	174.895	2.38751	2.09385e-09	1.92755e-08	-	- && Q28ZX3.1 RecName: Full=Polyadenylate-binding protein 2; Short=PABP-2; Short=Poly(A)-binding protein 2; AltName: Full=Nuclear poly(A)-binding protein 1; AltName: Full=Poly(A)-binding protein II; Short=PABII; AltName: Full=Polyadenylate-binding nuclear protein 1 && PF00076:RNA recognition motif. (a.k.a. RRM, RBD, or RNP domain)	RRM_1
AAEL010345	816.89	807.716	664.865	199.228	205.267	269.94	763.157	224.812	1.80091	2.10001e-09	1.93159e-08	-	- && A6QPN6.1 RecName: Full=Gamma-interferon-inducible lysosomal thiol reductase; AltName: Full=IFI30 protein; Flags: Precursor && PF03227:Gamma interferon inducible lysosomal thiol reductase (GILT)	-
AAEL024387	11521.3	12887.3	10140.4	28.8957	162.053	818	11516.3	336.316	5.12664	2.13941e-09	1.9645e-08	-	- && Q0Q029.1 RecName: Full=Putative defense protein 1; Short=DFP-1; Flags: Precursor && PF02014:Reeler domain	-
AAEL004821	143.016	186.009	128.297	0	2.31504	16.36	152.441	6.22502	5.93883	2.14409e-09	1.96713e-08	-	- && Q9HC58.4 RecName: Full=Sodium/potassium/calcium exchanger 3; AltName: Full=Na(+)/K(+)/Ca(2+)-exchange protein 3; AltName: Full=Solute carrier family 24 member 3; Flags: Precursor && -	-
AAEL008758	203.616	184.333	158.14	25.854	39.3557	24.54	182.03	29.9166	2.52786	2.18394e-09	2.002e-08	-	- && Q16XV7.1 RecName: Full=F-box/SPRY domain-containing protein 1 && PF00622:SPRY domain|PF12937:F-box-like	SPRY
AAEL009999	198.768	247.533	187.984	25.0936	45.5292	32.72	211.429	34.4476	2.60204	2.21164e-09	2.02569e-08	-	- && Q96AY2.2 RecName: Full=Crossover junction endonuclease EME1; AltName: Full=MMS4 homolog; Short=hMMS4 && PF02732:ERCC4 domain	-
AAEL002310	138.168	141.003	122.451	10.6458	18.5203	0	133.874	9.72204	3.38518	2.22394e-09	2.03353e-08	-	- && Q9V574.2 RecName: Full=Protein lethal(2)k10201; AltName: Full=Wunen region B protein && -	-
AAEL013492	1342.9	1100.49	3113.88	81.3641	246.938	204.5	1852.43	177.601	3.39543	2.22912e-09	2.03656e-08	PPO5	- && Q9V521.1 RecName: Full=Phenoloxidase 2; Short=PO A3; AltName: Full=Phenoloxidase subunit A3; AltName: Full=Processed phenoloxidase A3; Short=Pro-phenoloxidase A3; Flags: Precursor && PF00372:Hemocyanin, copper containing domain|PF03723:Hemocyanin, ig-like domain|PF03722:Hemocyanin, all-alpha domain	-
AAEL019626	399.961	334.912	211.982	56.2705	35.4973	16.36	315.618	36.0426	2.96695	2.25931e-09	2.06067e-08	-	- && Q0KHT7.2 RecName: Full=Death-associated protein kinase related && PF00069:Protein kinase domain	Pkinase
AAEL007097	57335	91916.3	85213.8	78.3224	1365.1	4008.2	78155	1817.21	5.43051	2.299e-09	2.09512e-08	-	- && P0DKC4.1 RecName: Full=Phosphoglycolate phosphatase 1B, chloroplastic; Flags: Precursor >P0DKC3.1 RecName: Full=Phosphoglycolate phosphatase 1A, chloroplastic; Flags: Precursor && PF13344:Haloacid dehalogenase-like hydrolase|PF13242:HAD-hyrolase-like	-
AAEL000201	53.3281	109.882	95.9917	3.80206	6.17345	0	86.4006	3.32517	4.26504	2.31535e-09	2.10825e-08	-	- && Q8QHA5.1 RecName: Full=DNA replication ATP-dependent helicase/nuclease DNA2; AltName: Full=DNA replication ATP-dependent helicase-like homolog; Includes: RecName: Full=DNA replication nuclease DNA2; Includes: RecName: Full=DNA replication ATP-dependent helicase DNA2 && PF08696:DNA replication factor Dna2|PF13087:AAA domain|PF13086:AAA domain	-
AAEL021579	174.528	122.57	94.1457	13.6874	10.8035	0	130.415	8.16365	3.57931	2.31808e-09	2.10897e-08	-	- && Q6PCX9.1 RecName: Full=E3 ubiquitin-protein ligase TRIM37; AltName: Full=Tripartite motif-containing protein 37 && PF00917:MATH domain|PF00643:B-box zinc finger	zf-B_box
AAEL012830	1173.22	1732.49	1528.18	355.873	469.954	351.74	1477.96	392.522	1.90371	2.32402e-09	2.1126e-08	-	3.6.1.15 (Nucleoside-triphosphate phosphatase) && O67322.1 RecName: Full=Nucleoside-triphosphatase THEP1; Short=NTPase THEP1; AltName: Full=Nucleoside triphosphate phosphohydrolase && PF03266:NTPase	-
AAEL014536	322.393	488.603	409.195	91.2494	105.72	89.98	406.73	95.6499	2.07878	2.35186e-09	2.13613e-08	-	- && Q6AZS2.2 RecName: Full=Polycomb protein eed-B; Short=Xeed-B; AltName: Full=psXEED && -	-
AAEL015293	82.4162	115.388	84.9157	1.52082	7.71681	0	94.2399	3.07921	4.4913	2.37514e-09	2.15367e-08	-	- && - && PF07776:Zinc-finger associated domain (zf-AD)	zf-AD
AAEL004022	1963.44	1291.05	3875.05	294.279	416.708	269.94	2376.51	326.976	2.85144	2.56284e-09	2.31807e-08	-	- && P25726.2 RecName: Full=Esterase-5B; Short=Est-5B; AltName: Full=Carboxylic-ester hydrolase 5B; Short=Carboxylesterase-5B; Flags: Precursor && PF00135:Carboxylesterase family	COesterase
AAEL020936	155.136	210.906	147.987	21.2915	21.6071	0	171.343	14.2995	3.22311	2.57547e-09	2.32756e-08	-	- && P18761.3 RecName: Full=Carbonic anhydrase 6; AltName: Full=Carbonate dehydratase VI; AltName: Full=Carbonic anhydrase VI; Short=CA-VI; AltName: Full=Salivary carbonic anhydrase; AltName: Full=Secreted carbonic anhydrase; Flags: Precursor && PF00194:Eukaryotic-type carbonic anhydrase	-
AAEL009798	259.368	243.943	225.827	59.3121	53.246	32.72	243.046	48.426	2.21077	2.62856e-09	2.36571e-08	-	- && - && PF07776:Zinc-finger associated domain (zf-AD)	zf-AD
AAEL004172	1636.2	1867.99	1327.88	3.04165	13.1186	114.52	1610.69	43.5601	5.44512	2.65635e-09	2.38677e-08	-	- && P06603.1 RecName: Full=Tubulin alpha-1 chain && PF00091:Tubulin/FtsZ family, GTPase domain|PF03953:Tubulin C-terminal domain	Tubulin
AAEL008182	2409.46	3371.63	2469.94	2.28124	27.0088	155.42	2750.34	61.57	5.62353	2.66422e-09	2.39185e-08	-	- && Q5XJ13.1 RecName: Full=Ankyrin repeat and SAM domain-containing protein 6; AltName: Full=Ankyrin repeat domain-containing protein 14; AltName: Full=SamCystin; AltName: Full=Sterile alpha motif domain-containing protein 6; Short=SAM domain-containing protein 6 && PF00536:SAM domain (Sterile alpha motif)	SAM_1
AAEL001245	300.577	215.694	164.909	35.7394	33.954	49.08	227.06	39.5911	2.59749	2.75099e-09	2.46569e-08	-	- && P57721.2 RecName: Full=Poly(rC)-binding protein 3; AltName: Full=Alpha-CP3 && PF00013:KH domain	KH_1
AAEL012203	256.944	309.058	219.673	40.3018	25.4655	0	261.892	21.9224	3.27477	2.76197e-09	2.47349e-08	-	- && Q9BXF3.2 RecName: Full=Cat eye syndrome critical region protein 2 && PF00439:Bromodomain	Bromodomain
AAEL002051	191.496	184.333	107.375	18.2499	6.94513	0	161.068	8.39834	3.8735	2.77173e-09	2.48018e-08	-	- && Q96T83.1 RecName: Full=Sodium/hydrogen exchanger 7; AltName: Full=Na(+)/H(+) exchanger 7; Short=NHE-7; AltName: Full=Solute carrier family 9 member 7 && PF00999:Sodium/hydrogen exchanger family	Na_H_Exchanger
AAEL008673	162.408	269.558	179.984	38.0206	31.6389	24.54	203.983	31.3998	2.62747	2.82621e-09	2.52686e-08	-	- && Q8BHH2.1 RecName: Full=Ras-related protein Rab-9B && PF00071:Ras family	Ras
AAEL001605	1258.06	1188.35	1137.44	376.404	371.95	466.26	1194.62	404.871	1.58226	2.83341e-09	2.53121e-08	-	- && Q9V895.1 RecName: Full=Acidic leucine-rich nuclear phosphoprotein 32 family member A && PF14580:Leucine-rich repeat	-
AAEL017013	256.944	320.549	228.903	48.6664	57.8761	73.62	268.799	60.0542	2.24388	2.84398e-09	2.53829e-08	-	- && - && PF07776:Zinc-finger associated domain (zf-AD)	zf-AD
AAEL019574	63.0241	63.6788	53.2262	0	1.54336	0	59.9764	0.514454	6.08436	2.846e-09	2.53829e-08	-	- && Q9GQN5.2 RecName: Full=Transcriptional regulator ATRX homolog; AltName: Full=ATP-dependent helicase XNP; AltName: Full=X-linked nuclear protein; AltName: Full=d-xnp; AltName: Full=dXNP && PF00176:SNF2 family N-terminal domain|PF00271:Helicase conserved C-terminal domain	SNF2_N
AAEL010140	99.3842	59.8485	70.7631	0	3.85841	0	76.6653	1.28614	5.35031	2.98217e-09	2.65103e-08	-	- && Q24048.2 RecName: Full=Sodium/potassium-transporting ATPase subunit beta-2; AltName: Full=Protein nervana 2; AltName: Full=Sodium/potassium-dependent ATPase subunit beta-2 && PF00287:Sodium / potassium ATPase beta chain	-
AAEL010433	121.2	47.8788	51.3802	1.52082	1.54336	0	73.4864	1.0214	5.5553	3.16733e-09	2.80874e-08	gro	- && P16371.3 RecName: Full=Protein groucho; AltName: Full=Enhancer of split m9/10 protein; Short=E(spl)m9/10 && PF03920:Groucho/TLE N-terminal Q-rich domain	-
AAEL003677	135.744	131.906	110.452	15.9687	21.6071	8.18	126.034	15.2519	2.84288	3.19451e-09	2.83054e-08	-	- && - && PF07776:Zinc-finger associated domain (zf-AD)	zf-AD
AAEL023182	909.002	784.494	624.254	187.061	139.674	237.22	772.583	187.985	2.08251	3.20775e-09	2.83995e-08	-	- && Q16537.1 RecName: Full=Serine/threonine-protein phosphatase 2A 56 kDa regulatory subunit epsilon isoform; AltName: Full=PP2A B subunit isoform B'-epsilon; AltName: Full=PP2A B subunit isoform B56-epsilon; AltName: Full=PP2A B subunit isoform PR61-epsilon; AltName: Full=PP2A B subunit isoform R5-epsilon >A4FV68.1 RecName: Full=Serine/threonine-protein phosphatase 2A 56 kDa regulatory subunit …	-
AAEL004517	358.753	339.7	261.208	66.9163	72.538	32.72	319.887	57.3914	2.34878	3.25034e-09	2.87298e-08	-	- && - && -	-
AAEL014596	84.8402	199.894	156.602	6.0833	14.6619	0	147.112	6.91508	4.03025	3.31821e-09	2.92821e-08	-	- && Q7Q3N5.1 RecName: Full=Protein-serine O-palmitoleoyltransferase porcupine && PF03062:MBOAT, membrane-bound O-acyltransferase family	MBOAT
AAEL005100	446.017	577.897	512.571	86.687	141.218	65.44	512.162	97.7815	2.31887	3.37071e-09	2.96731e-08	-	- && - && -	-
AAEL019833	584.185	330.603	226.442	52.4684	40.1274	65.44	380.41	52.6786	2.90935	3.41627e-09	3.00256e-08	-	- && - && PF00096:Zinc finger, C2H2 type	zf-C2H2
AAEL004386	5361.9	4431.9	2866.21	3.04165	43.9858	220.86	4220	89.2958	5.65344	3.51021e-09	3.07888e-08	pxt	1.11.1.7 (Peroxidase) && P82600.3 RecName: Full=Chorion peroxidase; Flags: Precursor && PF03098:Animal haem peroxidase	An_peroxidase
AAEL007042	1241.09	879.294	789.47	258.54	231.504	278.12	969.952	256.055	1.93035	3.51421e-09	3.07888e-08	-	- && Q32PX7.1 RecName: Full=Far upstream element-binding protein 1; Short=FBP; Short=FUSE-binding protein 1 && PF09005:Domain of unknown function (DUF1897)|PF00013:KH domain	KH_1
AAEL019651	155.136	189.121	102.453	19.0103	20.0637	24.54	148.903	21.2047	2.88013	3.58919e-09	3.13931e-08	-	- && Q9V4A7.2 RecName: Full=Plexin-B; Flags: Precursor && PF01403:Sema domain|PF01833:IPT/TIG domain|PF08337:Plexin cytoplasmic RasGAP domain|PF01437:Plexin repeat	Sema
AAEL005022	429.049	437.852	326.126	86.687	68.6796	122.7	397.675	92.6889	2.18984	3.65966e-09	3.19838e-08	Med15	- && Q17BA4.1 RecName: Full=Mediator of RNA polymerase II transcription subunit 15; AltName: Full=Mediator complex subunit 15 && PF09606:ARC105 or Med15 subunit of Mediator complex non-fungal	-
AAEL001776	77.5681	60.8061	77.2241	0.760412	0.771681	8.18	71.8661	3.23736	5.78717	3.71075e-09	3.23523e-08	-	- && P20009.3 RecName: Full=Homeotic protein distal-less; AltName: Full=Protein brista && PF00046:Homeobox domain	Homeobox
AAEL000348	242.4	251.364	201.213	6.0833	27.7805	0	231.659	11.2879	4.02554	3.77381e-09	3.28757e-08	-	- && Q8R5F3.2 RecName: Full=O-acetyl-ADP-ribose deacetylase 1 && PF01661:Macro domain	A1pp
AAEL011210	99.3842	82.8304	75.9934	3.04165	9.26017	8.18	86.0693	6.82727	3.75615	3.86197e-09	3.36168e-08	-	- && - && -	-
AAEL002125	700.537	730.152	512.571	190.103	144.304	122.7	647.753	152.369	2.04817	3.94623e-09	3.42931e-08	-	- && P13709.2 RecName: Full=Homeotic protein female sterile; AltName: Full=Fragile-chorion membrane protein && PF00439:Bromodomain|PF17105:C-terminal domain of bromodomain protein 4|PF17035:Bromodomain extra-terminal - transcription regulation	Bromodomain
AAEL007030	256.944	177.63	124.912	9.88536	22.3788	0	186.496	10.7547	3.75009	3.94913e-09	3.42931e-08	-	- && Q29C43.1 RecName: Full=Neutral ceramidase; Short=N-CDase; Short=NCDase; AltName: Full=Acylsphingosine deacylase; AltName: Full=N-acylsphingosine amidohydrolase; Flags: Precursor && PF17048:Neutral/alkaline non-lysosomal ceramidase, C-terminal|PF04734:Neutral/alkaline non-lysosomal ceramidase, N-terminal	Ceramidase_alk
AAEL011414	18281.8	22617	17345.6	6039.95	4316.78	6552.18	19414.8	5636.31	1.78592	4.01451e-09	3.4833e-08	-	- && P40622.1 RecName: Full=Mobility group protein 1A && PF00505:HMG (high mobility group) box	HMG_box
AAEL001268	55.7521	54.8212	50.1495	1.52082	1.54336	0	53.5743	1.0214	5.1281	4.03783e-09	3.49796e-08	-	- && Q7Z020.4 RecName: Full=Transient receptor potential cation channel subfamily A member 1; Short=dTRPA1; AltName: Full=Ankyrin-like with transmembrane domains protein 1; Short=dANKTM1 && PF00520:Ion transport protein|PF12796:Ankyrin repeats (3 copies)|PF13637:Ankyrin repeats (many copies)	Ion_trans
AAEL027438	72.7201	74.9303	47.0728	0	0	0	64.9078	0	7.70157	4.05903e-09	3.51352e-08	-	- && - && -	-
AAEL000433	184.224	142.679	99.0683	3.04165	6.17345	24.54	141.991	11.2517	4.34904	4.20765e-09	3.63349e-08	-	- && Q9R087.1 RecName: Full=Glypican-6; Contains: RecName: Full=Secreted glypican-6; Flags: Precursor && PF01153:Glypican	-
AAEL002142	659.329	553.24	452.268	76.8016	64.8212	163.6	554.946	101.741	2.57631	4.22375e-09	3.64449e-08	-	- && Q5HZA4.1 RecName: Full=LysM and putative peptidoglycan-binding domain-containing protein 1 && -	-
AAEL025401	150.288	266.446	213.828	38.0206	38.5841	32.72	210.187	36.4416	2.50308	4.29869e-09	3.6945e-08	-	- && - && PF05485:THAP domain|PF07776:Zinc-finger associated domain (zf-AD)	THAP
AAEL004388	7761.66	6740.14	5032.18	8.36453	107.264	400.82	6511.33	172.149	5.28858	4.31163e-09	3.70269e-08	HPX8A	1.11.1.7 (Peroxidase) && P82600.3 RecName: Full=Chorion peroxidase; Flags: Precursor && PF03098:Animal haem peroxidase	An_peroxidase
AAEL025680	1408.35	1228.81	530.416	27.3748	30.8672	155.42	1055.86	71.2207	4.06037	4.31845e-09	3.70561e-08	-	3.1.3.77 (Acireductone synthase) && Q17Q32.1 RecName: Full=Enolase-phosphatase E1; AltName: Full=2,3-diketo-5-methylthio-1-phosphopentane phosphatase && PF13419:Haloacid dehalogenase-like hydrolase	-
AAEL002905	72.7201	212.103	138.142	9.12494	11.5752	0	140.988	6.90005	3.97206	4.36257e-09	3.73717e-08	-	- && - && PF16015:Promethin	-
AAEL001625	48.4801	51.7091	185.215	0	1.54336	0	95.1346	0.514454	6.75122	4.44399e-09	3.79275e-08	-	- && - && PF04117:Mpv17 / PMP22 family	Mpv17_PMP22
AAEL003361	210.888	135.258	88.6077	12.1666	13.1186	0	144.918	8.42839	3.69986	4.45435e-09	3.79528e-08	-	- && - && -	-
AAEL003998	145.44	206.118	152.294	33.4581	26.2372	32.72	167.951	30.8051	2.48057	4.47538e-09	3.81021e-08	-	- && - && PF10523:BEN domain	-
AAEL007527	72.7201	106.53	75.3781	1.52082	6.94513	0	84.8762	2.82198	4.46197	4.67232e-09	3.96855e-08	-	- && - && PF08450:SMP-30/Gluconolaconase/LRE-like region|PF15227:zinc finger of C3HC4-type, RING	-
AAEL012476	176.952	205.64	148.91	22.8124	25.4655	49.08	177.167	32.4526	2.67122	4.69877e-09	3.9879e-08	-	- && O76878.1 RecName: Full=RILP-like protein homolog && PF11461:Rab interacting lysosomal protein|PF09744:JNK_SAPK-associated protein-1	-
AAEL000984	67.8721	74.4516	43.6885	1.52082	0	0	62.0041	0.506941	6.13111	4.7552e-09	4.0295e-08	-	- && Q07139.2 RecName: Full=Protein ECT2; AltName: Full=Epithelial cell-transforming sequence 2 oncogene && PF12738:twin BRCT domain|PF00621:RhoGEF domain	RhoGEF
AAEL011858	106.656	155.367	118.451	20.5311	10.0319	16.36	126.825	15.641	3.04849	4.76971e-09	4.03865e-08	-	- && - && PF07776:Zinc-finger associated domain (zf-AD)|PF13912:C2H2-type zinc finger	zf-AD
AAEL005646	436.321	318.873	262.439	58.5517	41.6708	89.98	339.211	63.4008	2.53822	4.96514e-09	4.19107e-08	-	- && Q9CR50.1 RecName: Full=RING finger and CHY zinc finger domain-containing protein 1; AltName: Full=Androgen receptor N-terminal-interacting protein; AltName: Full=CH-rich-interacting match with PLAG1; AltName: Full=E3 ubiquitin-protein ligase Pirh2; AltName: Full=Zinc finger protein 363 && PF05495:CHY zinc finger|PF14599:Zinc-ribbon	zf-CHY
AAEL020637	113.928	145.073	118.144	19.7707	20.0637	8.18	125.715	16.0048	2.77212	5.00321e-09	4.21993e-08	-	- && - && PF07776:Zinc-finger associated domain (zf-AD)	zf-AD
AAEL022008	55.7521	85.2243	44.3038	2.28124	1.54336	0	61.7601	1.27487	5.06213	5.03601e-09	4.2443e-08	-	- && - && PF15309:ALMS motif	-
AAEL006298	351.481	345.206	245.825	28.8957	67.9079	32.72	314.171	43.1745	2.79082	5.22973e-09	4.39394e-08	-	- && Q3YBR2.1 RecName: Full=Transforming growth factor beta regulator 1; AltName: Full=Nuclear interactor of ARF and Mdm2 && PF05964:F/Y-rich N-terminus|PF05965:F/Y rich C-terminus	FYRN
AAEL024960	63.0241	90.0122	44.9192	0	0	0	65.9852	0	7.73555	5.26244e-09	4.41801e-08	-	- && - && -	-
AAEL013741	72.7201	124.006	101.222	12.927	6.94513	8.18	99.3161	9.35071	3.36356	5.28121e-09	4.43035e-08	-	- && - && -	-
AAEL002714	143.016	114.909	88.3	3.80206	0.771681	16.36	115.408	6.97791	4.99885	5.39684e-09	4.52386e-08	-	- && Q02241.3 RecName: Full=Kinesin-like protein KIF23; AltName: Full=Kinesin-like protein 5; AltName: Full=Mitotic kinesin-like protein 1 && PF00225:Kinesin motor domain|PF16540:Arf6-interacting domain of mitotic kinesin‚Äêlike protein 1	Kinesin
AAEL019961	295.729	703.819	548.875	16.7291	67.1363	8.18	516.141	30.6818	3.91693	5.45994e-09	4.57323e-08	-	- && - && -	-
AAEL011764	836.282	784.734	2772.37	46.3851	118.067	171.78	1464.46	112.077	3.76167	5.50092e-09	4.60254e-08	PPO10	- && Q9V521.1 RecName: Full=Phenoloxidase 2; Short=PO A3; AltName: Full=Phenoloxidase subunit A3; AltName: Full=Processed phenoloxidase A3; Short=Pro-phenoloxidase A3; Flags: Precursor && PF03722:Hemocyanin, all-alpha domain|PF00372:Hemocyanin, copper containing domain|PF03723:Hemocyanin, ig-like domain	-
AAEL019542	218.16	161.352	92.2997	15.9687	13.1186	0	157.271	9.69574	3.63237	5.70832e-09	4.75927e-08	-	- && Q5BKC9.2 RecName: Full=Ephexin-1; AltName: Full=Eph-interacting exchange protein; AltName: Full=Neuronal guanine nucleotide exchange factor && PF14604:Variant SH3 domain|PF00621:RhoGEF domain	RhoGEF
AAEL000949	196.344	171.406	122.759	19.0103	16.2053	40.9	163.503	25.3719	2.95764	5.77379e-09	4.81016e-08	-	- && Q2TLY2.1 RecName: Full=Macoilin-1; AltName: Full=Transmembrane protein 57a && PF09726:Transmembrane protein	-
AAEL024602	77.5681	112.755	95.684	11.4062	13.1186	8.18	95.3356	10.9016	3.0241	5.86619e-09	4.87966e-08	-	- && - && -	-
AAEL024147	547.825	381.834	340.586	84.4057	106.492	98.16	423.415	96.3526	2.13245	6.53055e-09	5.41159e-08	-	2.3.1.199 (Very-long-chain 3-oxoacyl-CoA synthase) && Q1HRV8.2 RecName: Full=Elongation of very long chain fatty acids protein AAEL008004; AltName: Full=3-keto acyl-CoA synthase AAEL008004; AltName: Full=Very-long-chain 3-oxoacyl-CoA synthase AAEL008004 && PF01151:GNS1/SUR4 family	ELO
AAEL001691	344.209	182.418	221.212	36.4998	45.5292	49.08	249.28	43.703	2.54107	6.72751e-09	5.55499e-08	-	- && Q6DCX5.1 RecName: Full=Proton-coupled folate transporter; AltName: Full=Heme carrier protein 1; AltName: Full=PCFT/HCP1; AltName: Full=Solute carrier family 46 member 1 && PF07690:Major Facilitator Superfamily	MFS_1
AAEL000776	6593.29	7121.02	5777.34	6.0833	126.556	376.28	6497.22	169.64	5.30189	6.75366e-09	5.56678e-08	-	- && - && PF00643:B-box zinc finger	zf-B_box
AAEL009024	130.896	208.512	126.143	0	4.63009	16.36	155.184	6.9967	5.35731	6.97561e-09	5.74102e-08	GPRCAL3	- && Q9W4Y2.2 RecName: Full=PDF receptor; AltName: Full=Pigment-dispersing factor receptor; AltName: Full=Protein groom-of-PDF && PF00002:7 transmembrane receptor (Secretin family)|PF02793:Hormone receptor domain	7tm_2
AAEL010343	256.944	274.346	187.676	25.854	37.8124	0	239.655	21.2221	3.1877	7.15082e-09	5.87632e-08	-	- && O15945.3 RecName: Full=Aryl hydrocarbon receptor nuclear translocator homolog; Short=dARNT; AltName: Full=Hypoxia-inducible factor 1-beta; AltName: Full=Protein tango && PF00989:PAS fold|PF00010:Helix-loop-helix DNA-binding domain|PF14598:PAS domain	HLH
AAEL018343	94.5362	84.5061	226.442	8.36453	10.0319	0	135.161	6.13213	4.07061	7.17515e-09	5.88404e-08	-	- && Q5RDG7.3 RecName: Full=Myosin light chain kinase 3; AltName: Full=Cardiac-MyBP-C-associated Ca/CaM kinase; Short=Cardiac-MLCK && PF00069:Protein kinase domain	Pkinase
AAEL018230	118.776	167.815	126.143	20.5311	20.8354	32.72	137.578	24.6955	2.63741	7.18187e-09	5.88404e-08	-	- && Q92179.1 RecName: Full=Carbohydrate sulfotransferase 3; AltName: Full=Chondroitin 6-O-sulfotransferase 1; Short=C6ST-1 && PF00685:Sulfotransferase domain	Sulfotransfer_1
AAEL006270	218.16	304.509	270.438	68.4371	57.8761	49.08	264.369	58.4644	2.13135	7.19093e-09	5.88703e-08	-	- && Q7JVE7.1 RecName: Full=Sugar transporter SWEET1; AltName: Full=Protein saliva && PF03083:Sugar efflux transporter for intercellular exchange	-
AAEL013661	1699.23	1796.89	1953.37	539.893	688.34	646.22	1816.5	624.817	1.54378	7.31674e-09	5.97653e-08	-	- && - && PF01290:Thymosin beta-4 family	-
AAEL000260	370.873	492.673	303.666	91.2494	91.8301	65.44	389.071	82.8398	2.17776	7.37354e-09	6.01389e-08	-	- && - && -	-
AAEL012273	225.432	373.694	250.747	44.1039	60.1911	24.54	283.291	42.945	2.59969	7.54786e-09	6.14684e-08	-	- && Q7K486.1 RecName: Full=Armadillo repeat-containing protein 6 homolog && -	-
AAEL001379	603.577	656.419	479.958	137.635	152.021	196.32	579.985	161.992	1.88609	7.68454e-09	6.25347e-08	-	- && Q16204.2 RecName: Full=Coiled-coil domain-containing protein 6; AltName: Full=Papillary thyroid carcinoma-encoded protein; AltName: Full=Protein H4 && PF09755:Uncharacterized conserved protein H4 (DUF2046)	-
AAEL005153	218.16	49.3152	39.0735	0	0	0	102.183	0	8.34061	7.80829e-09	6.34942e-08	-	- && - && -	-
AAEL001904	622.969	648.519	487.65	81.3641	89.515	188.14	586.379	119.673	2.40857	7.94412e-09	6.45504e-08	-	- && Q7PVX8.2 RecName: Full=Probable actin-related protein 2/3 complex subunit 2; AltName: Full=Arp2/3 complex 34 kDa subunit; Short=p34-ARC && PF04045:Arp2/3 complex, 34 kD subunit p34-Arc	-
AAEL004290	79.9921	77.8031	43.0732	1.52082	3.85841	0	66.9561	1.79308	4.71617	7.96485e-09	6.46705e-08	-	- && Q28Z18.2 RecName: Full=Histone-lysine N-methyltransferase eggless; AltName: Full=SETDB1 homolog && PF01429:Methyl-CpG binding domain|PF05033:Pre-SET motif|PF00856:SET domain	SET
AAEL006675	210.888	159.197	82.4544	12.927	17.7487	16.36	150.847	15.6786	3.27038	8.38603e-09	6.77362e-08	-	- && P26378.2 RecName: Full=ELAV-like protein 4; AltName: Full=Hu-antigen D; Short=HuD; AltName: Full=Paraneoplastic encephalomyelitis antigen HuD && PF00076:RNA recognition motif. (a.k.a. RRM, RBD, or RNP domain)	RRM_1
AAEL015107	286.033	272.67	239.364	44.1039	60.9628	16.36	266.022	40.4756	2.53248	8.51757e-09	6.87476e-08	-	- && Q9Y7P2.2 RecName: Full=Uncharacterized protein C1450.15 && PF06699:GPI biosynthesis protein family Pig-F	-
AAEL002840	298.153	340.179	255.362	70.7183	82.5699	65.44	297.898	72.9094	1.99816	9.16766e-09	7.35578e-08	-	- && - && PF12937:F-box-like	-
AAEL024141	349.057	300.2	223.058	70.7183	57.8761	65.44	290.771	64.6781	2.16441	9.34159e-09	7.4898e-08	-	- && Q96ST3.2 RecName: Full=Paired amphipathic helix protein Sin3a; AltName: Full=Histone deacetylase complex subunit Sin3a; AltName: Full=Transcriptional corepressor Sin3a && PF02671:Paired amphipathic helix repeat|PF16879:C-terminal domain of Sin3a protein|PF08295:Sin3 family co-repressor	PAH
AAEL018344	179.376	154.649	103.991	9.12494	19.292	0	146.005	9.47232	3.55981	9.35578e-09	7.49566e-08	-	3.6.4.12 (DNA helicase) && D4ACP5.1 RecName: Full=ATP-dependent DNA helicase Q5; AltName: Full=DNA helicase, RecQ-like type 5; Short=RecQ5; AltName: Full=RecQ protein-like 5 && PF00271:Helicase conserved C-terminal domain|PF16124:RecQ zinc-binding|PF00270:DEAD/DEAH box helicase	DEAD
AAEL011953	133.32	158	123.374	16.7291	20.0637	0	138.231	12.2643	3.11548	9.52609e-09	7.62648e-08	ORP9	- && Q96SU4.2 RecName: Full=Oxysterol-binding protein-related protein 9; Short=ORP-9; Short=OSBP-related protein 9 && PF00169:PH domain|PF01237:Oxysterol-binding protein	PH
AAEL015005	70.2961	173.8	136.296	10.6458	11.5752	0	126.797	7.407	3.71596	9.61547e-09	7.69237e-08	-	- && - && PF07776:Zinc-finger associated domain (zf-AD)	zf-AD
AAEL013897	334.513	469.931	392.274	104.937	110.35	114.52	398.906	109.936	1.87711	9.65661e-09	7.71961e-08	-	- && Q6GMK0.1 RecName: Full=Alpha-1,3-mannosyl-glycoprotein 4-beta-N-acetylglucosaminyltransferase B; AltName: Full=N-glycosyl-oligosaccharide-glycoprotein N-acetylglucosaminyltransferase IVb; Short=GlcNAc-T IVb; Short=GnT-IVb; Short=N-acetylglucosaminyltransferase IVb; AltName: Full=UDP-N-acetylglucosamine: alpha-1,3-D-mannoside beta-1,4-N-acetylglucosaminyltransferase IVb && PF04666:N-Acetylglu…	-
AAEL002169	334.513	253.758	201.521	40.3018	18.5203	0	263.264	19.6074	3.44655	1.00764e-08	8.04333e-08	-	- && - && PF15914:FAM193 family C-terminal	-
AAEL000999	1818	1803.36	1309.42	21.2915	43.9858	229.04	1643.59	98.1058	4.19396	1.01841e-08	8.11738e-08	-	3.6.4.12 (DNA helicase) && Q9XYU0.1 RecName: Full=DNA replication licensing factor Mcm7; AltName: Full=Minichromosome maintenance 7 protein; Short=DmMCM3 && PF00493:MCM2/3/5 family|PF14551:MCM N-terminal domain	MCM
AAEL019440	341.785	192.712	152.91	35.7394	19.292	32.72	229.136	29.2505	2.99781	1.03049e-08	8.20767e-08	-	2.7.11.24 (Mitogen-activated protein kinase) && E1BMN8.2 RecName: Full=Serine/threonine-protein kinase NLK; AltName: Full=Nemo-like kinase && PF00069:Protein kinase domain	Pkinase
AAEL004154	324.817	388.537	306.127	63.8746	91.8301	98.16	339.827	84.6216	2.05558	1.05406e-08	8.377e-08	-	- && - && -	-
AAEL013172	312.697	396.197	305.204	66.1558	40.1274	98.16	338.033	68.1478	2.44178	1.09793e-08	8.69387e-08	-	- && - && -	-
AAEL003648	135.744	286.794	226.134	8.36453	30.8672	16.36	216.224	18.5306	3.51154	1.13299e-08	8.95841e-08	-	- && Q8INX3.2 RecName: Full=Protein TIPIN homolog; AltName: Full=CSM3 homolog && PF07962:Replication Fork Protection Component Swi3	-
AAEL020957	84.8402	85.2243	60.3025	0	0.771681	8.18	76.789	2.98389	6.3174	1.14028e-08	9.00951e-08	-	- && O94761.1 RecName: Full=ATP-dependent DNA helicase Q4; AltName: Full=DNA helicase, RecQ-like type 4; Short=RecQ4; AltName: Full=RTS; AltName: Full=RecQ protein-like 4 && PF00270:DEAD/DEAH box helicase|PF11719:DNA replication and checkpoint protein|PF00271:Helicase conserved C-terminal domain	Helicase_C
AAEL012418	55.7521	156.564	159.371	9.88536	7.71681	0	123.896	5.86739	4.01231	1.14608e-08	9.04221e-08	-	- && Q75WF2.1 RecName: Full=Plancitoxin-1; AltName: Full=Plancitoxin I; Short=Plan-I; Contains: RecName: Full=Plancitoxin-1 subunit alpha; Contains: RecName: Full=Plancitoxin-1 subunit beta; Flags: Precursor && PF03265:Deoxyribonuclease II	-
AAEL004551	261.792	321.746	194.137	50.9476	35.4973	65.44	259.225	50.6283	2.45519	1.17244e-08	9.23677e-08	-	- && Q6AYJ2.1 RecName: Full=Biorientation of chromosomes in cell division protein 1; AltName: Full=Biorientation defective protein 1; AltName: Full=Protein FAM44B && PF05205:COMPASS (Complex proteins associated with Set1p) component shg1	-
AAEL019474	625.393	566.646	434.116	43.3435	35.4973	139.06	542.052	72.6336	3.09372	1.18775e-08	9.35065e-08	-	- && Q792H5.1 RecName: Full=CUGBP Elav-like family member 2; Short=CELF-2; AltName: Full=Bruno-like protein 3; AltName: Full=CUG triplet repeat RNA-binding protein 2; Short=CUG-BP2; AltName: Full=CUG-BP- and ETR-3-like factor 2; AltName: Full=ELAV-type RNA-binding protein 3; Short=ETR-3; Short=Protein ETR-R3; AltName: Full=Neuroblastoma apoptosis-related RNA-binding protein; Short=rNapor; AltName…	RRM_1
AAEL002800	43.6321	56.2576	54.1491	1.52082	2.31504	0	51.3463	1.27862	4.799	1.24467e-08	9.7846e-08	-	2.7.7.7 (DNA-directed DNA polymerase) && Q07864.5 RecName: Full=DNA polymerase epsilon catalytic subunit A; AltName: Full=DNA polymerase II subunit A && PF03104:DNA polymerase family B, exonuclease domain|PF00136:DNA polymerase family B|PF08490:Domain of unknown function (DUF1744)	DNA_pol_B_exo
AAEL001399	206.04	203.485	140.911	8.36453	6.94513	40.9	183.479	18.7366	3.86172	1.26712e-08	9.94663e-08	-	- && O13046.1 RecName: Full=WD repeat and HMG-box DNA-binding protein 1; AltName: Full=Acidic nucleoplasmic DNA-binding protein 1; Short=And-1 && PF12341:Minichromosome loss protein, Mcl1, middle region	-
AAEL009422	5063.75	5372.24	5331.23	1517.02	1753.26	2175.88	5255.74	1815.39	1.54088	1.29997e-08	1.01898e-07	-	- && P41073.1 RecName: Full=Zinc finger protein on ecdysone puffs && -	-
AAEL019423	264.216	180.264	109.529	12.927	22.3788	0	184.67	11.7686	3.61505	1.30421e-08	1.02157e-07	-	- && A2AWA9.1 RecName: Full=Rab GTPase-activating protein 1; AltName: Full=GAP and centrosome-associated protein; AltName: Full=Rab6 GTPase-activating protein GAPCenA && PF12473:Kinesin protein|PF00566:Rab-GTPase-TBC domain	TBC
AAEL024528	135.744	77.3243	52.6108	6.0833	3.85841	0	88.5598	3.3139	4.26763	1.31571e-08	1.02983e-07	-	- && Q9QYF3.1 RecName: Full=Unconventional myosin-Va; AltName: Full=Dilute myosin heavy chain, non-muscle && PF00063:Myosin head (motor domain)|PF01843:DIL domain	Myosin_head
AAEL007211	225.432	156.324	135.065	23.5728	20.8354	0	172.274	14.8027	3.17967	1.32307e-08	1.03485e-07	-	- && Q92609.1 RecName: Full=TBC1 domain family member 5 && PF00566:Rab-GTPase-TBC domain	TBC
AAEL001902	87.2642	124.246	108.606	7.60412	11.5752	24.54	106.705	14.5731	3.25019	1.3469e-08	1.05273e-07	-	- && A6QM00.2 RecName: Full=Acidic amino acid decarboxylase GADL1; AltName: Full=Aspartate 1-decarboxylase; Short=ADC; AltName: Full=Cysteine sulfinic acid decarboxylase; Short=CSADC; AltName: Full=Glutamate decarboxylase-like protein 1 && PF00282:Pyridoxal-dependent decarboxylase conserved domain	-
AAEL001856	426.625	434.5	422.733	144.478	134.273	130.88	427.953	136.544	1.63658	1.35307e-08	1.05604e-07	-	2.7.1.20 (Adenosine kinase) && P55262.2 RecName: Full=Adenosine kinase; Short=AK; AltName: Full=Adenosine 5'-phosphotransferase && PF00294:pfkB family carbohydrate kinase	PfkB
AAEL011715	123.624	187.685	124.912	9.12494	0	0	145.407	3.04165	5.15944	1.36813e-08	1.06626e-07	-	2.3.2.27 (RING-type E3 ubiquitin transferase) && - && PF07574:Nse1 non-SMC component of SMC5-6 complex|PF08746:RING-like domain	-
AAEL021323	189.072	231.015	227.057	56.2705	44.7575	57.26	215.715	52.7627	2.07061	1.39368e-08	1.08539e-07	-	- && Q9W0T1.2 RecName: Full=Nucleosome-remodeling factor subunit NURF301; AltName: Full=Enhancer of bithorax; AltName: Full=Nucleosome-remodeling factor 215 kDa subunit; Short=NURF-215 && PF02791:DDT domain|PF00439:Bromodomain|PF00628:PHD-finger	Bromodomain
AAEL007839	198.768	162.309	235.364	46.3851	34.7257	40.9	198.814	40.6703	2.29097	1.39537e-08	1.08593e-07	-	3.2.1.52 (Beta-N-acetylhexosaminidase) && P49010.1 RecName: Full=Chitooligosaccharidolytic beta-N-acetylglucosaminidase; AltName: Full=Beta-GlcNAcase; AltName: Full=Beta-N-acetylhexosaminidase; AltName: Full=Beta-hexosaminidase; Flags: Precursor && PF14845:beta-acetyl hexosaminidase like|PF00728:Glycosyl hydrolase family 20, catalytic domain	Glyco_hydro_20
AAEL025459	143.016	218.567	140.911	20.5311	30.0956	8.18	167.498	19.6022	2.88655	1.44186e-08	1.12051e-07	-	- && - && PF07776:Zinc-finger associated domain (zf-AD)	zf-AD
AAEL000812	82.4162	95.997	75.0704	9.12494	12.3469	8.18	84.4945	9.88395	3.01388	1.45999e-08	1.13306e-07	-	- && - && -	-
AAEL008061	198.768	207.555	144.911	27.3748	24.6938	0	183.745	17.3562	3.06202	1.4601e-08	1.13306e-07	-	- && O95427.1 RecName: Full=GPI ethanolamine phosphate transferase 1; AltName: Full=MCD4 homolog; AltName: Full=Phosphatidylinositol-glycan biosynthesis class N protein; Short=PIG-N && PF01663:Type I phosphodiesterase / nucleotide pyrophosphatase|PF04987:Phosphatidylinositolglycan class N (PIG-N)	-
AAEL011787	130.896	216.412	251.67	28.1352	12.3469	0	199.66	13.494	3.56155	1.50026e-08	1.1634e-07	-	- && - && -	-
AAEL009500	441.169	544.143	469.498	69.9579	91.8301	163.6	484.936	108.463	2.28004	1.50165e-08	1.16364e-07	-	- && - && -	-
AAEL023532	53.3281	76.6061	43.9962	0	0.771681	0	57.9768	0.257227	6.65685	1.55522e-08	1.20258e-07	-	- && Q5ZKD7.1 RecName: Full=Putative helicase MOV-10 && PF13086:AAA domain|PF13087:AAA domain	-
AAEL024476	109.08	98.1516	91.069	3.04165	0.771681	16.36	99.4336	6.72444	4.96166	1.60971e-08	1.24295e-07	-	- && - && PF02892:BED zinc finger|PF05699:hAT family C-terminal dimerisation region	hATC
AAEL019956	438.745	452.455	359.661	120.906	101.09	139.06	416.954	120.352	1.83309	1.6708e-08	1.28738e-07	-	- && P16905.2 RecName: Full=cAMP-dependent protein kinase type I regulatory subunit; Short=DRI class I to class IV && PF00027:Cyclic nucleotide-binding domain|PF02197:Regulatory subunit of type II PKA R-subunit	cNMP_binding
AAEL007990	467.833	455.806	432.27	82.8849	48.6159	139.06	451.97	90.1869	2.45367	1.68609e-08	1.29732e-07	-	- && Q9NFP5.2 RecName: Full=SH3 domain-binding glutamic acid-rich protein homolog; Short=SH3BGR protein && PF04908:SH3-binding, glutamic acid-rich protein	-
AAEL003657	145.44	210.188	145.834	24.3332	21.6071	0	167.154	15.3134	3.10191	1.69118e-08	1.2994e-07	-	- && - && PF07776:Zinc-finger associated domain (zf-AD)	zf-AD
AAEL024598	312.697	269.797	682.71	42.5831	66.3646	16.36	421.735	41.7692	3.20215	1.76157e-08	1.35253e-07	-	- && - && PF15936:Domain of unknown function (DUF4749)|PF13180:PDZ domain	-
AAEL013518	31.5121	63.6788	70.7631	1.52082	0.771681	0	55.318	0.764168	5.55117	1.79386e-08	1.37635e-07	-	- && P13054.1 RecName: Full=Knirps-related protein; AltName: Full=Nuclear receptor subfamily 0 group A member 2 && PF00105:Zinc finger, C4 type (two domains)	zf-C4
AAEL009326	462.985	327.491	191.368	50.9476	32.4106	65.44	327.281	49.5994	2.80534	1.81896e-08	1.39364e-07	-	- && Q9NFU0.1 RecName: Full=Synaptic functional regulator FMR1; AltName: Full=Fragile X mental retardation syndrome-related protein 1; Short=dFMR1 && PF00013:KH domain|PF12235:Fragile X-related 1 protein core C terminal|PF05641:Agenet domain	KH_1
AAEL011116	3478.45	4779.5	3598.15	1002.98	860.425	1423.32	3952.03	1095.58	1.86323	1.84915e-08	1.41577e-07	-	- && P92177.2 RecName: Full=14-3-3 protein epsilon; AltName: Full=Suppressor of Ras1 3-9 && PF00244:14-3-3 protein	-
AAEL012499	3696.61	3943.06	2551.16	19.0103	51.7026	351.74	3396.94	140.818	4.67009	1.88726e-08	1.44379e-07	-	- && Q9C681.1 RecName: Full=Probable histone H2A.1; AltName: Full=HTA10 && PF00125:Core histone H2A/H2B/H3/H4|PF16211:C-terminus of histone H2A	Histone
AAEL012031	111.504	48.8364	35.6892	0.760412	0.771681	0	65.3433	0.510698	6.1714	1.8884e-08	1.44379e-07	-	- && - && -	-
AAEL006037	218.16	121.133	95.0687	0	2.31504	16.36	144.787	6.22502	5.80392	1.98764e-08	1.5154e-07	-	- && - && PF01753:MYND finger|PF00856:SET domain	SET
AAEL004128	227.856	283.682	260.285	71.4787	66.3646	73.62	257.275	70.4878	1.88978	2.03134e-08	1.54763e-07	-	- && Q8BGZ3.1 RecName: Full=DDB1- and CUL4-associated factor 12; AltName: Full=WD repeat-containing protein 40A && -	-
AAEL015335	210.888	356.937	250.132	63.8746	40.8991	32.72	272.652	45.8312	2.49316	2.03894e-08	1.55233e-07	-	- && Q9VRJ2.1 RecName: Full=FIT family protein CG10671 && PF10261:Inositol phospholipid synthesis and fat-storage-inducing TM	-
AAEL003351	55.7521	50.7515	45.5345	1.52082	0	0	50.6794	0.506941	5.8385	2.04914e-08	1.55792e-07	-	- && - && -	-
AAEL011472	96.9602	67.9879	58.7641	0	0.771681	8.18	74.5707	2.98389	6.26118	2.15827e-08	1.6386e-07	-	- && - && -	-
AAEL003088	213.312	322.703	205.213	31.1769	51.7026	57.26	247.076	46.7132	2.48433	2.17448e-08	1.64975e-07	-	- && - && -	-
AAEL007882	332.089	320.309	235.672	62.3538	71.7664	89.98	296.023	74.7	2.0472	2.24951e-08	1.70429e-07	-	- && - && PF00505:HMG (high mobility group) box	HMG_box
AAEL005904	1694.38	1886.43	1467.87	488.945	458.379	229.04	1682.89	392.121	2.06801	2.27219e-08	1.71692e-07	-	- && Q9I7K6.1 RecName: Full=Protein NASP homolog && PF13424:Tetratricopeptide repeat	-
AAEL001091	169.68	219.046	434.116	22.8124	28.5522	57.26	274.281	36.2082	3.1179	2.27249e-08	1.71692e-07	-	- && P28227.1 RecName: Full=NADP-dependent malic enzyme; Short=NADP-ME && PF03949:Malic enzyme, NAD binding domain|PF00390:Malic enzyme, N-terminal domain	Malic_M
AAEL013402	353.905	385.664	230.442	79.8433	48.6159	49.08	323.337	59.1797	2.39983	2.27448e-08	1.71723e-07	-	- && - && PF13920:Zinc finger, C3HC4 type (RING finger)	-
AAEL027380	152.712	246.815	198.444	38.781	27.0088	8.18	199.324	24.6566	2.79934	2.35726e-08	1.7748e-07	-	- && Q6NXW6.2 RecName: Full=Cell cycle checkpoint protein RAD17 && PF03215:Rad17 cell cycle checkpoint protein	-
AAEL026439	237.552	163.267	109.221	27.3748	16.2053	24.54	170.013	22.7067	2.92115	2.38607e-08	1.79401e-07	-	- && - && -	-
AAEL019597	382.993	398.352	284.283	53.2288	96.4601	73.62	355.209	74.4363	2.24983	2.39251e-08	1.79692e-07	-	- && B3MG58.2 RecName: Full=Facilitated trehalose transporter Tret1 && PF00083:Sugar (and other) transporter	Sugar_tr
AAEL009654	942.938	1014.31	773.164	2.28124	26.2372	89.98	910.138	39.4995	4.74952	2.42527e-08	1.81845e-07	-	- && - && -	-
AAEL001748	356.329	395	296.897	101.895	98.7752	89.98	349.409	96.8835	1.82906	2.4352e-08	1.82464e-07	-	- && Q9W0K7.2 RecName: Full=Protein bric-a-brac 1 && PF00651:BTB/POZ domain	BTB
AAEL015543	176.952	174.518	133.527	25.854	20.8354	0	161.666	15.5631	3.02031	2.44063e-08	1.82744e-07	-	- && A7Y7X5.1 RecName: Full=Zinc finger protein 711; AltName: Full=Vitelline envelope protein && -	-
AAEL021017	75.1441	60.3273	33.8432	0	0	0	56.4382	0	7.48824	2.48723e-08	1.85595e-07	-	- && - && PF16063:Domain of unknown function (DUF4805)	-
AAEL018201	196.344	179.067	147.372	30.4165	37.0407	49.08	174.261	38.8457	2.26693	2.51099e-08	1.87239e-07	-	- && - && PF00096:Zinc finger, C2H2 type|PF07776:Zinc-finger associated domain (zf-AD)	zf-AD
AAEL002816	133.32	159.436	139.373	32.6977	20.8354	16.36	144.043	23.2977	2.51185	2.58043e-08	1.92232e-07	-	- && - && PF07776:Zinc-finger associated domain (zf-AD)	zf-AD
AAEL018161	807.194	637.985	622.715	150.562	192.149	245.4	689.298	196.037	1.85744	2.58289e-08	1.92232e-07	-	- && Q91WG5.2 RecName: Full=5'-AMP-activated protein kinase subunit gamma-2; Short=AMPK gamma2; Short=AMPK subunit gamma-2 && PF00571:CBS domain	CBS
AAEL013724	147.864	162.309	91.3767	17.4895	6.94513	0	133.85	8.14487	3.65024	2.58325e-08	1.92232e-07	-	- && A7Z035.1 RecName: Full=Clathrin interactor 1; AltName: Full=Epsin-4 && PF01417:ENTH domain|PF10193:Telomere length regulation protein	-
AAEL014749	385.417	464.903	412.58	115.583	138.131	89.98	420.967	114.565	1.82559	2.65676e-08	1.97162e-07	-	- && P48555.2 RecName: Full=Ras-related protein Ral-a; Flags: Precursor && PF00071:Ras family	Ras
AAEL005262	329.665	406.731	344.893	114.062	85.6566	73.62	360.429	91.1128	1.9341	2.67003e-08	1.98012e-07	-	- && A2VDL9.1 RecName: Full=Transmembrane protein 184B && PF03619:Organic solute transporter Ostalpha	-
AAEL022486	259.368	272.191	174.446	22.8124	39.3557	0	235.335	20.7227	3.20426	2.70661e-08	2.00588e-07	-	- && - && PF00569:Zinc finger, ZZ type|PF09068:EF hand	ZZ
AAEL003407	99.3842	74.9303	185.83	6.84371	13.8903	8.18	120.048	9.63799	3.57834	2.73631e-08	2.02651e-07	-	- && Q6GQD3.1 RecName: Full=RNA-binding protein 24-A; AltName: Full=RNA-binding motif protein 24-A; AltName: Full=RRM domain-containing protein SEB-4; Short=SEB-4; AltName: Full=Xseb-4 && PF00076:RNA recognition motif. (a.k.a. RRM, RBD, or RNP domain)	RRM_1
AAEL022370	184.224	289.427	189.522	38.781	44.7575	57.26	221.058	46.9328	2.32241	2.78045e-08	2.0578e-07	-	- && - && PF07776:Zinc-finger associated domain (zf-AD)	zf-AD
AAEL003914	162.408	133.103	94.761	2.28124	6.17345	24.54	130.091	10.9982	4.28286	2.81171e-08	2.0767e-07	-	2.7.4.8 (Guanylate kinase) && Q24210.4 RecName: Full=Peripheral plasma membrane protein CASK; Short=dCASK; AltName: Full=Calcium/calmodulin-dependent protein kinase; Short=CAKI; Short=Camguk && PF00625:Guanylate kinase|PF00595:PDZ domain (Also known as DHR or GLGF)|PF07653:Variant SH3 domain	PDZ
AAEL006721	1648.32	1469.4	3555.38	447.122	444.488	359.92	2224.37	417.177	2.40751	2.83016e-08	2.08824e-07	-	- && Q60HE2.1 RecName: Full=2-oxoglutarate dehydrogenase, mitochondrial; AltName: Full=2-oxoglutarate dehydrogenase complex component E1; Short=OGDC-E1; AltName: Full=Alpha-ketoglutarate dehydrogenase; Flags: Precursor && PF00676:Dehydrogenase E1 component|PF16870:2-oxoglutarate dehydrogenase C-terminal|PF02779:Transketolase, pyrimidine binding domain|PF16078:2-oxoglutarate dehydrogenase N-termin…	-
AAEL009811	198.768	249.927	217.827	18.2499	19.292	65.44	222.174	34.3273	3.04454	2.83118e-08	2.08824e-07	-	- && - && -	-
AAEL010094	4263.82	5561.12	4003.96	4.56247	65.5929	310.84	4609.64	126.998	5.24583	2.8809e-08	2.12347e-07	-	- && P20439.2 RecName: Full=G2/mitotic-specific cyclin-B && PF00134:Cyclin, N-terminal domain|PF02984:Cyclin, C-terminal domain	Cyclin_C
AAEL012015	862.946	840.513	566.72	0.760412	12.3469	65.44	756.726	26.1824	5.19673	2.9035e-08	2.13723e-07	-	3.6.4.13 (RNA helicase) && O61305.1 RecName: Full=DEAD-box helicase Dbp80 && PF00270:DEAD/DEAH box helicase|PF00271:Helicase conserved C-terminal domain	DEAD
AAEL005850	113.928	45.2455	39.6889	0	0.771681	0	66.2875	0.257227	6.80513	2.93977e-08	2.16246e-07	HR4	- && Q9W539.4 RecName: Full=Hormone receptor 4; Short=dHR4; AltName: Full=Nuclear receptor subfamily 6 group A member 2 && PF00105:Zinc finger, C4 type (two domains)|PF00104:Ligand-binding domain of nuclear hormone receptor	zf-C4
AAEL000956	487.225	666.473	511.648	175.655	162.053	130.88	555.115	156.196	1.79808	3.01116e-08	2.21182e-07	-	- && Q9Y5X2.1 RecName: Full=Sorting nexin-8 && PF00787:PX domain	PX
AAEL009045	244.824	346.882	1299.27	28.8957	60.1911	49.08	630.326	46.0556	3.78978	3.01298e-08	2.21182e-07	-	- && Q99K82.1 RecName: Full=Spermine oxidase; AltName: Full=Polyamine oxidase 1; Short=PAO-1; Short=PAOh1 && PF01593:Flavin containing amine oxidoreductase	Amino_oxidase
AAEL003403	724.777	945.367	669.173	225.842	195.235	106.34	779.772	175.806	2.09022	3.03857e-08	2.22896e-07	-	- && Q8CII0.1 RecName: Full=Zinc finger and BTB domain-containing protein 8B && PF07776:Zinc-finger associated domain (zf-AD)	zf-AD
AAEL001127	58.1761	48.597	45.8422	0.760412	0	0	50.8718	0.253471	6.45375	3.10764e-08	2.27211e-07	-	- && - && PF07679:Immunoglobulin I-set domain|PF07686:Immunoglobulin V-set domain	V-set
AAEL028004	273.913	214.018	155.679	31.1769	29.3239	0	214.537	20.1669	3.09281	3.12552e-08	2.28365e-07	-	- && - && PF02671:Paired amphipathic helix repeat	PAH
AAEL022405	101.808	145.312	103.991	22.0519	14.6619	16.36	117.037	17.6913	2.70062	3.15481e-08	2.30195e-07	-	- && - && PF07776:Zinc-finger associated domain (zf-AD)	zf-AD
AAEL008497	358.753	363.161	335.356	117.864	104.949	98.16	352.423	106.991	1.69428	3.1814e-08	2.31979e-07	-	- && - && PF01284:Membrane-associating domain	-
AAEL003145	84.8402	117.782	84.9157	12.1666	10.0319	0	95.8459	7.39948	3.28526	3.21577e-08	2.34172e-07	-	- && Q8BGM5.1 RecName: Full=Bestrophin-2; AltName: Full=Vitelliform macular dystrophy 2-like protein 1 && PF01062:Bestrophin, RFP-TM, chloride channel	-
AAEL004217	79.9921	75.8879	27.0746	0	0	0	60.9849	0	7.60542	3.25875e-08	2.36984e-07	-	- && Q9JJX8.2 RecName: Full=Serine/threonine-protein kinase 32B && PF00069:Protein kinase domain	Pkinase
AAEL009465	562.369	1052.62	709.785	54.7497	89.515	196.32	774.923	113.528	2.88149	3.26126e-08	2.37008e-07	-	- && Q9D0F6.1 RecName: Full=Replication factor C subunit 5; AltName: Full=Activator 1 36 kDa subunit; Short=A1 36 kDa subunit; AltName: Full=Activator 1 subunit 5; AltName: Full=Replication factor C 36 kDa subunit; Short=RF-C 36 kDa subunit; Short=RFC36 && PF00004:ATPase family associated with various cellular activities (AAA)|PF08542:Replication factor C C-terminal domain	AAA
AAEL002105	126.048	110.6	90.146	19.7707	16.977	16.36	108.931	17.7026	2.57423	3.27984e-08	2.38199e-07	-	- && - && -	-
AAEL021145	256.944	317.197	243.364	72.9996	74.8531	73.62	272.502	73.8242	1.88634	3.28227e-08	2.38217e-07	-	- && P25823.2 RecName: Full=Maternal protein tudor && PF00567:Tudor domain	-
AAEL008102	247.248	173.561	109.837	25.0936	27.7805	24.54	176.882	25.8047	2.74279	3.30795e-08	2.3976e-07	-	- && Q9C0H6.2 RecName: Full=Kelch-like protein 4 && PF01344:Kelch motif|PF00651:BTB/POZ domain|PF07707:BTB And C-terminal Kelch	BACK
AAEL012449	172.104	128.315	179.369	25.0936	21.6071	0	159.93	15.5669	3.0062	3.38813e-08	2.45408e-07	-	- && F4I507.1 RecName: Full=Myosin-3; AltName: Full=Myosin VIII A; Short=AtVIIIA && PF00063:Myosin head (motor domain)	Myosin_head
AAEL003673	332.089	35.1909	23.0749	0	0	0	130.118	0	8.69639	3.51705e-08	2.53969e-07	-	- && - && PF15511:Centromere kinetochore component CENP-T histone fold	-
AAEL002012	465.409	374.412	327.049	114.062	108.807	98.16	388.957	107.01	1.83228	3.58254e-08	2.58285e-07	-	- && Q5ZLY0.1 RecName: Full=Phosphorylated adapter RNA export protein; AltName: Full=RNA U small nuclear RNA export adapter protein && PF10258:PHAX RNA-binding domain	-
AAEL003146	273.913	272.43	201.829	46.3851	39.3557	81.8	249.391	55.847	2.31566	3.59455e-08	2.58808e-07	-	- && - && PF05485:THAP domain	THAP
AAEL009744	87.2642	198.218	115.682	10.6458	4.63009	24.54	133.722	13.272	3.77283	3.63329e-08	2.61251e-07	-	- && - && PF12260:Protein-kinase domain of FAM69	-
AAEL000469	1161.1	978.643	648.251	132.312	198.322	269.94	929.331	200.191	2.25802	3.67546e-08	2.63934e-07	-	- && Q9P0J7.2 RecName: Full=E3 ubiquitin-protein ligase KCMF1; AltName: Full=FGF-induced in gastric cancer; AltName: Full=Potassium channel modulatory factor; Short=PCMF; AltName: Full=ZZ-type zinc finger-containing protein 1 && PF00569:Zinc finger, ZZ type|PF05605:Drought induced 19 protein (Di19), zinc-binding	ZZ
AAEL019746	339.361	568.561	505.495	108.739	129.642	122.7	471.139	120.36	1.98046	3.78945e-08	2.7176e-07	-	- && Q7JUR6.1 RecName: Full=Protein GDAP2 homolog && PF01661:Macro domain|PF13716:Divergent CRAL/TRIO domain	A1pp
AAEL002856	538.129	688.497	793.162	197.707	190.605	114.52	673.263	167.611	1.95465	3.99074e-08	2.8488e-07	-	- && - && -	-
AAEL010138	176.952	275.543	188.599	48.6664	44.7575	32.72	213.698	42.048	2.27716	4.05033e-08	2.88945e-07	-	- && - && PF01753:MYND finger	zf-MYND
AAEL012465	143.016	221.679	139.373	30.4165	22.3788	40.9	168.023	31.2317	2.5604	4.06392e-08	2.89724e-07	-	- && - && -	-
AAEL005473	89.6882	125.203	80.9161	11.4062	11.5752	0	98.6024	7.66047	3.2798	4.10829e-08	2.92695e-07	-	- && Q8SX68.1 RecName: Full=Uncharacterized protein CG10915 && PF09727:Cortactin-binding protein-2	-
AAEL018323	370.873	491.476	331.971	114.822	101.862	106.34	398.107	107.675	1.8857	4.11498e-08	2.92789e-07	-	- && - && -	-
AAEL000411	269.065	439.528	266.131	80.6037	64.8212	57.26	324.908	67.5616	2.22901	4.13487e-08	2.94011e-07	-	- && Q96FZ2.1 RecName: Full=Embryonic stem cell-specific 5-hydroxymethylcytosine-binding protein; Short=ES cell-specific 5hmC-binding protein; AltName: Full=Putative peptidase SRAPD1; AltName: Full=SRAP domain-containing protein 1 && PF02586:SOS response associated peptidase (SRAP)	-
AAEL005774	67.8721	49.3152	37.2275	0	1.54336	0	51.4716	0.514454	5.84092	4.22597e-08	2.99314e-07	-	2.3.2.26 (HECT-type E3 ubiquitin transferase) && Q6I6G8.1 RecName: Full=E3 ubiquitin-protein ligase HECW2; AltName: Full=HECT, C2 and WW domain-containing protein 2; AltName: Full=HECT-type E3 ubiquitin transferase HECW2; AltName: Full=NEDD4-like E3 ubiquitin-protein ligase 2 && PF00632:HECT-domain (ubiquitin-transferase)|PF00397:WW domain	HECT
AAEL019663	152.712	142.918	119.374	28.8957	30.0956	24.54	138.335	27.8437	2.25487	4.26388e-08	3.01802e-07	-	- && P17012.2 RecName: Full=Zinc finger X-chromosomal protein && -	-
AAEL000800	528.433	707.17	537.492	84.4057	174.4	122.7	591.032	127.169	2.21193	4.27831e-08	3.02627e-07	-	3.4.13.19 (Membrane dipeptidase) && P31430.2 RecName: Full=Dipeptidase 1; AltName: Full=Microsomal dipeptidase; AltName: Full=Renal dipeptidase; Flags: Precursor && PF01244:Membrane dipeptidase (Peptidase family M19)	-
AAEL026088	135.744	165.661	148.602	34.2185	27.0088	40.9	150.002	34.0425	2.23261	4.31458e-08	3.04994e-07	-	- && P46441.1 RecName: Full=Putative ATPase N2B; AltName: Full=HFN2B && PF03969:AFG1-like ATPase	AFG1_ATPase
AAEL010847	167.256	196.782	149.525	25.854	27.7805	0	171.188	17.8782	2.92104	4.33798e-08	3.0625e-07	-	- && - && -	-
AAEL010805	172.104	302.115	236.903	25.0936	50.931	16.36	237.041	30.7949	2.80804	4.38822e-08	3.09596e-07	-	- && - && PF13465:Zinc-finger double domain	-
AAEL001304	373.297	209.23	174.754	49.4268	33.954	32.72	252.427	38.7003	2.64368	4.42896e-08	3.12268e-07	-	- && Q05192.3 RecName: Full=Nuclear hormone receptor FTZ-F1 beta; AltName: Full=Nuclear hormone receptor HR39; Short=dHR39; AltName: Full=Nuclear receptor subfamily 5 group B member 1 && PF00105:Zinc finger, C4 type (two domains)|PF00104:Ligand-binding domain of nuclear hormone receptor	Hormone_recep
AAEL003137	143.016	115.627	231.98	14.4478	23.1504	0	163.541	12.5328	3.36144	4.44696e-08	3.13333e-07	-	- && - && PF12832:MFS_1 like family	-
AAEL023019	1047.17	1108.63	799.931	285.915	262.372	368.1	985.245	305.462	1.71759	4.49158e-08	3.16272e-07	-	2.3.2.31 (RBR-type E3 ubiquitin transferase) && Q94981.2 RecName: Full=Potential E3 ubiquitin-protein ligase ariadne-1; AltName: Full=Protein ariadne-1; Short=Ari-1; AltName: Full=RING-type E3 ubiquitin transferase ariadne-1 && PF01485:IBR domain, a half RING-finger domain	IBR
AAEL002785	479.953	716.746	604.871	5.32288	19.292	89.98	600.523	38.1983	4.27126	4.53134e-08	3.18659e-07	-	- && P56282.2 RecName: Full=DNA polymerase epsilon subunit 2; AltName: Full=DNA polymerase II subunit 2; AltName: Full=DNA polymerase epsilon subunit B && PF04042:DNA polymerase alpha/epsilon subunit B|PF12213:DNA polymerases epsilon N terminal	-
AAEL008101	126.048	248.97	166.447	32.6977	29.3239	16.36	180.488	26.1272	2.6674	4.60882e-08	3.23272e-07	-	- && - && PF00567:Tudor domain	-
AAEL011993	147.864	201.57	132.296	22.8124	23.9221	0	160.577	15.5782	3.02116	4.62225e-08	3.24004e-07	-	- && Q7SXA9.1 RecName: Full=Crossover junction endonuclease MUS81 && PF02732:ERCC4 domain	-
AAEL007046	957.482	930.046	781.778	202.27	266.23	335.38	889.769	267.96	1.76829	4.65247e-08	3.25912e-07	-	- && Q9N2I9.1 RecName: Full=Mitochondrial uncoupling protein 3; Short=UCP 3; AltName: Full=Solute carrier family 25 member 9 && PF00153:Mitochondrial carrier protein	Mito_carr
AAEL008738	671.449	778.031	638.406	250.176	240.765	229.04	695.962	239.993	1.52802	4.70433e-08	3.29334e-07	-	3.6.4.13 (RNA helicase) && Q92841.2 RecName: Full=Probable ATP-dependent RNA helicase DDX17; AltName: Full=DEAD box protein 17; AltName: Full=DEAD box protein p72; AltName: Full=RNA-dependent helicase p72 && PF00270:DEAD/DEAH box helicase|PF00271:Helicase conserved C-terminal domain	DEAD
AAEL022834	31.5121	66.5516	60.9178	0	0.771681	0	52.9938	0.257227	6.54377	4.7344e-08	3.31225e-07	-	- && - && -	-
AAEL011106	99.3842	142.439	126.451	20.5311	22.3788	8.18	122.758	17.03	2.64982	4.97262e-08	3.47221e-07	-	- && Q8WYB5.3 RecName: Full=Histone acetyltransferase KAT6B; AltName: Full=Histone acetyltransferase MOZ2; AltName: Full=MOZ, YBF2/SAS3, SAS2 and TIP60 protein 4; Short=MYST-4; AltName: Full=Monocytic leukemia zinc finger protein-related factor && PF01853:MOZ/SAS family	MOZ_SAS
AAEL005893	96.9602	116.346	45.5345	2.28124	6.94513	0	86.2801	3.07546	4.36544	5.11581e-08	3.56991e-07	-	- && Q5RBN8.1 RecName: Full=Protein lin-54 homolog && PF03638:Tesmin/TSO1-like CXC domain, cysteine-rich domain	-
AAEL007420	7.27201	110.121	226.442	0	0	0	114.612	0	8.53941	5.21565e-08	3.63491e-07	SRPN25	- && - && PF00079:Serpin (serine protease inhibitor)	Serpin
AAEL006340	33.9361	86.6607	57.2258	0.760412	3.08672	0	59.2742	1.28238	5.01849	5.34558e-08	3.72068e-07	-	- && Q5RG45.2 RecName: Full=Centrosomal protein of 135 kDa; Short=Cep135 && -	-
AAEL011868	288.457	308.1	241.518	69.1975	66.3646	98.16	279.358	77.9074	1.9265	5.44508e-08	3.78268e-07	-	- && Q9U405.1 RecName: Full=Transcription factor grauzone && PF07776:Zinc-finger associated domain (zf-AD)	zf-AD
AAEL014863	2133.12	2495.2	2832.98	477.539	620.432	916.16	2487.1	671.377	1.91074	5.45012e-08	3.78376e-07	-	- && Q9R062.3 RecName: Full=Glycogenin-1; Short=GN-1; Short=GN1 && PF01501:Glycosyl transferase family 8	Glyco_transf_8
AAEL014557	104.232	63.4394	50.7648	2.28124	6.17345	0	72.8122	2.81823	4.21415	5.48546e-08	3.80587e-07	cad	- && P09085.4 RecName: Full=Homeotic protein caudal && PF00046:Homeobox domain	Homeobox
AAEL019893	31.5121	85.7031	43.6885	0	0	0	53.6346	0	7.45443	5.75763e-08	3.97946e-07	-	- && - && -	-
AAEL027327	33.9361	53.3849	51.9955	0	0	0	46.4388	0	7.24449	5.80339e-08	4.00854e-07	-	- && - && PF03184:DDE superfamily endonuclease	DDE
AAEL012128	43.6321	35.4303	97.8377	0	0.771681	0	58.9667	0.257227	6.67992	5.81471e-08	4.01381e-07	-	- && B3TP03.1 RecName: Full=Cationic amino acid transporter 2; Short=CAT-2; Short=CAT2; Short=cCAT-2; AltName: Full=Low affinity cationic amino acid transporter 2; AltName: Full=Solute carrier family 7 member 2 && PF13520:Amino acid permease|PF13906:C-terminus of AA_permease	-
AAEL005152	118.776	121.373	99.9913	19.0103	21.6071	8.18	113.38	16.2658	2.58927	5.89082e-08	4.06377e-07	-	- && - && PF07776:Zinc-finger associated domain (zf-AD)	zf-AD
AAEL024787	152.712	327.012	199.983	29.6561	39.3557	8.18	226.569	25.7306	2.93929	6.03089e-08	4.15249e-07	-	- && - && PF07776:Zinc-finger associated domain (zf-AD)|PF00096:Zinc finger, C2H2 type	zf-AD
AAEL023335	133.32	116.824	101.53	21.2915	20.8354	8.18	117.225	16.769	2.58364	6.30195e-08	4.3309e-07	-	- && Q9VFD5.2 RecName: Full=Protein fem-1 homolog CG6966 && PF13606:Ankyrin repeat|PF12796:Ankyrin repeats (3 copies)|PF13637:Ankyrin repeats (many copies)	-
AAEL005341	341.785	293.497	255.67	85.1661	86.4283	73.62	296.984	81.7382	1.82327	6.32729e-08	4.34556e-07	hk	- && Q17AF4.1 RecName: Full=Protein hook && PF05622:HOOK protein	-
AAEL013553	298.153	347.121	252.286	79.8433	87.2	81.8	299.187	82.9477	1.84694	6.45275e-08	4.42369e-07	-	- && - && PF07776:Zinc-finger associated domain (zf-AD)	zf-AD
AAEL003554	133.32	186.488	131.373	32.6977	26.2372	16.36	150.394	25.0983	2.45487	6.45326e-08	4.42369e-07	-	- && O43822.1 RecName: Full=Protein C21orf2; AltName: Full=C21orf-HUMF09G8.5; AltName: Full=Leucine-rich repeat-containing protein 76; AltName: Full=YF5/A2 && PF12799:Leucine Rich repeats (2 copies)	-
AAEL002903	174.528	163.027	95.3763	22.0519	18.5203	32.72	144.311	24.4308	2.69879	6.47192e-08	4.4337e-07	p110	2.7.1.153 (Phosphatidylinositol-4%2C5-bisphosphate 3-kinase) && P42338.1 RecName: Full=Phosphatidylinositol 4,5-bisphosphate 3-kinase catalytic subunit beta isoform; Short=PI3-kinase subunit beta; Short=PI3K-beta; Short=PI3Kbeta; Short=PtdIns-3-kinase subunit beta; AltName: Full=Phosphatidylinositol 4,5-bisphosphate 3-kinase 110 kDa catalytic subunit beta; Short=PtdIns-3-kinase subunit p110-beta;…	PI3_PI4_kinase
AAEL009438	82.4162	90.9698	68.9171	1.52082	8.48849	0	80.7677	3.33644	4.15694	6.56365e-08	4.49087e-07	-	3.6.4.12 (DNA helicase) && Q6AXC6.1 RecName: Full=ATP-dependent DNA helicase DDX11; AltName: Full=DEAD/H-box protein 11 && PF06733:DEAD_2|PF13307:Helicase C-terminal domain	-
AAEL000442	3599.65	4758.2	2558.24	6.84371	28.5522	286.3	3638.69	107.232	5.17121	6.5776e-08	4.49759e-07	osk	- && Q24741.1 RecName: Full=Maternal effect protein oskar && -	-
AAEL014255	75.1441	158	352.892	3.04165	15.4336	0	195.346	6.15842	4.64408	6.67613e-08	4.55923e-07	-	- && - && -	-
AAEL005395	761.137	828.304	698.401	225.082	287.065	269.94	762.614	260.696	1.55515	6.92305e-08	4.716e-07	-	- && Q9VXN0.1 RecName: Full=Glycosyltransferase-like domain-containing protein 1-like && PF12038:Domain of unknown function (DUF3524)|PF00534:Glycosyl transferases group 1	Glycos_transf_1
AAEL005943	172.104	229.1	199.983	50.1872	53.246	40.9	200.396	48.1111	2.01244	6.94825e-08	4.73021e-07	-	2.7.11.1 (Non-specific serine/threonine protein kinase) && Q0GGW5.1 RecName: Full=Serine/threonine-protein kinase STK11; AltName: Full=Liver kinase B1 homolog; Short=LKB1 && PF00069:Protein kinase domain	Pkinase
AAEL002652	3352.4	3796.79	2385.02	4.56247	40.8991	253.58	3178.07	99.6805	5.08304	6.98096e-08	4.7495e-07	-	- && - && PF10477:Nucleocytoplasmic shuttling protein for mRNA cap-binding EIF4E	-
AAEL018700	121.2	84.5061	65.2251	10.6458	7.71681	16.36	90.3105	11.5742	3.15825	7.01982e-08	4.77295e-07	-	- && Q7Z6B7.1 RecName: Full=SLIT-ROBO Rho GTPase-activating protein 1; Short=srGAP1; AltName: Full=Rho GTPase-activating protein 13 && PF00620:RhoGAP domain|PF00611:Fes/CIP4, and EFC/F-BAR homology domain|PF00018:SH3 domain	RhoGAP
AAEL005256	286.033	188.164	172.6	0	2.31504	24.54	215.599	8.95168	5.66016	7.06704e-08	4.79905e-07	-	- && - && -	-
AAEL007235	797.497	790.958	1685.7	247.134	216.842	139.06	1091.39	201.012	2.41047	7.35873e-08	4.97538e-07	-	- && O95847.1 RecName: Full=Mitochondrial uncoupling protein 4; Short=UCP 4; AltName: Full=Solute carrier family 25 member 27 && PF00153:Mitochondrial carrier protein	Mito_carr
AAEL009904	38.7841	53.1455	143.372	0	3.08672	0	78.4339	1.02891	5.692	7.39873e-08	4.99932e-07	-	- && - && PF00595:PDZ domain (Also known as DHR or GLGF)	PDZ
AAEL014296	930.818	1078.71	860.848	347.508	346.485	269.94	956.792	321.311	1.55103	7.53485e-08	5.08497e-07	-	- && Q8NHP6.1 RecName: Full=Motile sperm domain-containing protein 2 && PF00650:CRAL/TRIO domain|PF00635:MSP (Major sperm protein) domain	Motile_Sperm
AAEL000810	84.8402	46.6818	32.9202	1.52082	0	0	54.8141	0.506941	5.92325	7.56206e-08	5.10017e-07	-	2.7.11.13 (Protein kinase C) && Q16975.1 RecName: Full=Calcium-independent protein kinase C; AltName: Full=APL II && PF00069:Protein kinase domain|PF00168:C2 domain|PF00130:Phorbol esters/diacylglycerol binding domain (C1 domain)	Pkinase
AAEL009381	184.224	161.352	125.22	26.6144	20.0637	0	156.932	15.5594	2.98076	7.62311e-08	5.13815e-07	-	- && Q9VWF2.3 RecName: Full=Supporter of activation of yellow protein; AltName: Full=Protein enhancer of yellow 3 && -	-
AAEL004485	370.873	296.849	256.593	75.2808	90.2867	81.8	308.105	82.4558	1.89088	7.6529e-08	5.15504e-07	NHE8	- && Q4L208.1 RecName: Full=Sodium/hydrogen exchanger 8; AltName: Full=Na(+)/H(+) exchanger 8; Short=NHE-8; AltName: Full=Solute carrier family 9 member 8 && PF00999:Sodium/hydrogen exchanger family	Na_H_Exchanger
AAEL019449	1037.47	983.431	688.556	198.468	203.724	327.2	903.153	243.13	1.9391	7.76164e-08	5.22182e-07	-	- && Q7PMT1.2 RecName: Full=Homeobox protein extradenticle && PF00046:Homeobox domain|PF03792:PBC domain	PBC
AAEL008078	676.297	712.437	630.099	104.937	104.949	245.4	672.944	151.762	2.25154	7.76915e-08	5.22363e-07	-	- && P49762.2 RecName: Full=Serine/threonine-protein kinase Doa; AltName: Full=Protein darkener of apricot && PF00069:Protein kinase domain	Pkinase
AAEL008960	366.025	253.518	176.908	19.7707	36.269	65.44	265.484	40.4932	2.90132	7.9e-08	5.30505e-07	-	3.6.4.12 (DNA helicase) && Q16X92.1 RecName: Full=Regulator of telomere elongation helicase 1 homolog && PF13307:Helicase C-terminal domain|PF06733:DEAD_2	-
AAEL010469	239.976	137.891	87.6847	3.04165	1.54336	24.54	155.184	9.70834	4.92308	8.00218e-08	5.35393e-07	-	- && P40689.2 RecName: Full=Torso-like protein; Flags: Precursor && PF01823:MAC/Perforin domain	-
AAEL023350	58.1761	42.6121	40.3042	0.760412	0	0	47.0308	0.253471	6.33152	8.00234e-08	5.35393e-07	-	- && Q9VYN8.2 RecName: Full=Teneurin-a; Short=Tena; AltName: Full=Tenascin-like protein && PF07974:EGF-like domain	EGF_2
AAEL010010	322.393	374.652	241.518	73.76	84.8849	49.08	312.854	69.2416	2.09432	8.02236e-08	5.36403e-07	-	- && - && PF07776:Zinc-finger associated domain (zf-AD)	zf-AD
AAEL022013	77.5681	85.9425	78.1471	11.4062	6.17345	0	80.5526	5.85988	3.35295	8.31663e-08	5.54982e-07	-	- && Q9VHH9.2 RecName: Full=JmjC domain-containing histone demethylation protein 1; AltName: Full=Lysine (K)-specific demethylase 2; AltName: Full=[Histone-H3]-lysine-36 demethylase 1 && PF13621:Cupin-like domain|PF16866:PHD-finger|PF02008:CXXC zinc finger domain|PF12937:F-box-like	zf-CXXC
AAEL001886	135.744	248.252	189.83	12.1666	33.954	32.72	191.275	26.2802	2.96219	8.34297e-08	5.55789e-07	-	- && - && PF07776:Zinc-finger associated domain (zf-AD)	zf-AD
AAEL010815	140.592	121.852	122.143	28.8957	24.6938	32.72	128.196	28.7698	2.20933	8.35766e-08	5.56427e-07	-	- && D3ZYR1.1 RecName: Full=F-BAR domain only protein 2 && PF00611:Fes/CIP4, and EFC/F-BAR homology domain|PF10291:Muniscin C-terminal mu homology domain	-
AAEL021092	247.248	188.882	124.912	7.60412	5.40177	40.9	187.014	17.9686	3.96223	8.40471e-08	5.58875e-07	-	- && O43679.1 RecName: Full=LIM domain-binding protein 2; Short=LDB-2; AltName: Full=Carboxyl-terminal LIM domain-binding protein 1; Short=CLIM-1; AltName: Full=LIM domain-binding factor CLIM1 && PF01803:LIM-domain binding protein	-
AAEL005858	264.216	152.015	119.99	29.6561	22.3788	32.72	178.74	28.2516	2.70289	8.56885e-08	5.68399e-07	-	- && P40692.1 RecName: Full=DNA mismatch repair protein Mlh1; AltName: Full=MutL protein homolog 1 && PF16413:DNA mismatch repair protein Mlh1 C-terminus|PF01119:DNA mismatch repair protein, C-terminal domain|PF13589:Histidine kinase-, DNA gyrase B-, and HSP90-like ATPase	-
AAEL006983	244.824	307.382	268.9	74.5204	54.0177	24.54	273.702	51.026	2.27881	8.61985e-08	5.70939e-07	-	- && - && -	-
AAEL009265	162.408	92.8849	96.9147	17.4895	18.5203	16.36	117.403	17.4566	2.69827	8.66251e-08	5.72864e-07	-	3.2.1.14 (Chitinase) && Q14686.3 RecName: Full=Nuclear receptor coactivator 6; AltName: Full=Activating signal cointegrator 2; Short=ASC-2; AltName: Full=Amplified in breast cancer protein 3; AltName: Full=Cancer-amplified transcriptional coactivator ASC-2; AltName: Full=Nuclear receptor coactivator RAP250; Short=NRC RAP250; AltName: Full=Nuclear receptor-activating protein, 250 kDa; AltName: Ful…	-
AAEL005016	242.4	272.43	206.444	54.7497	33.1823	73.62	240.425	53.8507	2.28206	8.75896e-08	5.7889e-07	-	- && Q6ZQI3.2 RecName: Full=Malectin; Flags: Precursor && PF11721:Di-glucose binding within endoplasmic reticulum	-
AAEL006772	109.08	64.397	55.6875	6.0833	6.94513	0	76.3882	4.34281	3.67169	9.07558e-08	5.98724e-07	-	- && Q9VS50.1 RecName: Full=N-acetyltransferase eco; AltName: Full=Establishment of cohesion 1 homolog; Short=ECO1 homolog && PF13880:ESCO1/2 acetyl-transferase|PF13878:zinc-finger of acetyl-transferase ESCO	-
AAEL004513	75.1441	90.9698	45.2268	4.56247	6.17345	0	70.4469	3.57864	3.84817	9.14231e-08	6.02761e-07	-	- && P23416.1 RecName: Full=Glycine receptor subunit alpha-2; Flags: Precursor && PF02931:Neurotransmitter-gated ion-channel ligand binding domain|PF02932:Neurotransmitter-gated ion-channel transmembrane region	Neur_chan_LBD
AAEL011202	2024.04	1674.08	1588.79	693.496	608.856	507.16	1762.3	603.171	1.53124	9.28786e-08	6.11986e-07	-	- && O08609.1 RecName: Full=Max-like protein X; AltName: Full=Max-like bHLHZip protein; AltName: Full=Protein BigMax; AltName: Full=Transcription factor-like protein 4 && PF00010:Helix-loop-helix DNA-binding domain	HLH
AAEL013074	489.649	492.434	378.429	134.593	148.163	147.24	453.504	143.332	1.66589	9.41452e-08	6.19206e-07	-	- && Q3SYV4.3 RecName: Full=Adenylyl cyclase-associated protein 1; Short=CAP 1 && PF01213:Adenylate cyclase associated (CAP) N terminal|PF08603:Adenylate cyclase associated (CAP) C terminal	-
AAEL027551	147.864	212.821	152.602	30.4165	15.4336	0	171.096	15.2834	3.15585	9.72577e-08	6.38904e-07	-	- && - && PF07776:Zinc-finger associated domain (zf-AD)	zf-AD
AAEL007764	94.5362	16.7576	114.144	0.760412	0	0	75.1459	0.253471	7.00354	9.82925e-08	6.45139e-07	-	- && P22411.3 RecName: Full=Dipeptidyl peptidase 4; AltName: Full=Dipeptidyl peptidase IV; Short=DPP IV; AltName: Full=T-cell activation antigen CD26; AltName: CD_antigen=CD26; Contains: RecName: Full=Dipeptidyl peptidase 4 membrane form; AltName: Full=Dipeptidyl peptidase IV membrane form; Contains: RecName: Full=Dipeptidyl peptidase 4 soluble form; AltName: Full=Dipeptidyl peptidase IV soluble …	-
AAEL000556	16.968	72.7758	90.4537	0	0	0	60.0658	0	7.62104	9.83757e-08	6.45139e-07	CTL25	- && Q6EIG7.1 RecName: Full=C-type lectin domain family 6 member A; AltName: Full=C-type lectin superfamily member 10; AltName: Full=Dendritic cell-associated C-type lectin 2; Short=DC-associated C-type lectin 2; Short=Dectin-2 && PF00059:Lectin C-type domain	Lectin_C
AAEL021301	913.85	784.734	606.101	203.03	233.048	269.94	768.228	235.339	1.72761	9.85637e-08	6.45922e-07	-	- && Q08012.1 RecName: Full=Protein enhancer of sevenless 2B; Short=Protein E(sev)2B; AltName: Full=Downstream of receptor kinase; AltName: Full=SH2-SH3 adapter protein drk >Q6YKA8.1 RecName: Full=Protein E(sev)2B; AltName: Full=Downstream of receptor kinase; AltName: Full=Protein enhancer of sevenless 2B; AltName: Full=SH2-SH3 adapter protein drk && PF00018:SH3 domain|PF00017:SH2 domain	SH2
AAEL019559	419.353	300.2	259.67	79.0829	87.9717	81.8	326.408	82.9515	1.96215	9.87653e-08	6.46853e-07	-	- && Q4V920.1 RecName: Full=Protein kinase C and casein kinase substrate in neurons protein 1; AltName: Full=Syndapin-1 && PF00018:SH3 domain|PF00611:Fes/CIP4, and EFC/F-BAR homology domain	SH3_1
AAEL004955	172.104	271.952	201.829	6.0833	16.2053	49.08	215.295	23.7895	3.5977	9.96187e-08	6.5205e-07	-	- && - && -	-
AAEL000541	416.929	675.091	403.657	47.1455	124.241	57.26	498.559	76.2154	2.66495	1.0125e-07	6.62326e-07	-	- && - && PF08205:CD80-like C2-set immunoglobulin domain	-
AAEL012082	29.0881	72.0576	42.1502	0	0	0	47.7653	0	7.28863	1.05429e-07	6.88425e-07	-	- && - && -	-
AAEL010932	567.217	466.579	321.818	111.02	122.697	114.52	451.871	116.079	1.95133	1.07121e-07	6.98521e-07	-	- && Q8N1G1.3 RecName: Full=RNA exonuclease 1 homolog; AltName: Full=Elongin-A-binding protein 1; Short=EloA-BP1; AltName: Full=Transcription elongation factor B polypeptide 3-binding protein 1 && -	-
AAEL010722	184.224	110.121	97.8377	12.1666	9.26017	32.72	130.728	18.0489	3.23338	1.07168e-07	6.98521e-07	-	- && - && -	-
AAEL009949	104.232	54.3425	21.2289	0	0	0	59.9345	0	7.56694	1.09917e-07	7.16007e-07	-	- && P09077.5 RecName: Full=Homeotic protein Sex combs reduced && PF00046:Homeobox domain	Homeobox
AAEL013014	303.001	262.376	159.678	48.6664	52.4743	32.72	241.685	44.6202	2.34624	1.11308e-07	7.24634e-07	-	- && - && PF07776:Zinc-finger associated domain (zf-AD)|PF00096:Zinc finger, C2H2 type|PF05485:THAP domain	zf-AD
AAEL026989	46.0561	50.0334	41.8425	1.52082	3.08672	0	45.9773	1.53585	4.38904	1.14069e-07	7.4172e-07	-	- && Q5RBK0.1 RecName: Full=Gypsy retrotransposon integrase-like protein 1; Short=GIN-1 && PF09337:His(2)-Cys(2) zinc finger|PF00665:Integrase core domain	rve
AAEL006447	50.9041	42.8515	38.4582	2.28124	0.771681	0	44.0713	1.01764	4.83806	1.155e-07	7.50129e-07	-	- && P52167.1 RecName: Full=Transcription factor BCFI; AltName: Full=BmGATA-beta; Short=GATA-beta && PF00320:GATA zinc finger|PF07776:Zinc-finger associated domain (zf-AD)	GATA
AAEL010291	94.5362	42.1334	26.7669	0	0	0	54.4788	0	7.42314	1.15974e-07	7.52309e-07	-	- && - && -	-
AAEL000781	33.9361	84.7455	38.4582	0	0.771681	0	52.3799	0.257227	6.51737	1.162e-07	7.52883e-07	-	2.3.2.27 (RING-type E3 ubiquitin transferase) && - && PF03145:Seven in absentia protein family	-
AAEL022806	152.712	202.288	151.987	42.5831	34.7257	24.54	168.996	33.9496	2.21809	1.16201e-07	7.52883e-07	-	- && Q4V7E8.1 RecName: Full=Leucine-rich repeat flightless-interacting protein 2; Short=LRR FLII-interacting protein 2 && PF09738:Double stranded RNA binding protein (DUF2051)	-
AAEL014992	392.689	349.276	233.518	84.4057	81.0265	65.44	325.161	76.9574	2.03125	1.17487e-07	7.60384e-07	-	- && Q9JM13.1 RecName: Full=Rab5 GDP/GTP exchange factor; AltName: Full=Rabex-5 && PF01754:A20-like zinc finger|PF02204:Vacuolar sorting protein 9 (VPS9) domain	VPS9
AAEL023217	307.849	320.07	246.44	76.0412	75.6248	32.72	291.453	61.462	2.11315	1.19122e-07	7.69974e-07	-	- && - && -	-
AAEL008843	867.794	1056.69	732.552	4.56247	16.977	114.52	885.677	45.3532	4.5274	1.24003e-07	7.99619e-07	-	- && - && PF05253:U11-48K-like CHHC zinc finger	-
AAEL011745	303.001	346.882	274.438	64.635	78.7115	114.52	308.107	85.9555	1.9426	1.24631e-07	8.0272e-07	-	- && Q5ZJ85.1 RecName: Full=U4/U6 small nuclear ribonucleoprotein Prp3; AltName: Full=Pre-mRNA-splicing factor 3 && PF06544:Protein of unknown function (DUF1115)|PF08572:pre-mRNA processing factor 3 (PRP3)	-
AAEL024049	36.3601	48.8364	55.0721	0	2.31504	0	46.7562	0.771681	5.29275	1.25525e-07	8.07995e-07	-	- && - && -	-
AAEL028185	174.528	119.218	94.4533	19.0103	14.6619	0	129.4	11.2241	3.14337	1.27966e-07	8.22247e-07	-	- && B0JZV4.1 RecName: Full=Cytosolic carboxypeptidase-like protein 5; AltName: Full=ATP/GTP-binding protein-like 5 && PF00246:Zinc carboxypeptidase	-
AAEL009189	133.32	83.5485	53.8415	2.28124	2.31504	16.36	90.2368	6.98543	4.6154	1.30046e-07	8.35123e-07	-	- && Q8MSX1.2 RecName: Full=Protein encore && PF12752:SUZ domain|PF01424:R3H domain	R3H
AAEL008650	412.081	349.515	241.825	50.9476	67.1363	106.34	334.474	74.808	2.26935	1.32244e-07	8.48732e-07	-	- && Q12765.2 RecName: Full=Secernin-1 && PF03577:Peptidase family C69	-
AAEL006241	189.072	111.318	149.833	0.760412	2.31504	24.54	150.075	9.20515	5.10644	1.3747e-07	8.79163e-07	-	- && Q9VCA2.1 RecName: Full=Organic cation transporter protein && PF07690:Major Facilitator Superfamily	MFS_1
AAEL024335	33.9361	108.685	63.9944	4.56247	1.54336	0	68.8718	2.03528	4.62673	1.38339e-07	8.83521e-07	-	- && Q9UBK8.3 RecName: Full=Methionine synthase reductase; Short=MSR && PF00175:Oxidoreductase NAD-binding domain|PF00667:FAD binding domain	NAD_binding_1
AAEL003083	232.704	153.93	84.3004	12.927	20.0637	0	156.978	10.9969	3.47694	1.38396e-07	8.83521e-07	-	3.1.3.48 (Protein-tyrosine-phosphatase)%3B3.1.3.64 (Phosphatidylinositol-3-phosphatase)%3B3.1.3.95 (Phosphatidylinositol-3%2C5-bisphosphate 3-phosphatase) && Q5F452.1 RecName: Full=Myotubularin-related protein 8 && PF06602:Myotubularin-like phosphatase domain|PF01363:FYVE zinc finger	FYVE
AAEL003706	118.776	43.5697	26.7669	0	0.771681	0	63.0376	0.257227	6.72569	1.39999e-07	8.93236e-07	-	- && P84051.2 RecName: Full=Histone H2A >P84052.2 RecName: Full=Histone H2A >P84053.2 RecName: Full=Histone H2A >P84054.2 RecName: Full=Histone H2A >P84055.2 RecName: Full=Histone H2A >P84056.2 RecName: Full=Histone H2A >P84057.2 RecName: Full=Histone H2A && PF16211:C-terminus of histone H2A|PF00125:Core histone H2A/H2B/H3/H4	Histone
AAEL018354	775.681	752.894	532.877	203.03	142.761	73.62	687.151	139.804	2.22454	1.42398e-07	9.07477e-07	OSBP	- && P22059.1 RecName: Full=Oxysterol-binding protein 1 && PF00169:PH domain|PF01237:Oxysterol-binding protein	PH
AAEL002646	887.186	725.843	633.176	225.842	222.244	114.52	748.735	187.536	1.93617	1.45123e-07	9.24301e-07	-	- && Q15438.1 RecName: Full=Cytohesin-1; AltName: Full=PH, SEC7 and coiled-coil domain-containing protein 1; AltName: Full=SEC7 homolog B2-1 >Q76MZ1.1 RecName: Full=Cytohesin-1; AltName: Full=PH, SEC7 and coiled-coil domain-containing protein 1 && PF01369:Sec7 domain|PF00169:PH domain	Sec7
AAEL018695	186.648	190.318	108.606	24.3332	13.8903	40.9	161.858	26.3745	2.83728	1.45862e-07	9.27915e-07	-	- && Q13330.2 RecName: Full=Metastasis-associated protein MTA1 && PF01426:BAH domain|PF00320:GATA zinc finger|PF01448:ELM2 domain	BAH
AAEL002446	147.864	90.0122	61.8408	11.4062	6.94513	0	99.9057	6.1171	3.60272	1.47253e-07	9.3521e-07	-	- && Q5HZB6.2 RecName: Full=CLK4-associating serine/arginine rich protein; AltName: Full=Splicing factor, arginine/serine-rich 16 && PF09750:Alternative splicing regulator	-
AAEL002152	298.153	144.594	142.757	36.4998	24.6938	24.54	195.168	28.5779	2.70573	1.48597e-07	9.4201e-07	-	- && Q26626.1 RecName: Full=Kinesin-associated protein 3; AltName: Full=SpKAP115 && PF05804:Kinesin-associated protein (KAP)	-
AAEL009639	63.0241	158.958	84.608	8.36453	10.8035	0	102.197	6.38936	3.61466	1.4887e-07	9.4319e-07	-	- && Q9Z2M6.1 RecName: Full=Ubiquitin-like protein 3; AltName: Full=Membrane-anchored ubiquitin-fold protein; Short=MUB; Short=MmMUB; AltName: Full=Protein HCG-1; Flags: Precursor >Q5BJT2.1 RecName: Full=Ubiquitin-like protein 3; AltName: Full=Membrane-anchored ubiquitin-fold protein; Short=MUB; Flags: Precursor && PF13881:Ubiquitin-2 like Rad60 SUMO-like	-
AAEL019535	109.08	118.5	73.8397	6.84371	11.5752	24.54	100.473	14.3196	3.18003	1.49971e-07	9.49614e-07	-	- && Q28Z18.2 RecName: Full=Histone-lysine N-methyltransferase eggless; AltName: Full=SETDB1 homolog && -	-
AAEL024982	150.288	62.7212	62.1485	5.32288	8.48849	0	91.7193	4.60379	3.87009	1.51777e-07	9.59373e-07	-	- && - && -	-
AAEL019917	29.0881	73.2546	44.9192	0	1.54336	0	49.0873	0.514454	5.81317	1.56743e-07	9.8871e-07	-	- && Q99N28.1 RecName: Full=Cell adhesion molecule 3; AltName: Full=Immunoglobulin superfamily member 4B; Short=IgSF4B; AltName: Full=Nectin-like protein 1; Short=NECL-1; AltName: Full=Synaptic cell adhesion molecule 3; AltName: Full=TSLC1-like protein 1; Flags: Precursor && PF07686:Immunoglobulin V-set domain|PF13895:Immunoglobulin domain|PF08205:CD80-like C2-set immunoglobulin domain	V-set
AAEL018307	145.44	152.733	117.528	22.8124	22.3788	0	138.567	15.0637	2.84249	1.56782e-07	9.8871e-07	-	- && - && PF07776:Zinc-finger associated domain (zf-AD)	zf-AD
AAEL021618	201.192	133.103	63.9944	9.12494	14.6619	0	132.763	7.92896	3.6803	1.57056e-07	9.89863e-07	-	- && P10675.1 RecName: Full=Fasciclin-1; AltName: Full=Fasciclin I; Short=FAS I; Short=FCN; Flags: Precursor [Schistocerca americana] && PF02469:Fasciclin domain	-
AAEL012551	164.832	293.018	266.131	47.1455	51.7026	16.36	241.327	38.4027	2.49438	1.59771e-07	1.00465e-06	-	- && - && PF07776:Zinc-finger associated domain (zf-AD)	zf-AD
AAEL000682	227.856	172.843	142.142	43.3435	36.269	40.9	180.947	40.1708	2.1639	1.59868e-07	1.00467e-06	-	- && Q6PCB5.2 RecName: Full=Round spermatid basic protein 1-like protein && -	-
AAEL008849	1864.06	1705.2	1289.43	320.133	434.457	597.14	1619.56	450.577	1.87083	1.66776e-07	1.04748e-06	-	2.7.9.3 (Selenide%2C water dikinase) && O18373.1 RecName: Full=Selenide, water dikinase; AltName: Full=Protein patufet; AltName: Full=Selenium donor protein; AltName: Full=Selenophosphate synthase; AltName: Full=dSelD && PF00586:AIR synthase related protein, N-terminal domain|PF02769:AIR synthase related protein, C-terminal domain	-
AAEL001207	55.7521	54.3425	59.6871	3.04165	6.17345	0	56.5939	3.0717	3.74434	1.67017e-07	1.04839e-06	-	- && P61968.1 RecName: Full=LIM domain transcription factor LMO4; AltName: Full=Breast tumor autoantigen; AltName: Full=LIM domain only protein 4; Short=LMO-4 >P61969.1 RecName: Full=LIM domain transcription factor LMO4; AltName: Full=Breast tumor autoantigen; AltName: Full=LIM domain only protein 4; Short=LMO-4 >Q3SWZ8.1 RecName: Full=LIM domain transcription factor LMO4; AltName: Full=LIM domai…	LIM
AAEL021611	46.0561	62.2425	63.6868	6.0833	3.85841	8.18	57.3284	6.04057	3.46669	1.69843e-07	1.06523e-06	-	- && Q52KR3.2 RecName: Full=Protein prune homolog 2; AltName: Full=BNIP2 motif-containing molecule at the C-terminal region 1 && PF12496:Bcl2-/adenovirus E1B nineteen kDa-interacting protein 2|PF13716:Divergent CRAL/TRIO domain	-
AAEL009727	155.136	250.646	215.674	46.3851	52.4743	32.72	207.152	43.8598	2.16634	1.69896e-07	1.06523e-06	-	- && - && PF07776:Zinc-finger associated domain (zf-AD)	zf-AD
AAEL012026	14367.1	16671.2	16146.3	5485.61	7124.16	5905.96	15728.2	6171.91	1.34917	1.7094e-07	1.07116e-06	-	- && Q9VNE2.1 RecName: Full=Protein krasavietz; AltName: Full=Eukaryotic translation initiation factor 5C domain-containing protein; Short=Decp; Short=eIF5C domain-containing protein; AltName: Full=Protein extra bases && PF02020:eIF4-gamma/eIF5/eIF2-epsilon	-
AAEL019500	191.496	141.482	115.99	32.6977	25.4655	16.36	149.656	24.8411	2.44627	1.72677e-07	1.08083e-06	-	- && Q9U1H0.2 RecName: Full=Putative transcription factor capicua; AltName: Full=Protein fettucine && PF16090:Domain of unknown function (DUF4819)|PF00505:HMG (high mobility group) box	HMG_box
AAEL006684	749.017	819.685	667.327	218.238	243.08	310.84	745.343	257.386	1.57042	1.74804e-07	1.09285e-06	-	1.-.-.- (Oxidoreductases.) && Q175F8.1 RecName: Full=Putative oxidoreductase GLYR1 homolog; AltName: Full=Glyoxylate reductase 1 homolog; AltName: Full=Nuclear protein NP60 homolog && -	-
AAEL009562	55.7521	32.3182	37.5352	0	0	0	41.8685	0	7.05149	1.75068e-07	1.09387e-06	-	- && - && PF04434:SWIM zinc finger	SWIM
AAEL007442	487.225	442.4	306.743	84.4057	52.4743	130.88	412.123	89.2534	2.31097	1.75939e-07	1.09869e-06	-	- && Q9CZV8.3 RecName: Full=F-box/LRR-repeat protein 20; AltName: Full=F-box and leucine-rich repeat protein 20; AltName: Full=F-box/LRR-repeat protein 2-like && PF12937:F-box-like	-
AAEL010509	286.033	313.846	313.511	82.8849	107.264	81.8	304.463	90.6495	1.72153	1.78778e-07	1.11513e-06	-	- && Q7TQF7.1 RecName: Full=Amphiphysin && PF14604:Variant SH3 domain|PF03114:BAR domain	-
AAEL007290	591.457	635.831	439.039	136.114	108.035	204.5	555.442	149.55	1.96318	1.81433e-07	1.12975e-06	-	- && Q0KIC3.1 RecName: Full=Uncharacterized protein CG43427 && PF15949:Domain of unknown function (DUF4757)|PF00412:LIM domain	LIM
AAEL007657	375.721	366.273	363.353	1.52082	0.771681	40.9	368.449	14.3975	5.41947	1.82746e-07	1.13662e-06	-	- && P98163.2 RecName: Full=Putative vitellogenin receptor; AltName: Full=Protein yolkless; Short=YL; Flags: Precursor && PF00057:Low-density lipoprotein receptor domain class A|PF07645:Calcium-binding EGF domain|PF00058:Low-density lipoprotein receptor repeat class B	Ldl_recept_a
AAEL026611	21.816	108.924	39.0735	0	0	0	56.6046	0	7.53281	1.83525e-07	1.14016e-06	-	- && - && -	-
AAEL014072	189.072	233.17	194.137	47.1455	49.3876	73.62	205.46	56.7177	1.97203	1.84881e-07	1.14728e-06	-	2.3.1.48 (Histone acetyltransferase) && Q960X4.1 RecName: Full=Histone acetyltransferase Tip60 && PF11717:RNA binding activity-knot of a chromodomain|PF01853:MOZ/SAS family	MOZ_SAS
AAEL000476	159.984	160.155	133.219	36.4998	33.1823	16.36	151.119	28.6807	2.2317	1.85188e-07	1.14853e-06	-	- && - && -	-
AAEL006797	48.4801	90.2516	23.0749	0.760412	0.771681	0	53.9355	0.510698	5.93024	1.86003e-07	1.15243e-06	-	- && Q5BJ29.1 RecName: Full=F-box/LRR-repeat protein 7; AltName: Full=F-box and leucine-rich repeat protein 7 && PF00646:F-box domain	F-box
AAEL010145	952.634	1114.86	767.933	264.623	280.892	368.1	945.142	304.538	1.66269	1.90203e-07	1.17694e-06	-	- && Q24048.2 RecName: Full=Sodium/potassium-transporting ATPase subunit beta-2; AltName: Full=Protein nervana 2; AltName: Full=Sodium/potassium-dependent ATPase subunit beta-2 && PF00287:Sodium / potassium ATPase beta chain	-
AAEL004743	179.376	152.255	108.914	31.1769	29.3239	24.54	146.848	28.3469	2.30684	1.91909e-07	1.18682e-06	-	- && Q5F364.1 RecName: Full=Multidrug resistance-associated protein 1; AltName: Full=ATP-binding cassette sub-family C member 1; AltName: Full=Leukotriene C(4) transporter; Short=LTC4 transporter && PF00005:ABC transporter|PF00664:ABC transporter transmembrane region|PF07673:Protein of unknown function (DUF1602)	ABC_membrane
AAEL014038	264.216	368.667	313.204	50.1872	65.5929	114.52	315.362	76.7667	2.18181	1.93516e-07	1.19608e-06	-	- && Q9NK57.3 RecName: Full=NIF3-like protein 1; AltName: Full=Protein anon-35F/36A && PF01784:NIF3 (NGG1p interacting factor 3)	-
AAEL004592	150.288	183.136	143.372	41.0623	37.0407	40.9	158.932	39.6677	2.01888	1.94762e-07	1.20242e-06	-	2.7.10.2 (Non-specific protein-tyrosine kinase) && P00528.3 RecName: Full=Tyrosine-protein kinase Src64B; Short=Dsrc64 && PF07714:Protein tyrosine kinase|PF00018:SH3 domain|PF00017:SH2 domain	Pkinase_Tyr
AAEL026107	65.4481	20.3485	63.9944	0	0	0	49.9304	0	7.31489	1.94763e-07	1.20242e-06	-	- && - && -	-
AAEL003490	191.496	128.555	108.606	28.1352	18.5203	8.18	142.886	18.2785	2.74601	1.95426e-07	1.20583e-06	-	- && Q8R3C1.1 RecName: Full=Uncharacterized protein C2orf42 homolog && PF14952:Putative treble-clef, zinc-finger, Zn-binding	-
AAEL004718	196.344	246.576	238.749	12.927	27.7805	65.44	227.223	35.3825	2.98005	1.99508e-07	1.22892e-06	-	- && - && PF09588:YqaJ-like viral recombinase domain	-
AAEL012873	50.9041	25.1364	91.992	0	1.54336	0	56.0108	0.514454	5.9783	2.01538e-07	1.24072e-06	-	3.4.-.- (Acting on peptide bonds (peptidases).) && P09470.3 RecName: Full=Angiotensin-converting enzyme; Short=ACE; AltName: Full=Dipeptidyl carboxypeptidase I; AltName: Full=Kininase II; AltName: CD_antigen=CD143; Contains: RecName: Full=Angiotensin-converting enzyme, soluble form; Flags: Precursor && PF01401:Angiotensin-converting enzyme	Peptidase_M2
AAEL007167	206.04	323.421	208.597	53.2288	64.8212	40.9	246.02	52.9834	2.15212	2.02372e-07	1.24445e-06	-	- && - && PF13639:Ring finger domain	-
AAEL009916	402.385	380.876	319.049	95.8119	111.894	139.06	367.437	115.589	1.72087	2.0268e-07	1.24564e-06	-	- && Q8K3J5.1 RecName: Full=Zinc finger protein 131 && PF07776:Zinc-finger associated domain (zf-AD)	zf-AD
AAEL002442	96.9602	140.764	90.4537	15.9687	14.6619	0	109.393	10.2102	3.0424	2.05051e-07	1.2595e-06	-	- && - && PF10545:Alcohol dehydrogenase transcription factor Myb/SANT-like|PF02944:BESS motif	BESS
AAEL004211	50.9041	40.2182	31.3819	0.760412	0.771681	0	40.8347	0.510698	5.50993	2.06663e-07	1.26654e-06	-	- && Q8NEN9.1 RecName: Full=PDZ domain-containing protein 8; AltName: Full=Sarcoma antigen NY-SAR-84/NY-SAR-104 && PF00078:Reverse transcriptase (RNA-dependent DNA polymerase)|PF14529:Endonuclease-reverse transcriptase|PF13180:PDZ domain|PF00628:PHD-finger|PF00130:Phorbol esters/diacylglycerol binding domain (C1 domain)|PF00665:Integrase core domain|PF03564:Protein of unknown function (DUF1759)|P…	RVT_1
AAEL019916	60.6001	53.6243	52.9185	6.0833	3.08672	8.18	55.7143	5.78334	3.50284	2.09231e-07	1.28083e-06	-	- && Q9BY12.2 RecName: Full=S phase cyclin A-associated protein in the endoplasmic reticulum; Short=S phase cyclin A-associated protein in the ER; AltName: Full=Zinc finger protein 291 && -	-
AAEL019565	1769.52	2571.81	2053.67	628.861	832.644	605.32	2131.67	688.942	1.6226	2.0999e-07	1.28475e-06	-	3.1.3.11 (Fructose-bisphosphatase) && Q5KU39.1 RecName: Full=Vacuolar protein sorting-associated protein 41 homolog; AltName: Full=VAM2 homolog; Short=mVAM2 && PF00316:Fructose-1-6-bisphosphatase|PF00637:Region in Clathrin and VPS	-
AAEL002541	29.0881	124.006	49.2265	0.760412	3.08672	0	67.4402	1.28238	5.20592	2.13105e-07	1.30235e-06	-	- && Q9VCR7.2 RecName: Full=Cystinosin homolog && PF04193:PQ loop repeat	-
AAEL004700	99.3842	68.7061	33.8432	4.56247	3.08672	0	67.3112	2.54973	4.23942	2.1503e-07	1.31264e-06	-	- && Q8CEQ0.1 RecName: Full=Cyclin-dependent kinase-like 1 && PF00069:Protein kinase domain	Pkinase
AAEL005288	317.545	404.815	230.749	4.56247	24.6938	57.26	317.703	28.8388	3.75076	2.22311e-07	1.3495e-06	-	- && Q9FMM4.1 RecName: Full=Probable E3 ubiquitin-protein ligase RHG1A; AltName: Full=RING-H2 finger G1a; AltName: Full=RING-H2 zinc finger protein RHG1a && PF00569:Zinc finger, ZZ type|PF13639:Ring finger domain|PF05605:Drought induced 19 protein (Di19), zinc-binding	ZZ
AAEL023508	227.856	248.252	181.83	49.4268	61.7345	65.44	219.313	58.8671	1.93486	2.27373e-07	1.37946e-06	-	- && Q8R314.1 RecName: Full=Solute carrier family 35 member F5 && PF00892:EamA-like transporter family	DUF6
AAEL014228	118.776	146.03	116.298	29.6561	25.4655	32.72	127.035	29.2805	2.17362	2.28739e-07	1.38698e-06	ppk306	- && Q86LG1.2 RecName: Full=Pickpocket protein 28; Short=PPK28 && PF00858:Amiloride-sensitive sodium channel	-
AAEL025868	60.6001	62.9606	55.0721	6.84371	5.40177	0	59.5443	4.08183	3.41254	2.33156e-07	1.4114e-06	-	- && - && PF14649:Spatacsin C-terminus	-
AAEL021209	310.273	310.734	239.672	0	3.08672	32.72	286.893	11.9356	5.39433	2.38425e-07	1.44249e-06	-	- && Q960N3.2 RecName: Full=Protein cortex && -	-
AAEL002828	305.425	276.5	204.905	67.6767	73.3097	73.62	262.277	71.5355	1.87616	2.38813e-07	1.44403e-06	-	- && - && PF04500:FLYWCH zinc finger domain|PF07776:Zinc-finger associated domain (zf-AD)	zf-AD
AAEL003797	58.1761	24.897	45.5345	0	0	0	42.8692	0	7.08697	2.47227e-07	1.49325e-06	-	- && - && -	-
AAEL015682	390.265	89.7728	65.2251	0	0.771681	16.36	181.754	5.71056	6.53461	2.47722e-07	1.49541e-06	-	- && P35068.2 RecName: Full=Histone H2B.1/H2B.2 && PF00125:Core histone H2A/H2B/H3/H4	Histone
AAEL014340	67.8721	34.7121	37.8429	1.52082	2.31504	0	46.809	1.27862	4.62028	2.52993e-07	1.52548e-06	-	- && Q86L51.1 RecName: Full=Ras-related protein rapB; Flags: Precursor && PF00071:Ras family	Ras
AAEL006073	184.224	114.909	87.6847	21.2915	13.8903	24.54	128.939	19.9073	2.77415	2.53124e-07	1.52548e-06	-	- && Q6ZPJ3.3 RecName: Full=(E3-independent) E2 ubiquitin-conjugating enzyme UBE2O; AltName: Full=E2/E3 hybrid ubiquitin-protein ligase UBE2O; AltName: Full=Ubiquitin carrier protein O; AltName: Full=Ubiquitin-conjugating enzyme E2 O; AltName: Full=Ubiquitin-conjugating enzyme E2 of 230 kDa; Short=Ubiquitin-conjugating enzyme E2-230K; AltName: Full=Ubiquitin-protein ligase O && PF00179:Ubiquitin-…	UQ_con
AAEL007539	145.44	147.227	107.375	31.9373	21.6071	16.36	133.348	23.3015	2.39327	2.62608e-07	1.58088e-06	-	- && Q64127.1 RecName: Full=Transcription intermediary factor 1-alpha; Short=TIF1-alpha; AltName: Full=E3 ubiquitin-protein ligase Trim24; AltName: Full=Tripartite motif-containing protein 24 && PF00439:Bromodomain|PF00643:B-box zinc finger|PF00628:PHD-finger	Bromodomain
AAEL011133	569.641	357.655	379.044	126.989	107.264	130.88	435.447	121.711	1.84773	2.81986e-07	1.69285e-06	-	- && O35413.2 RecName: Full=Sorbin and SH3 domain-containing protein 2; AltName: Full=Arg-binding protein 2; Short=ArgBP2; AltName: Full=Arg/Abl-interacting protein 2; AltName: Full=Neural ArgBP2; Short=nArgBP2; AltName: Full=Sorbin && PF00018:SH3 domain|PF14604:Variant SH3 domain	SH3_1
AAEL000053	283.609	300.918	205.521	19.0103	24.6938	81.8	263.349	41.8347	2.95153	2.91634e-07	1.74595e-06	-	- && Q9Z2D0.2 RecName: Full=Myotubularin-related protein 9 && PF06602:Myotubularin-like phosphatase domain	-
AAEL019650	5262.51	4634.19	15938.9	1285.86	1581.17	1153.38	8611.88	1340.14	2.68232	2.94396e-07	1.76055e-06	-	- && - && -	-
AAEL006460	361.177	424.206	325.51	14.4478	25.4655	98.16	370.298	46.0244	3.29233	3.00684e-07	1.79617e-06	-	- && Q9JK83.2 RecName: Full=Partitioning defective 6 homolog beta; Short=PAR-6 beta; Short=PAR-6B && PF00595:PDZ domain (Also known as DHR or GLGF)|PF00564:PB1 domain	PDZ
AAEL023825	298.153	255.194	239.056	85.1661	75.6248	57.26	264.134	72.6836	1.78902	3.0257e-07	1.80645e-06	-	- && - && PF00096:Zinc finger, C2H2 type	zf-C2H2
AAEL020689	230.28	317.676	209.828	41.8227	44.7575	89.98	252.595	58.8534	2.272	3.0602e-07	1.82604e-06	-	- && Q6VMQ6.3 RecName: Full=Activating transcription factor 7-interacting protein 1; AltName: Full=ATF-interacting protein; Short=ATF-IP; AltName: Full=ATF7-interacting protein; AltName: Full=ATFa-associated modulator; Short=hAM; AltName: Full=MBD1-containing chromatin-associated factor 1; AltName: Full=P621 && PF16794:Fibronectin-III type domain	-
AAEL008319	533.281	491.955	322.741	127.749	98.0035	139.06	449.326	121.604	1.91274	3.06508e-07	1.82795e-06	-	- && Q5I0H9.1 RecName: Full=Protein disulfide-isomerase A5; Flags: Precursor && PF00085:Thioredoxin	-
AAEL022413	310.273	339.94	223.365	20.5311	14.6619	81.8	291.192	38.9977	3.22591	3.09438e-07	1.8434e-06	-	- && Q01085.1 RecName: Full=Nucleolysin TIAR; AltName: Full=TIA-1-related protein && PF00076:RNA recognition motif. (a.k.a. RRM, RBD, or RNP domain)	RRM_1
AAEL011158	189.072	170.209	147.679	34.2185	48.6159	32.72	168.987	38.5182	2.07023	3.09856e-07	1.84488e-06	-	- && Q3TY86.1 RecName: Full=Apoptosis-inducing factor 3; AltName: Full=Apoptosis-inducing factor-like protein && PF07992:Pyridine nucleotide-disulphide oxidoreductase|PF00355:Rieske [2Fe-2S] domain	Pyr_redox_2
AAEL005137	169.68	275.064	176.292	46.3851	47.8442	24.54	207.012	39.5898	2.27253	3.118e-07	1.85442e-06	-	- && Q9DCK3.1 RecName: Full=Tetraspanin-4; Short=Tspan-4; AltName: Full=Transmembrane 4 superfamily member 7 && PF00335:Tetraspanin family	Tetraspannin
AAEL024479	462.985	361.964	230.134	72.2391	48.6159	8.18	351.694	43.0117	2.84967	3.19789e-07	1.89883e-06	-	- && - && -	-
AAEL014522	339.361	476.155	342.124	120.906	111.122	122.7	385.88	118.243	1.72053	3.21958e-07	1.91066e-06	-	- && - && -	-
AAEL012143	164.832	279.852	246.748	27.3748	59.4195	32.72	230.477	39.8381	2.48741	3.27281e-07	1.94119e-06	CASPS7	- && O01382.2 RecName: Full=Caspase; AltName: Full=drICE; Contains: RecName: Full=Caspase subunit p21; Contains: RecName: Full=Caspase subunit p12; Flags: Precursor && PF00656:Caspase domain	Peptidase_C14
AAEL010803	293.305	317.197	216.904	10.6458	19.292	73.62	275.802	34.5193	3.35039	3.29304e-07	1.95212e-06	-	- && P20480.1 RecName: Full=Protein claret segregational && PF00225:Kinesin motor domain	Kinesin
AAEL012217	1228.97	1318.82	805.161	209.874	265.458	400.82	1117.65	292.051	1.97399	3.41882e-07	2.02448e-06	-	3.4.11.- (Aminopeptidases.) && P79098.4 RecName: Full=Aminopeptidase N; Short=AP-N; Short=bAPN; AltName: Full=Alanyl aminopeptidase; AltName: Full=Aminopeptidase M; Short=AP-M; AltName: Full=Microsomal aminopeptidase; AltName: CD_antigen=CD13 && PF11838:ERAP1-like C-terminal domain|PF01433:Peptidase family M1	-
AAEL020642	135.744	159.197	123.682	19.7707	27.0088	0	139.541	15.5932	2.81529	3.44581e-07	2.03935e-06	-	- && P10978.1 RecName: Full=Retrovirus-related Pol polyprotein from transposon TNT 1-94; Includes: RecName: Full=Protease; Includes: RecName: Full=Reverse transcriptase; Includes: RecName: Full=Endonuclease && PF07727:Reverse transcriptase (RNA-dependent DNA polymerase)|PF14227:gag-polypeptide of LTR copia-type|PF13976:GAG-pre-integrase domain|PF00665:Integrase core domain	RVT_2
AAEL005870	601.153	861.579	714.707	197.707	270.088	220.86	725.813	229.552	1.6581	3.45636e-07	2.04448e-06	-	3.1.-.- (Acting on ester bonds.) && Q178M1.1 RecName: Full=Flap endonuclease 1; Short=FEN-1; AltName: Full=Flap structure-specific endonuclease 1 && PF00867:XPG I-region|PF00752:XPG N-terminal domain	XPG_I
AAEL011470	3764.48	4339.02	3217.87	7.60412	68.6796	376.28	3773.79	150.855	4.70318	3.47573e-07	2.05482e-06	-	- && - && PF07690:Major Facilitator Superfamily	MFS_1
AAEL020646	67.8721	36.3879	116.913	3.80206	5.40177	0	73.7243	3.06794	4.15038	3.50826e-07	2.07292e-06	-	- && Q58EL2.1 RecName: Full=Transmembrane protein 35A && PF13564:DoxX-like family	-
AAEL025092	26.664	45.0061	56.6105	0	1.54336	0	42.7602	0.514454	5.61567	3.51333e-07	2.07479e-06	-	- && - && -	-
AAEL001935	322.393	276.979	192.599	57.7913	70.223	32.72	263.99	53.5781	2.18369	3.53543e-07	2.08671e-06	-	- && Q17JQ7.1 RecName: Full=CTL-like protein 1 && PF04515:Plasma-membrane choline transporter	-
AAEL014816	1061.71	1020.3	827.928	113.301	105.72	327.2	969.98	182.074	2.49903	3.56436e-07	2.10264e-06	-	- && - && -	-
AAEL011836	286.033	289.667	256.593	3.04165	23.1504	49.08	277.431	25.0907	3.76705	3.59327e-07	2.11855e-06	-	- && - && PF00856:SET domain|PF01753:MYND finger	SET
AAEL019900	36.3601	45.4849	35.0739	0.760412	0	0	38.9729	0.253471	6.08375	3.62321e-07	2.13467e-06	-	- && - && -	-
AAEL028124	41.2081	89.294	75.3781	0.760412	5.40177	8.18	68.6267	4.78073	4.29702	3.66762e-07	2.1577e-06	-	- && - && -	-
AAEL012987	453.289	442.161	285.206	117.103	91.0584	57.26	393.552	88.4739	2.07104	3.80714e-07	2.23495e-06	-	- && Q9Y091.2 RecName: Full=Pre-mRNA-splicing regulator female-lethal(2)D; AltName: Full=dFL(2)D && PF17098:Pre-mRNA-splicing regulator WTAP	-
AAEL018151	2317.35	2303.93	1762.92	641.027	536.318	883.44	2128.07	686.929	1.6492	3.8397e-07	2.25284e-06	-	- && Q16YA8.1 RecName: Full=Protein maelstrom homolog && PF09011:HMG-box domain|PF13017:piRNA pathway germ-plasm component	-
AAEL009110	101.808	101.742	95.684	12.927	21.6071	24.54	99.7449	19.6914	2.45615	3.89999e-07	2.28329e-06	-	- && O95405.2 RecName: Full=Zinc finger FYVE domain-containing protein 9; AltName: Full=Mothers against decapentaplegic homolog-interacting protein; Short=Madh-interacting protein; AltName: Full=Novel serine protease; Short=NSP; AltName: Full=Receptor activation anchor; Short=hSARA; AltName: Full=Smad anchor for receptor activation && PF11409:Smad anchor for receptor activation (SARA)|PF11979:Dom…	FYVE
AAEL013203	848.402	1101.21	844.85	364.998	321.019	310.84	931.488	332.286	1.47958	3.98671e-07	2.33155e-06	-	- && Q24574.2 RecName: Full=Ubiquitin carboxyl-terminal hydrolase 64E; AltName: Full=Ubiquitin thioesterase 64E; AltName: Full=Ubiquitin-specific-processing protease 64E; Short=Deubiquitinating enzyme 64E && PF00443:Ubiquitin carboxyl-terminal hydrolase	UCH
AAEL007220	79.9921	25.8546	41.5349	1.52082	0	0	49.1272	0.506941	5.7583	4.04269e-07	2.36302e-06	-	1.2.1.84 (Alcohol-forming fatty acyl-CoA reductase) && Q66H50.1 RecName: Full=Fatty acyl-CoA reductase 1; AltName: Full=Male sterility domain-containing protein 2 && PF03015:Male sterility protein|PF07993:Male sterility protein	NAD_binding_4
AAEL024411	113.928	155.606	105.837	9.12494	22.3788	0	125.124	10.5012	3.21706	4.0877e-07	2.38804e-06	-	- && Q96RG2.3 RecName: Full=PAS domain-containing serine/threonine-protein kinase; Short=PAS-kinase; Short=PASKIN; Short=hPASK && PF00069:Protein kinase domain	Pkinase
AAEL010312	1151.4	966.913	653.482	241.051	185.203	319.02	923.932	248.425	1.92703	4.108e-07	2.39861e-06	-	- && Q9I7D3.1 RecName: Full=Caprin homolog && -	-
AAEL005469	416.929	292.061	220.904	56.2705	64.8212	98.16	309.964	73.0839	2.16852	4.1357e-07	2.41349e-06	-	- && - && -	-
AAEL024003	446.017	423.967	348.585	3.04165	2.31504	57.26	406.19	20.8722	4.81673	4.15159e-07	2.42146e-06	-	- && O16810.2 RecName: Full=Origin recognition complex subunit 1; Short=DmORC1 && PF00004:ATPase family associated with various cellular activities (AAA)|PF09079:CDC6, C terminal	AAA
AAEL003005	402.385	405.773	289.513	109.499	104.177	57.26	365.89	90.3121	1.92791	4.21374e-07	2.4564e-06	-	- && - && -	-
AAEL012884	140.592	157.761	69.2248	15.9687	16.2053	24.54	122.526	18.9047	2.81912	4.23128e-07	2.4653e-06	-	- && Q60HF3.1 RecName: Full=Hermansky-Pudlak syndrome 1 protein homolog && -	-
AAEL010860	152.712	135.497	97.8377	20.5311	20.8354	0	128.682	13.7888	2.85674	4.26056e-07	2.4797e-06	-	- && F1LSG8.1 RecName: Full=Syndetin; AltName: Full=Coiled-coil domain-containing protein 132; AltName: Full=EARP/GARPII complex subunit VPS50 && PF10474:Protein of unknown function C-terminus (DUF2451)|PF10475:Protein of unknown function N-terminal domain (DUF2450)	-
AAEL007469	712.657	1104.8	578.411	186.301	229.189	229.04	798.624	214.843	1.9049	4.30703e-07	2.50407e-06	-	- && Q9YGY3.1 RecName: Full=Mitotic checkpoint protein BUB3; Short=xbub3; AltName: Full=WD repeat protein Bub3 && -	-
AAEL004073	135.744	172.124	105.529	4.56247	3.08672	32.72	137.799	13.4564	4.12494	4.32228e-07	2.51159e-06	-	- && - && PF03801:HEC/Ndc80p family	-
AAEL000939	113.928	192.712	156.602	34.2185	31.6389	40.9	154.414	35.5858	2.1911	4.42544e-07	2.56742e-06	-	- && - && -	-
AAEL005634	67.8721	34.4727	36.6122	0	2.31504	0	46.319	0.771681	5.23295	4.51951e-07	2.6178e-06	-	- && Q3MHQ0.1 RecName: Full=Harmonin; AltName: Full=Usher syndrome type-1C protein homolog && PF00595:PDZ domain (Also known as DHR or GLGF)	PDZ
AAEL013939	334.513	169.012	118.144	34.979	23.9221	32.72	207.223	30.5404	2.7688	4.54813e-07	2.63298e-06	-	2.7.11.24 (Mitogen-activated protein kinase) && P40417.3 RecName: Full=Mitogen-activated protein kinase ERK-A; AltName: Full=Extracellular-regulated kinase A; AltName: Full=Protein rolled && PF00069:Protein kinase domain	Pkinase
AAEL008540	213.312	190.318	149.218	43.3435	50.931	49.08	184.283	47.7848	1.9481	4.55089e-07	2.63317e-06	-	- && - && -	-
AAEL011240	336.937	328.688	274.13	95.0515	82.5699	122.7	313.252	100.107	1.70918	4.55733e-07	2.63549e-06	-	- && - && -	-
AAEL024346	315.121	307.861	244.902	98.0932	80.2548	73.62	289.294	83.9893	1.74364	4.57272e-07	2.64299e-06	-	- && Q5VZK9.1 RecName: Full=F-actin-uncapping protein LRRC16A; AltName: Full=CARMIL homolog; AltName: Full=Capping protein, Arp2/3 and myosin-I linker homolog 1; AltName: Full=Capping protein, Arp2/3 and myosin-I linker protein 1; AltName: Full=Leucine-rich repeat-containing protein 16A && PF16000:CARMIL C-terminus	-
AAEL012556	67.8721	33.2758	63.9944	1.52082	4.63009	0	55.0475	2.0503	4.25627	4.77473e-07	2.75097e-06	-	- && - && -	-
AAEL019866	293.305	275.543	229.826	59.3121	77.1681	98.16	266.224	78.2134	1.84316	4.85359e-07	2.79197e-06	-	- && Q01083.2 RecName: Full=Protein spitz; Flags: Precursor && -	-
AAEL008535	329.665	282.246	244.286	55.5101	92.6017	73.62	285.399	73.9106	1.94246	5.00784e-07	2.87765e-06	-	- && Q95LI3.1 RecName: Full=Zinc finger Y-chromosomal protein && PF07776:Zinc-finger associated domain (zf-AD)	zf-AD
AAEL007257	118.776	166.379	142.757	32.6977	19.292	40.9	142.637	30.9633	2.34407	5.06272e-07	2.90766e-06	-	- && - && PF00096:Zinc finger, C2H2 type|PF07776:Zinc-finger associated domain (zf-AD)	zf-AD
AAEL019819	87.2642	99.3485	71.9938	15.9687	7.71681	16.36	86.2022	13.3485	2.79964	5.07938e-07	2.91568e-06	-	7.6.2.1 (P-type phospholipid transporter) && O54827.4 RecName: Full=Probable phospholipid-transporting ATPase VA; AltName: Full=ATPase class V type 10A; AltName: Full=P-locus fat-associated ATPase; AltName: Full=P4-ATPase flippase complex alpha subunit ATP10A && PF16209:Phospholipid-translocating ATPase N-terminal|PF12710:haloacid dehalogenase-like hydrolase|PF16212:Phospholipid-translocating P-t…	E1-E2_ATPase
AAEL027067	38.7841	50.9909	28.6129	0	0.771681	0	39.4626	0.257227	6.0937	5.08773e-07	2.91894e-06	-	- && A1KZ92.3 RecName: Full=Peroxidasin-like protein; AltName: Full=Cardiac peroxidase; AltName: Full=Vascular peroxidase 2; AltName: Full=polysomal ribonuclease 1; Short=PRM1; Flags: Precursor && PF07679:Immunoglobulin I-set domain	I-set
AAEL012471	121.2	109.882	81.8391	19.0103	20.0637	8.18	104.307	15.7513	2.51786	5.14668e-07	2.94964e-06	DOME	- && F1NY98.3 RecName: Full=Down syndrome cell adhesion molecule homolog; Flags: Precursor && PF00041:Fibronectin type III domain	fn3
AAEL006463	273.913	285.837	241.518	85.9266	79.4832	98.16	267.089	87.8566	1.64101	5.22762e-07	2.99445e-06	-	- && A4FUD4.1 RecName: Full=Peroxisome assembly protein 12; AltName: Full=Peroxin-12 && PF04757:Pex2 / Pex12 amino terminal region|PF13923:Zinc finger, C3HC4 type (RING finger)	-
AAEL001442	82.4162	59.1303	35.6892	0	0.771681	8.18	59.0786	2.98389	5.88856	5.24033e-07	3.00015e-06	-	- && Q9VXY2.2 RecName: Full=MAP kinase-activating death domain protein; AltName: Full=Rab3 guanyl-nucleotide exchange factor && PF02141:DENN (AEX-3) domain|PF03456:uDENN domain	DENN
AAEL001367	60.6001	31.8394	31.0742	1.52082	0.771681	0	41.1713	0.764168	5.06023	5.29374e-07	3.02914e-06	-	- && Q9WVR1.2 RecName: Full=72 kDa inositol polyphosphate 5-phosphatase; AltName: Full=5-phosphatase that induces arborization; Short=Pharbin; AltName: Full=Phosphatidylinositol 4,5-bisphosphate 5-phosphatase; AltName: Full=Phosphatidylinositol polyphosphate 5-phosphatase type IV; Flags: Precursor && PF03372:Endonuclease/Exonuclease/phosphatase family	Exo_endo_phos
AAEL004235	385.417	341.376	220.904	17.4895	33.954	89.98	315.899	47.1412	2.98209	5.35098e-07	3.05867e-06	-	- && Q960Z0.1 RecName: Full=Kinesin-like protein Klp10A; AltName: Full=Kinesin-like protein at cytological position 10A && PF00225:Kinesin motor domain	Kinesin
AAEL003001	591.457	673.655	544.876	233.446	223.016	188.14	603.329	214.867	1.46537	5.36114e-07	3.06126e-06	-	- && Q9V3J8.1 RecName: Full=Protein will die slowly && PF00400:WD domain, G-beta repeat	WD40
AAEL015118	223.008	137.652	131.989	30.4165	24.6938	49.08	164.216	34.7301	2.38518	5.38461e-07	3.07143e-06	-	- && Q9I7T7.2 RecName: Full=La-related protein CG11505; AltName: Full=La ribonucleoprotein domain family member CG11505 && PF05383:La domain	-
AAEL016960	276.337	277.458	215.366	64.635	60.9628	16.36	256.387	47.3193	2.25755	5.4172e-07	3.0884e-06	-	- && - && PF04500:FLYWCH zinc finger domain|PF07776:Zinc-finger associated domain (zf-AD)	zf-AD
AAEL021011	41.2081	42.8515	30.7666	0	1.54336	0	38.2754	0.514454	5.4277	5.53368e-07	3.14821e-06	-	- && - && -	-
AAEL014161	375.721	442.161	339.663	57.7913	28.5522	122.7	385.848	69.6812	2.64071	5.66825e-07	3.21971e-06	-	- && Q9WVR6.1 RecName: Full=Large neutral amino acids transporter small subunit 2; AltName: Full=L-type amino acid transporter 2; AltName: Full=Solute carrier family 7 member 8 && PF13520:Amino acid permease	-
AAEL000593	455.713	551.085	598.717	65.3954	75.6248	196.32	535.172	112.447	2.38453	5.7035e-07	3.23804e-06	-	- && Q8T3C8.2 RecName: Full=Mitochondrial fission process protein 1; AltName: Full=Mitochondrial 18 kDa protein; Short=MTP18 && PF10558:Mitochondrial 18 KDa protein (MTP18)	-
AAEL000149	516.313	701.664	570.104	194.665	210.669	229.04	596.027	211.458	1.51531	5.80821e-07	3.2889e-06	-	- && Q17Q39.1 RecName: Full=Histone deacetylase complex subunit SAP30 homolog && PF13867:Sin3 binding region of histone deacetylase complex subunit SAP30|PF13866:SAP30 zinc-finger	-
AAEL004995	118.776	109.403	95.0687	22.0519	20.0637	32.72	107.749	24.9452	2.24787	5.83301e-07	3.30122e-06	-	- && O76075.1 RecName: Full=DNA fragmentation factor subunit beta; AltName: Full=Caspase-activated deoxyribonuclease; Short=CAD; Short=Caspase-activated DNase; AltName: Full=Caspase-activated nuclease; Short=CPAN; AltName: Full=DNA fragmentation factor 40 kDa subunit; Short=DFF-40 && PF09230:DNA fragmentation factor 40 kDa|PF02017:CIDE-N domain	-
AAEL003484	130.896	248.491	238.441	44.8643	30.0956	8.18	205.943	27.7133	2.69603	5.84493e-07	3.30625e-06	-	- && - && PF07776:Zinc-finger associated domain (zf-AD)	zf-AD
AAEL022080	261.792	321.267	269.823	98.8536	83.3416	89.98	284.294	90.725	1.64941	5.88258e-07	3.32581e-06	-	- && Q9W517.1 RecName: Full=Protein wings apart-like; AltName: Full=Protein parallel sister chromatids && PF07814:Wings apart-like protein regulation of heterochromatin	-
AAEL002235	150.288	109.403	87.377	23.5728	20.8354	16.36	115.689	20.2561	2.41424	5.97602e-07	3.37513e-06	-	- && Q9UBS9.1 RecName: Full=SUN domain-containing ossification factor; AltName: Full=Membrane protein CH1; AltName: Full=Protein osteopotentia homolog; AltName: Full=SUN-like protein 1; Flags: Precursor && PF07738:Sad1 / UNC-like C-terminal	-
AAEL008608	244.824	251.124	194.137	43.3435	16.977	65.44	230.029	41.9202	2.63213	5.99894e-07	3.38632e-06	-	- && - && -	-
AAEL000405	67.8721	46.6818	157.525	8.36453	4.63009	0	90.6929	4.33154	3.98508	6.11091e-07	3.44773e-06	-	- && O61307.2 RecName: Full=Teneurin-m; Short=Tenm; AltName: Full=Odd Oz protein; AltName: Full=Tenascin-like protein && PF15636:GHH signature containing HNH/Endo VII superfamily nuclease toxin	-
AAEL007234	113.928	97.4334	77.5317	20.5311	12.3469	16.36	96.2978	16.4127	2.53748	6.13093e-07	3.45723e-06	-	- && Q7PLI2.3 RecName: Full=Nipped-B protein; AltName: Full=SCC2 homolog && PF12765:HEAT repeat associated with sister chromatid cohesion|PF12830:Sister chromatid cohesion C-terminus	-
AAEL022986	72.7201	51.7091	19.9983	0.760412	1.54336	0	48.1425	0.767925	5.29103	6.13885e-07	3.4599e-06	-	- && Q9VLP4.2 RecName: Full=Protein mitoshell && -	-
AAEL025268	121.2	107.727	76.3011	15.2082	15.4336	0	101.743	10.214	2.92188	6.2596e-07	3.52066e-06	-	- && P14866.2 RecName: Full=Heterogeneous nuclear ribonucleoprotein L; Short=hnRNP L && PF13893:RNA recognition motif. (a.k.a. RRM, RBD, or RNP domain)	-
AAEL019945	184.224	199.655	142.449	50.1872	40.1274	32.72	175.443	41.0115	2.02197	6.47121e-07	3.63216e-06	-	- && Q9JLI8.1 RecName: Full=Squamous cell carcinoma antigen recognized by T-cells 3; Short=SART-3; Short=mSART-3; AltName: Full=Tumor-rejection antigen SART3 && PF00076:RNA recognition motif. (a.k.a. RRM, RBD, or RNP domain)|PF05391:Lsm interaction motif	RRM_1
AAEL007244	94.5362	78.7607	66.4558	12.1666	10.0319	0	79.9175	7.39948	3.00739	6.50592e-07	3.64788e-06	-	- && - && PF00096:Zinc finger, C2H2 type	zf-C2H2
AAEL014999	189.072	105.812	91.6844	21.2915	20.8354	24.54	128.856	22.2223	2.55412	6.54942e-07	3.67037e-06	-	- && B4MM23.2 RecName: Full=Protein alan shepard && PF00076:RNA recognition motif. (a.k.a. RRM, RBD, or RNP domain)	RRM_1
AAEL011423	19.392	50.0334	43.6885	0	0	0	37.7046	0	6.95448	6.55779e-07	3.67159e-06	-	- && Q7PIR5.3 RecName: Full=Facilitated trehalose transporter Tret1; Short=AgTRET1 && PF00083:Sugar (and other) transporter	Sugar_tr
AAEL019466	715.081	723.688	583.949	271.467	218.386	188.14	674.24	225.998	1.54643	6.55835e-07	3.67159e-06	-	- && P42003.1 RecName: Full=Protein mothers against dpp && PF03166:MH2 domain|PF03165:MH1 domain	MH2
AAEL025460	223.008	128.794	84.9157	22.8124	20.0637	8.18	145.573	17.0187	2.89282	6.59682e-07	3.68743e-06	-	- && O15439.3 RecName: Full=Multidrug resistance-associated protein 4; AltName: Full=ATP-binding cassette sub-family C member 4; AltName: Full=MRP/cMOAT-related ABC transporter; AltName: Full=Multi-specific organic anion transporter B; Short=MOAT-B && PF00664:ABC transporter transmembrane region|PF00005:ABC transporter	ABC_membrane
AAEL020625	305.425	287.512	158.14	19.7707	16.977	73.62	250.359	36.7892	3.07612	6.61811e-07	3.69442e-06	-	- && Q14BN4.1 RecName: Full=Sarcolemmal membrane-associated protein; Short=Sarcolemmal-associated protein && PF00498:FHA domain	FHA
AAEL013522	479.953	513.979	422.425	157.405	146.619	73.62	472.119	125.882	1.82331	6.61952e-07	3.69442e-06	-	- && Q5R5X0.1 RecName: Full=Pinin && PF04696:pinin/SDK/memA/ protein conserved region|PF04697:pinin/SDK conserved region	-
AAEL018228	60.6001	36.6273	27.3822	0	1.54336	0	41.5365	0.514454	5.51702	6.97367e-07	3.88809e-06	-	- && O60669.2 RecName: Full=Monocarboxylate transporter 2; Short=MCT 2; AltName: Full=Solute carrier family 16 member 7 && PF07690:Major Facilitator Superfamily	MFS_1
AAEL024195	909.002	895.573	503.649	220.519	226.874	155.42	769.408	200.938	1.90393	6.97895e-07	3.88904e-06	-	- && Q21502.2 RecName: Full=MOG interacting and ectopic P-granules protein 1; AltName: Full=Nuclear zinc finger protein && -	-
AAEL010545	48.4801	24.6576	44.9192	0	0.771681	0	39.3523	0.257227	6.06835	7.00996e-07	3.90232e-06	-	- && Q26366.1 RecName: Full=Protein vestigial && PF07545:Vestigial/Tondu family	-
AAEL004243	210.888	186.967	97.53	25.854	30.8672	8.18	165.128	21.6338	2.71742	7.12787e-07	3.96187e-06	-	- && Q8N5C6.2 RecName: Full=S1 RNA-binding domain-containing protein 1 && PF00575:S1 RNA binding domain|PF16921:Tex protein YqgF-like domain|PF09371:Tex-like protein N-terminal domain|PF12836:Helix-hairpin-helix motif	S1
AAEL019936	72.7201	109.642	98.453	12.1666	20.0637	16.36	93.6052	16.1968	2.55215	7.17576e-07	3.98238e-06	-	- && Q9D666.2 RecName: Full=SUN domain-containing protein 1; AltName: Full=Protein unc-84 homolog A; AltName: Full=Sad1/unc-84 protein-like 1 && PF07738:Sad1 / UNC-like C-terminal	-
AAEL020341	181.8	185.53	126.758	40.3018	35.4973	49.08	164.696	41.6264	2.04714	7.21762e-07	3.99949e-06	-	- && P30260.2 RecName: Full=Cell division cycle protein 27 homolog; AltName: Full=Anaphase-promoting complex subunit 3; Short=APC3; AltName: Full=CDC27 homolog; Short=CDC27Hs; AltName: Full=H-NUC && PF13414:TPR repeat|PF12895:Anaphase-promoting complex, cyclosome, subunit 3|PF00515:Tetratricopeptide repeat	TPR_1
AAEL011765	230.28	197.979	164.909	31.9373	26.2372	73.62	197.723	43.9315	2.40477	7.28479e-07	4.03465e-06	-	- && - && -	-
AAEL005677	143.016	142.439	115.375	29.6561	33.1823	40.9	133.61	34.5795	2.02268	7.29184e-07	4.0365e-06	-	- && - && -	-
AAEL019837	96.9602	172.603	124.912	26.6144	27.7805	16.36	131.492	23.585	2.37669	7.33056e-07	4.05587e-06	-	- && Q9P202.3 RecName: Full=Whirlin; AltName: Full=Autosomal recessive deafness type 31 protein && PF00595:PDZ domain (Also known as DHR or GLGF)	PDZ
AAEL005736	1466.52	1485.92	1220.51	504.914	418.251	613.5	1390.98	512.222	1.46047	7.3404e-07	4.05925e-06	-	- && Q7ZXV8.1 RecName: Full=BUB3-interacting and GLEBS motif-containing protein ZNF207; Short=BuGZ; Short=xBuGZ; AltName: Full=Zinc finger protein 207 && -	-
AAEL003539	555.097	554.197	461.498	203.03	189.062	188.14	523.598	193.411	1.42867	7.398e-07	4.08902e-06	-	- && Q8BHJ5.1 RecName: Full=F-box-like/WD repeat-containing protein TBL1XR1; AltName: Full=Nuclear receptor corepressor/HDAC3 complex subunit TBLR1; AltName: Full=TBL1-related protein 1; AltName: Full=Transducin beta-like 1X-related protein 1 && PF08513:LisH|PF00400:WD domain, G-beta repeat	WD40
AAEL003275	402.385	535.764	491.342	99.614	91.0584	196.32	476.497	128.997	1.99354	7.4408e-07	4.11059e-06	-	- && - && PF07776:Zinc-finger associated domain (zf-AD)	zf-AD
AAEL014729	159.984	229.34	207.367	58.5517	49.3876	32.72	198.897	46.8864	1.99491	7.45535e-07	4.11654e-06	-	- && Q9JJ78.1 RecName: Full=Lymphokine-activated killer T-cell-originated protein kinase; AltName: Full=PDZ-binding kinase; AltName: Full=T-LAK cell-originated protein kinase && -	-
AAEL006453	138.168	157.761	119.99	28.8957	16.2053	0	138.64	15.0337	2.86456	7.69787e-07	4.24398e-06	-	- && - && PF07776:Zinc-finger associated domain (zf-AD)	zf-AD
AAEL002575	67.8721	23.2212	37.8429	0	0.771681	0	42.9787	0.257227	6.17407	7.71624e-07	4.25195e-06	ppk103	- && Q86LG1.2 RecName: Full=Pickpocket protein 28; Short=PPK28 && PF00858:Amiloride-sensitive sodium channel	-
AAEL020217	542.977	480.225	363.661	149.041	156.651	122.7	462.287	142.797	1.65905	7.78793e-07	4.28711e-06	-	- && Q9D6N5.3 RecName: Full=Dr1-associated corepressor; AltName: Full=Dr1-associated protein 1; AltName: Full=Negative cofactor 2-alpha; Short=NC2-alpha && PF00808:Histone-like transcription factor (CBF/NF-Y) and archaeal histone	-
AAEL013380	31.5121	56.2576	28.6129	0	0.771681	0	38.7942	0.257227	6.07878	7.90041e-07	4.34023e-06	-	- && P45583.1 RecName: Full=Cuticle protein 19; AltName: Full=LM-ACP 19; Short=LM-19 && PF00379:Insect cuticle protein	Chitin_bind_4
AAEL008041	3204.53	3033.6	2173.66	879.036	1094.24	662.58	2803.93	878.62	1.66208	7.94947e-07	4.36498e-06	-	- && P87362.1 RecName: Full=Bleomycin hydrolase; Short=BH; Short=BLM hydrolase; Short=BMH; AltName: Full=Aminopeptidase H && PF03051:Peptidase C1-like family	-
AAEL014523	109.08	59.6091	36.6122	4.56247	5.40177	0	68.4338	3.32141	3.89639	7.98063e-07	4.37988e-06	-	- && P16519.2 RecName: Full=Neuroendocrine convertase 2; Short=NEC 2; AltName: Full=KEX2-like endoprotease 2; AltName: Full=Prohormone convertase 2; AltName: Full=Proprotein convertase 2; Short=PC2; Flags: Precursor && PF16470:Peptidase S8 pro-domain|PF00082:Subtilase family|PF01483:Proprotein convertase P-domain	Peptidase_S8
AAEL026039	29.0881	31.6	37.8429	0	0	0	32.8436	0	6.73496	8.03386e-07	4.40687e-06	-	- && Q9V4P1.3 RecName: Full=Anillin; AltName: Full=Actin-binding protein 8; Short=ABP8; AltName: Full=Protein scraps && PF00169:PH domain|PF08174:Cell division protein anillin	PH
AAEL000636	322.393	263.094	632.868	76.8016	87.9717	89.98	406.118	84.9178	2.27362	8.10691e-07	4.4447e-06	-	- && - && -	-
AAEL007996	162.408	152.494	119.374	39.5414	33.1823	32.72	144.759	35.1479	2.00641	8.44306e-07	4.62433e-06	-	- && O75689.2 RecName: Full=Arf-GAP with dual PH domain-containing protein 1; AltName: Full=Centaurin-alpha-1; Short=Cnt-a1; AltName: Full=Putative MAPK-activating protein PM25 && PF00169:PH domain|PF01412:Putative GTPase activating protein for Arf	PH
AAEL013994	518.737	398.591	595.641	139.155	179.03	106.34	504.323	141.508	1.78465	8.44824e-07	4.62484e-06	-	3.4.19.12 (Ubiquitinyl hydrolase 1) && Q9VRJ9.1 RecName: Full=Ubiquitin thioesterase OTU1 && -	-
AAEL021732	167.256	102.221	73.2244	19.7707	13.8903	8.18	114.234	13.947	2.84815	8.54911e-07	4.67694e-06	-	- && Q7YU81.3 RecName: Full=Protein charlatan && -	-
AAEL003965	140.592	71.1	81.2237	13.6874	11.5752	0	97.6387	8.42088	3.12578	8.56821e-07	4.68344e-06	-	- && Q11002.2 RecName: Full=Calpain-A; AltName: Full=Calcium-activated neutral proteinase A; Short=CANP A; Contains: RecName: Full=Calpain-A catalytic subunit && PF01067:Calpain large subunit, domain III|PF13405:EF-hand domain|PF00648:Calpain family cysteine protease	Peptidase_C2
AAEL008493	82.4162	157.761	167.062	12.1666	23.9221	0	135.746	12.0296	3.16719	8.60265e-07	4.6999e-06	-	- && - && PF13912:C2H2-type zinc finger|PF07776:Zinc-finger associated domain (zf-AD)	zf-AD
AAEL025770	58.1761	35.6697	20.6136	0	0	0	38.1531	0	6.91014	8.60844e-07	4.7007e-06	-	- && - && PF14846:Domain of unknown function (DUF4485)	-
AAEL022496	75.1441	44.7667	38.7659	3.04165	3.85841	8.18	52.8922	5.02669	3.75092	8.62362e-07	4.70663e-06	-	- && Q174I2.1 RecName: Full=Protein prickle && PF00412:LIM domain|PF06297:PET Domain	LIM
AAEL020794	269.065	263.094	226.442	71.4787	87.9717	81.8	252.867	80.4168	1.65504	8.65444e-07	4.71871e-06	-	- && - && -	-
AAEL008956	152.712	254.955	165.524	44.8643	35.4973	57.26	191.064	45.8739	2.15403	8.66522e-07	4.72222e-06	-	- && Q9VCF0.1 RecName: Full=Uncharacterized protein CG5902 && PF01871:AMMECR1	-
AAEL008324	174.528	107.249	84.3004	14.4478	16.977	32.72	122.026	21.3816	2.72677	8.68675e-07	4.73158e-06	-	- && - && -	-
AAEL018259	109.08	135.976	98.7607	25.0936	22.3788	8.18	114.606	18.5508	2.41229	8.69612e-07	4.73431e-06	-	- && Q24595.2 RecName: Full=DNA repair protein complementing XP-C cells homolog; AltName: Full=Mutagen-sensitive 209 protein; AltName: Full=XPCDM; AltName: Full=Xeroderma pigmentosum group C-complementing protein homolog && PF10403:Rad4 beta-hairpin domain 1|PF03835:Rad4 transglutaminase-like domain|PF10405:Rad4 beta-hairpin domain 3|PF10404:Rad4 beta-hairpin domain 2	-
AAEL025249	603.577	422.052	352.277	145.239	108.807	73.62	459.302	109.222	2.00237	8.71782e-07	4.74375e-06	-	- && Q9NVH1.2 RecName: Full=DnaJ homolog subfamily C member 11 && PF11875:Domain of unknown function (DUF3395)|PF00226:DnaJ domain	DnaJ
AAEL019475	174.528	135.258	87.9924	22.8124	7.71681	0	132.593	10.1764	3.3455	9.06013e-07	4.92017e-06	-	- && P21519.2 RecName: Full=Neurogenic protein mastermind && PF09596:MamL-1 domain	-
AAEL013220	196.344	198.697	150.141	45.6247	37.8124	65.44	181.727	49.6257	1.98689	9.12187e-07	4.94875e-06	-	- && - && -	-
AAEL002979	55.7521	38.5424	25.5362	0	1.54336	0	39.9436	0.514454	5.46424	9.18275e-07	4.97424e-06	-	- && - && -	-
AAEL000157	312.697	290.385	166.755	35.7394	49.3876	0	256.612	28.3757	2.92451	9.41137e-07	5.08298e-06	-	- && - && -	-
AAEL019770	157.56	105.573	79.3777	9.12494	19.292	0	114.17	9.47232	3.21099	9.45561e-07	5.1018e-06	-	- && P78424.3 RecName: Full=POU domain, class 6, transcription factor 2; AltName: Full=Retina-derived POU domain factor 1; Short=RPF-1 && PF00046:Homeobox domain|PF00157:Pou domain - N-terminal to homeobox domain	Pou
AAEL027494	181.8	239.873	167.678	52.4684	42.4425	16.36	196.45	37.0903	2.23487	9.55337e-07	5.14944e-06	-	- && Q9NDJ2.2 RecName: Full=Helicase domino && PF00271:Helicase conserved C-terminal domain|PF00176:SNF2 family N-terminal domain|PF07529:HSA	SNF2_N
AAEL000386	254.52	142.918	124.605	25.854	38.5841	32.72	174.014	32.386	2.41107	1.00531e-06	5.40275e-06	-	2.7.1.154 (Phosphatidylinositol-4-phosphate 3-kinase) && O00750.2 RecName: Full=Phosphatidylinositol 4-phosphate 3-kinase C2 domain-containing subunit beta; Short=PI3K-C2-beta; Short=PtdIns-3-kinase C2 subunit beta; AltName: Full=C2-PI3K; AltName: Full=Phosphoinositide 3-kinase-C2-beta && PF00454:Phosphatidylinositol 3- and 4-kinase|PF00792:Phosphoinositide 3-kinase C2|PF00168:C2 domain|PF00613:P…	PI3_PI4_kinase
AAEL003156	283.609	221.918	557.182	13.6874	57.8761	57.26	354.236	42.9412	3.12101	1.01917e-06	5.47257e-06	-	- && Q29042.1 RecName: Full=Ficolin-1; AltName: Full=Ficolin-A; AltName: Full=Ficolin-alpha; Flags: Precursor && PF00147:Fibrinogen beta and gamma chains, C-terminal globular domain	Fibrinogen_C
AAEL007875	1801.04	2054.24	1417.11	6.0833	44.7575	229.04	1757.46	93.2936	4.33584	1.02242e-06	5.48386e-06	-	- && - && PF12937:F-box-like	-
AAEL014147	111.504	209.47	194.137	41.8227	34.7257	24.54	171.704	33.6961	2.2726	1.03769e-06	5.56301e-06	-	- && - && PF07776:Zinc-finger associated domain (zf-AD)	zf-AD
AAEL002820	31.5121	66.7909	74.1474	0	2.31504	8.18	57.4835	3.49835	5.07067	1.05503e-06	5.64759e-06	-	- && Q6UX68.1 RecName: Full=XK-related protein 5 && PF09815:XK-related protein	-
AAEL009380	41.2081	51.2303	49.2265	3.80206	4.63009	8.18	47.2216	5.53738	3.391	1.06216e-06	5.683e-06	-	- && Q8I7P9.1 RecName: Full=Retrovirus-related Pol polyprotein from transposon opus; Includes: RecName: Full=Protease; Includes: RecName: Full=Reverse transcriptase; Includes: RecName: Full=Endonuclease && PF00147:Fibrinogen beta and gamma chains, C-terminal globular domain|PF00078:Reverse transcriptase (RNA-dependent DNA polymerase)|PF00665:Integrase core domain|PF14529:Endonuclease-reverse tran…	Fibrinogen_C
AAEL006132	31.5121	41.6546	32.9202	0	1.54336	0	35.3623	0.514454	5.32772	1.09279e-06	5.84113e-06	-	- && - && -	-
AAEL028180	288.457	292.061	264.9	73.76	80.2548	122.7	281.806	92.2383	1.71106	1.10729e-06	5.90699e-06	-	- && - && PF07776:Zinc-finger associated domain (zf-AD)	zf-AD
AAEL014732	179.376	204.443	135.988	6.0833	13.8903	49.08	173.269	23.0179	3.36344	1.11155e-06	5.9218e-06	-	- && Q9JJC9.1 RecName: Full=Homocysteine-responsive endoplasmic reticulum-resident ubiquitin-like domain member 2 protein && PF00240:Ubiquitin family	ubiquitin
AAEL003896	121.2	120.415	99.376	19.7707	17.7487	40.9	113.664	26.1398	2.37613	1.1117e-06	5.9218e-06	-	- && Q8VDU5.1 RecName: Full=SNF-related serine/threonine-protein kinase; AltName: Full=SNF1-related kinase && PF00069:Protein kinase domain	Pkinase
AAEL013070	41.2081	33.0364	39.9965	2.28124	2.31504	0	38.0803	1.53209	4.11103	1.12085e-06	5.96529e-06	-	- && Q0IHQ9.1 RecName: Full=2-phosphoxylose phosphatase 1; AltName: Full=Acid phosphatase-like protein 2 && PF00328:Histidine phosphatase superfamily (branch 2)	Acid_phosphat_A
AAEL014744	327.241	449.582	327.972	106.458	92.6017	32.72	368.265	77.2598	2.13244	1.13358e-06	6.02655e-06	-	- && - && PF13639:Ring finger domain	-
AAEL000079	341.785	329.646	229.826	59.3121	73.3097	114.52	300.419	82.3806	1.9697	1.13616e-06	6.03436e-06	-	- && A7Z026.1 RecName: Full=Protein phosphatase 1 regulatory subunit 37; AltName: Full=Leucine-rich repeat-containing protein 68 && -	-
AAEL024136	43.6321	27.7697	27.0746	0	0	0	32.8255	0	6.69882	1.14694e-06	6.08864e-06	-	- && - && -	-
AAEL013213	264.216	279.373	196.906	19.7707	10.8035	73.62	246.832	34.7314	3.17612	1.1772e-06	6.24623e-06	-	2.1.1.356 ([Histone H3]-lysine(27) N-trimethyltransferase) && P42124.2 RecName: Full=Histone-lysine N-methyltransferase E(z); AltName: Full=Lysine N-methyltransferase 6; AltName: Full=Protein enhancer of zeste && PF00856:SET domain	SET
AAEL006876	373.297	416.067	279.976	114.062	64.0495	40.9	356.446	73.0038	2.19061	1.17981e-06	6.25704e-06	-	- && O42254.1 RecName: Full=Insulin-like growth factor 2 mRNA-binding protein 1; Short=IGF2 mRNA-binding protein 1; Short=IMP-1; AltName: Full=IGF-II mRNA-binding protein 1; AltName: Full=VICKZ family member 1; AltName: Full=Zip-code binding polypeptide; AltName: Full=Zipcode-binding protein 1; Short=ZBP-1 && PF00076:RNA recognition motif. (a.k.a. RRM, RBD, or RNP domain)|PF00013:KH domain	KH_1
AAEL004586	1854.36	1743.51	1510.95	727.714	700.687	744.38	1702.94	724.26	1.23491	1.18634e-06	6.28553e-06	-	3.5.1.98 (Histone deacetylase) && Q94517.2 RecName: Full=Histone deacetylase Rpd3; Short=HD; Short=dRPD3 && PF00850:Histone deacetylase domain	Hist_deacetyl
AAEL008944	130.896	146.27	81.2237	9.12494	21.6071	0	119.463	10.244	3.18431	1.19427e-06	6.32447e-06	-	- && Q7TSH4.1 RecName: Full=Centriolar coiled-coil protein of 110 kDa; AltName: Full=Centrosomal protein of 110 kDa; Short=Cep110; Short=Cp110 && PF16025:Calcium-dependent calmodulin binding	-
AAEL000719	172.104	198.936	179.369	60.833	39.3557	40.9	183.47	47.0296	1.92175	1.2055e-06	6.37773e-06	-	- && Q14155.2 RecName: Full=Rho guanine nucleotide exchange factor 7; AltName: Full=Beta-Pix; AltName: Full=COOL-1; AltName: Full=PAK-interacting exchange factor beta; AltName: Full=p85 && PF14604:Variant SH3 domain|PF00621:RhoGEF domain	RhoGEF
AAEL010877	664.177	545.34	394.12	20.5311	26.2372	139.06	534.546	61.9428	3.32155	1.21815e-06	6.43839e-06	-	- && Q24371.2 RecName: Full=Protein lethal(2)denticleless; AltName: Full=Protein DTL83 && -	-
AAEL019591	198.768	347.361	227.98	0	10.0319	32.72	258.036	14.2506	4.6559	1.2348e-06	6.51689e-06	-	- && Q9W2S3.1 RecName: Full=BTB/POZ domain-containing protein 9 && PF00651:BTB/POZ domain	BTB
AAEL002688	164.832	219.046	444.269	7.60412	39.3557	40.9	276.049	29.2866	3.34775	1.25515e-06	6.62106e-06	-	2.4.1.17 (Glucuronosyltransferase) && P19488.1 RecName: Full=UDP-glucuronosyltransferase 2B37; Short=UDPGT 2B37; AltName: Full=17-beta-hydroxysteroid-specific UDPGT; AltName: Full=UDP-glucuronosyltransferase R-21; Short=UDPGTr-21; AltName: Full=UDPGTr-5; Flags: Precursor && PF00201:UDP-glucoronosyl and UDP-glucosyl transferase	UDPGT
AAEL006355	126.048	91.9273	257.824	22.0519	20.0637	32.72	158.6	24.9452	2.78856	1.28049e-06	6.74817e-06	SCRC1	- && B3EWZ6.1 RecName: Full=MAM and LDL-receptor class A domain-containing protein 2; AltName: Full=Skeletal organic matrix MAM and LDL-receptor 2; Short=SOM MAM and LDL-receptor 2 && PF01033:Somatomedin B domain|PF00629:MAM domain, meprin/A5/mu	Somatomedin_B
AAEL001451	159.984	295.173	208.905	58.5517	46.3009	24.54	221.354	43.1309	2.24421	1.2815e-06	6.75024e-06	-	- && - && PF08743:Nse4 C-terminal	-
AAEL013142	271.489	256.152	163.678	61.5934	57.8761	32.72	230.439	50.7298	2.07257	1.29542e-06	6.81697e-06	-	- && A1ZA92.1 RecName: Full=Polynucleotide 5'-hydroxyl-kinase NOL9; AltName: Full=Nucleolar protein 9 homolog && PF16575:mRNA cleavage and polyadenylation factor CLP1 P-loop	-
AAEL018342	155.136	205.161	128.297	42.5831	25.4655	40.9	162.865	36.3162	2.21352	1.30219e-06	6.84926e-06	-	- && Q9UQB3.3 RecName: Full=Catenin delta-2; AltName: Full=Delta-catenin; AltName: Full=GT24; AltName: Full=Neural plakophilin-related ARM-repeat protein; Short=NPRAP; AltName: Full=Neurojungin && PF00514:Armadillo/beta-catenin-like repeat	Arm
AAEL003563	298.153	211.146	167.37	32.6977	61.7345	49.08	225.556	47.8374	2.23457	1.31618e-06	6.91617e-06	-	- && - && -	-
AAEL022460	72.7201	132.864	81.5314	0	8.48849	0	95.7051	2.8295	4.67218	1.33539e-06	7.0137e-06	-	- && - && PF14932:HAUS augmin-like complex subunit 3	-
AAEL007464	140.592	187.924	125.22	41.8227	30.0956	24.54	151.246	32.1527	2.15173	1.33675e-06	7.01745e-06	-	- && P28166.2 RecName: Full=Zinc finger protein 1; AltName: Full=Zinc finger homeodomain protein 1 && PF07776:Zinc-finger associated domain (zf-AD)	zf-AD
AAEL003516	33.9361	24.6576	49.5342	0.760412	0	0	36.0426	0.253471	5.96378	1.37482e-06	7.20685e-06	-	- && Q9CWR2.1 RecName: Full=Histone-lysine N-methyltransferase SMYD3; AltName: Full=SET and MYND domain-containing protein 3; AltName: Full=Zinc finger MYND domain-containing protein 1 && PF00856:SET domain|PF13414:TPR repeat	SET
AAEL003883	96.9602	53.1455	35.0739	3.80206	5.40177	0	61.7265	3.06794	3.85578	1.40529e-06	7.35239e-06	-	- && Q8WZ64.3 RecName: Full=Arf-GAP with Rho-GAP domain, ANK repeat and PH domain-containing protein 2; AltName: Full=Centaurin-delta-1; Short=Cnt-d1; AltName: Full=Protein PARX && PF00620:RhoGAP domain	RhoGAP
AAEL025729	60.6001	152.494	83.0697	9.12494	16.2053	8.18	98.7213	11.1701	3.05105	1.4146e-06	7.39399e-06	-	- && Q6NN85.2 RecName: Full=Protein phosphatase Slingshot && PF08766:DEK C terminal domain|PF00782:Dual specificity phosphatase, catalytic domain	DSPc
AAEL019562	259.368	200.852	150.448	52.4684	48.6159	24.54	203.556	41.8748	2.14241	1.43888e-06	7.51368e-06	-	- && P42282.3 RecName: Full=Protein tramtrack, alpha isoform; AltName: Full=Repressor protein fushi tarazu; AltName: Full=Tramtrack p88 && PF00651:BTB/POZ domain	BTB
AAEL018350	193.92	185.53	107.375	33.4581	38.5841	24.54	162.275	32.1941	2.24182	1.46601e-06	7.64068e-06	-	- && Q9VDS5.1 RecName: Full=Rho GTPase-activating protein 92B && PF00620:RhoGAP domain|PF03114:BAR domain	RhoGAP
AAEL003449	113.928	69.1849	42.1502	4.56247	3.85841	16.36	75.0878	8.26029	3.7432	1.48684e-06	7.73169e-06	-	- && O95347.2 RecName: Full=Structural maintenance of chromosomes protein 2; Short=SMC protein 2; Short=SMC-2; AltName: Full=Chromosome-associated protein E; Short=hCAP-E; AltName: Full=XCAP-E homolog && PF02463:RecF/RecN/SMC N terminal domain|PF06470:SMC proteins Flexible Hinge Domain	SMC_N
AAEL013616	242.4	326.534	209.213	58.5517	61.7345	98.16	259.382	72.8154	1.93937	1.48703e-06	7.73169e-06	-	- && Q5SPL2.1 RecName: Full=PHD finger protein 12; AltName: Full=PHD factor 1; Short=Pf1 && PF00628:PHD-finger|PF16737:PHD finger protein 12 MRG binding domain	PHD
AAEL013277	24.24	26.3333	70.1478	0.760412	0.771681	0	40.2404	0.510698	5.5231	1.48891e-06	7.7378e-06	-	- && Q9W0Y8.5 RecName: Full=Sodium channel protein 60E; AltName: Full=Drosophila ion channel 60; AltName: Full=Drosophila sodium channel 1; AltName: Full=Protein smell-impaired 60E; AltName: Full=Sodium channel 2; Short=DmNav2 && PF16905:Voltage-dependent L-type calcium channel, IQ-associated|PF00520:Ion transport protein	Ion_trans
AAEL001655	84.8402	102.939	80.3007	14.4478	15.4336	0	89.3601	9.96048	2.77739	1.49421e-06	7.75418e-06	-	- && P50532.1 RecName: Full=Structural maintenance of chromosomes protein 4; Short=SMC protein 4; Short=SMC-4; AltName: Full=Chromosome assembly protein XCAP-C; AltName: Full=Chromosome-associated protein C && PF02463:RecF/RecN/SMC N terminal domain|PF06470:SMC proteins Flexible Hinge Domain	SMC_N
AAEL004773	247.248	340.897	312.588	87.4474	93.3734	40.9	300.245	73.9069	1.91522	1.4955e-06	7.75718e-06	-	2.1.1.233 ([Phosphatase 2A protein]-leucine-carboxy methyltransferase) && Q9UIC8.2 RecName: Full=Leucine carboxyl methyltransferase 1; AltName: Full=Protein-leucine O-methyltransferase; AltName: Full=[Phosphatase 2A protein]-leucine-carboxy methyltransferase 1 && PF04072:Leucine carboxyl methyltransferase	-
AAEL003971	193.92	320.07	342.124	50.9476	84.1132	73.62	285.371	69.5603	2.0617	1.51445e-06	7.84801e-06	-	2.7.1.222 (4-hydroxytryptamine kinase) && - && PF02958:Ecdysteroid kinase	-
AAEL021196	43.6321	72.7758	25.8439	1.52082	3.08672	0	47.4173	1.53585	4.44713	1.51534e-06	7.84886e-06	-	- && - && -	-
AAEL012243	1313.81	1248.68	1019.6	428.872	385.069	539.88	1194.03	451.274	1.42428	1.51712e-06	7.85433e-06	-	- && - && PF00076:RNA recognition motif. (a.k.a. RRM, RBD, or RNP domain)	RRM_1
AAEL025814	26.664	33.5152	46.1498	0	1.54336	0	35.443	0.514454	5.33806	1.52368e-06	7.88079e-06	-	- && - && -	-
AAEL006361	210.888	89.5334	267.361	22.8124	33.954	8.18	189.261	21.6488	2.93975	1.53879e-06	7.95516e-06	SCRC2	- && - && PF00629:MAM domain, meprin/A5/mu|PF01033:Somatomedin B domain	Somatomedin_B
AAEL009509	286.033	449.582	275.361	106.458	85.6566	81.8	336.992	91.3048	1.86335	1.55436e-06	8.02802e-06	-	2.3.2.31 (RBR-type E3 ubiquitin transferase) && O76924.1 RecName: Full=Potential E3 ubiquitin-protein ligase ariadne-2; AltName: Full=Protein ariadne-2; Short=Ari-2; AltName: Full=RING-type E3 ubiquitin transferase ariadne-2 && PF01485:IBR domain, a half RING-finger domain	IBR
AAEL010001	254.52	211.624	165.216	50.9476	64.0495	57.26	210.454	57.4191	1.8625	1.58935e-06	8.19316e-06	-	- && - && PF07776:Zinc-finger associated domain (zf-AD)	zf-AD
AAEL024856	60.6001	45.9637	17.2293	0	0.771681	0	41.2644	0.257227	6.1224	1.61028e-06	8.29322e-06	-	- && - && PF05485:THAP domain	THAP
AAEL013887	361.177	393.324	220.596	73.76	58.6478	114.52	325.032	82.3093	2.07637	1.61924e-06	8.33542e-06	-	- && Q9VAT2.1 RecName: Full=DDB1- and CUL4-associated factor 10 homolog; AltName: Full=WD repeat-containing protein 32 homolog && -	-
AAEL026780	24.24	93.6031	59.3795	1.52082	4.63009	0	59.0742	2.0503	4.40944	1.62966e-06	8.38375e-06	-	- && Q9HC77.2 RecName: Full=Centromere protein J; Short=CENP-J; AltName: Full=Centrosomal P4.1-associated protein; AltName: Full=LAG-3-associated protein; AltName: Full=LYST-interacting protein 1 && PF07202:T-complex protein 10 C-terminus	-
AAEL012916	77.5681	168.533	74.4551	12.1666	2.31504	16.36	106.852	10.2805	3.66238	1.63017e-06	8.38375e-06	-	- && A6MHQ4.1 RecName: Full=Sodium/potassium-transporting ATPase subunit beta-1-interacting protein; Short=Na(+)/K(+)-transporting ATPase subunit beta-1-interacting protein; Short=dNKAIN && PF05640:Na,K-Atpase Interacting protein	-
AAEL002944	235.128	241.788	161.524	50.9476	60.1911	24.54	212.814	45.2262	2.09362	1.65225e-06	8.49325e-06	-	- && Q80U56.2 RecName: Full=Late secretory pathway protein AVL9 homolog && PF09794:Transport protein Avl9	-
AAEL011212	130.896	152.494	141.834	39.5414	40.1274	24.54	141.741	34.7363	1.92266	1.67308e-06	8.58817e-06	-	- && A0JMY5.1 RecName: Full=NF-X1-type zinc finger protein NFXL1 && -	-
AAEL005071	496.921	395.479	464.267	95.8119	119.611	196.32	452.222	137.248	1.80809	1.67802e-06	8.60945e-06	-	- && Q3UJK4.1 RecName: Full=GTP-binding protein 2; AltName: Full=GTP-binding-like protein 2 && PF00009:Elongation factor Tu GTP binding domain	GTP_EFTU
AAEL002520	412.081	415.349	1361.73	117.864	128.099	98.16	729.719	114.708	2.65509	1.68892e-06	8.66128e-06	-	- && - && -	-
AAEL019862	53.3281	48.1182	25.8439	3.04165	0.771681	0	42.4301	1.27111	4.50119	1.71278e-06	8.7795e-06	-	- && Q7TNR9.2 RecName: Full=Rho guanine nucleotide exchange factor 4; AltName: Full=APC-stimulated guanine nucleotide exchange factor; Short=Asef && PF00621:RhoGEF domain	RhoGEF
AAEL025087	26.664	38.3031	26.1516	0	0	0	30.3729	0	6.62335	1.74293e-06	8.92985e-06	-	- && - && -	-
AAEL027737	12.12	55.7788	61.5331	0.760412	0.771681	0	43.144	0.510698	5.63308	1.74516e-06	8.93708e-06	-	- && Q13310.1 RecName: Full=Polyadenylate-binding protein 4; Short=PABP-4; Short=Poly(A)-binding protein 4; AltName: Full=Activated-platelet protein 1; Short=APP-1; AltName: Full=Inducible poly(A)-binding protein; Short=iPABP && PF00076:RNA recognition motif. (a.k.a. RRM, RBD, or RNP domain)	RRM_1
AAEL008542	361.177	287.991	260.593	86.687	70.9947	122.7	303.254	93.4606	1.77794	1.77919e-06	9.10703e-06	-	- && P17210.2 RecName: Full=Kinesin heavy chain && PF00225:Kinesin motor domain	Kinesin
AAEL006788	441.169	725.843	515.34	92.0099	187.519	139.06	560.784	139.529	2.0098	1.81701e-06	9.29187e-06	-	- && P35249.2 RecName: Full=Replication factor C subunit 4; AltName: Full=Activator 1 37 kDa subunit; Short=A1 37 kDa subunit; AltName: Full=Activator 1 subunit 4; AltName: Full=Replication factor C 37 kDa subunit; Short=RF-C 37 kDa subunit; Short=RFC37 && PF00004:ATPase family associated with various cellular activities (AAA)|PF08542:Replication factor C C-terminal domain	AAA
AAEL012266	227.856	158	183.676	41.8227	59.4195	32.72	189.844	44.654	1.99006	1.83483e-06	9.37779e-06	CYP4C38	- && P29981.1 RecName: Full=Cytochrome P450 4C1; AltName: Full=CYPIVC1 && PF00067:Cytochrome P450	p450
AAEL006492	67.8721	59.8485	32.6126	4.56247	4.63009	0	53.4444	3.06419	3.65498	1.86516e-06	9.52468e-06	-	- && - && PF13499:EF-hand domain pair	-
AAEL006570	116.352	176.912	125.835	25.0936	17.7487	49.08	139.7	30.6408	2.44129	1.86681e-06	9.52861e-06	-	- && - && -	-
AAEL013915	31.5121	73.9728	53.5338	3.80206	4.63009	8.18	53.0062	5.53738	3.56347	1.87124e-06	9.54228e-06	-	- && Q5ZJU0.1 RecName: Full=Monocarboxylate transporter 9; Short=MCT 9; AltName: Full=Solute carrier family 16 member 9 && PF07690:Major Facilitator Superfamily	MFS_1
AAEL003968	431.473	431.628	341.201	141.437	120.382	65.44	401.434	109.086	1.79182	1.87622e-06	9.56316e-06	-	- && Q24368.1 RecName: Full=Chromatin-remodeling complex ATPase chain Iswi; AltName: Full=CHRAC 140 kDa subunit; AltName: Full=Nucleosome-remodeling factor 140 kDa subunit; Short=NURF-140; AltName: Full=Protein imitation swi && PF09111:SLIDE|PF00176:SNF2 family N-terminal domain|PF00271:Helicase conserved C-terminal domain|PF09110:HAND	SNF2_N
AAEL008761	101.808	141.482	133.527	22.8124	24.6938	0	125.606	15.8354	2.65176	1.88229e-06	9.58962e-06	-	- && - && PF09808:Small nuclear RNA activating complex (SNAPc), subunit SNAP43	-
AAEL009891	225.432	116.106	108.914	24.3332	29.3239	8.18	150.151	20.6124	2.64377	1.8838e-06	9.59281e-06	-	- && Q02040.2 RecName: Full=A-kinase anchor protein 17A; Short=AKAP-17A; AltName: Full=721P; AltName: Full=B-lymphocyte antigen; AltName: Full=Protein XE7; AltName: Full=Protein kinase A-anchoring protein 17A; Short=PRKA17A; AltName: Full=Splicing factor, arginine/serine-rich 17A && -	-
AAEL021337	31.5121	25.6152	31.3819	0	0	0	29.503	0	6.56497	1.89788e-06	9.65999e-06	-	- && - && -	-
AAEL002506	164.832	91.4485	201.213	13.6874	32.4106	8.18	152.498	18.0927	2.89135	1.93492e-06	9.84392e-06	-	- && P39087.4 RecName: Full=Glutamate receptor ionotropic, kainate 2; Short=GluK2; AltName: Full=Glutamate receptor 6; Short=GluR-6; Short=GluR6; AltName: Full=Glutamate receptor beta-2; Short=GluR beta-2; Flags: Precursor && PF00060:Ligand-gated ion channel|PF01094:Receptor family ligand binding region|PF10613:Ligated ion channel L-glutamate- and glycine-binding site	Lig_chan
AAEL019662	96.9602	98.6304	51.0725	12.1666	8.48849	0	82.221	6.88503	3.16847	1.94147e-06	9.87265e-06	-	- && O95251.1 RecName: Full=Histone acetyltransferase KAT7; AltName: Full=Histone acetyltransferase binding to ORC1; AltName: Full=Lysine acetyltransferase 7; AltName: Full=MOZ, YBF2/SAS3, SAS2 and TIP60 protein 2; Short=MYST-2 && PF01853:MOZ/SAS family|PF01530:Zinc finger, C2HC type	MOZ_SAS
AAEL027123	176.952	232.691	148.602	42.5831	41.6708	8.18	186.082	30.8113	2.37617	1.96246e-06	9.97471e-06	-	- && - && PF07776:Zinc-finger associated domain (zf-AD)	zf-AD
AAEL023629	361.177	305.706	278.745	108.739	111.894	81.8	315.209	100.811	1.58654	1.98589e-06	1.00891e-05	-	- && O35550.1 RecName: Full=Rab GTPase-binding effector protein 1; AltName: Full=Rabaptin-5; AltName: Full=Rabaptin-5alpha && PF01363:FYVE zinc finger|PF09311:Rabaptin-like protein|PF03528:Rabaptin	FYVE
AAEL026018	356.329	493.391	1014.99	122.426	142.761	122.7	621.57	129.296	2.26256	2.01124e-06	1.02131e-05	-	- && Q9VCE8.2 RecName: Full=UPF0692 protein CG33108 && -	-
AAEL021866	41.2081	56.9758	36.3045	1.52082	4.63009	0	44.8295	2.0503	3.98039	2.01683e-06	1.02319e-05	-	- && Q24169.1 RecName: Full=Origin recognition complex subunit 5 && PF14630:Origin recognition complex (ORC) subunit 5 C-terminus|PF13191:AAA ATPase domain	-
AAEL009364	506.617	458.2	338.125	101.135	79.4832	8.18	434.314	62.9327	2.63618	2.02095e-06	1.0248e-05	-	- && Q9VP22.1 RecName: Full=Cyclin-dependent kinase 12; AltName: Full=Cell division protein kinase 12; Short=dCdk12 && PF00069:Protein kinase domain	Pkinase
AAEL012008	220.584	210.427	175.062	64.635	64.0495	57.26	202.025	61.9815	1.67244	2.03296e-06	1.03041e-05	-	- && Q13356.1 RecName: Full=Peptidyl-prolyl cis-trans isomerase-like 2; Short=PPIase; AltName: Full=CYC4; AltName: Full=Cyclophilin-60; Short=Cyclophilin-like protein Cyp-60; Short=Cyp60; Short=hCyP-60; AltName: Full=Rotamase PPIL2 && PF00160:Cyclophilin type peptidyl-prolyl cis-trans isomerase/CLD	Pro_isomerase
AAEL002408	48.4801	33.0364	33.8432	1.52082	3.08672	0	38.4532	1.53585	4.11011	2.06306e-06	1.04482e-05	-	- && Q0VGW4.1 RecName: Full=Endoplasmic reticulum metallopeptidase 1; AltName: Full=FXNA-like protease && PF04389:Peptidase family M28	-
AAEL008837	264.216	383.988	283.36	88.9682	104.177	57.26	310.522	83.4684	1.82157	2.0633e-06	1.04482e-05	-	- && Q29503.1 RecName: Full=Ubiquitin-conjugating enzyme E2 R2; AltName: Full=E2 ubiquitin-conjugating enzyme R2; AltName: Full=Ubiquitin carrier protein R2; AltName: Full=Ubiquitin-conjugating enzyme E2-CDC34B; AltName: Full=Ubiquitin-protein ligase R2 >Q712K3.1 RecName: Full=Ubiquitin-conjugating enzyme E2 R2; AltName: Full=E2 ubiquitin-conjugating enzyme R2; AltName: Full=Ubiquitin carrier pro…	UQ_con
AAEL021839	424.201	429.473	324.895	136.874	121.926	155.42	392.856	138.073	1.53678	2.09381e-06	1.05928e-05	-	- && O77237.1 RecName: Full=Protein pellino && PF04710:Pellino	-
AAEL001876	75.1441	73.9728	51.6878	9.12494	9.26017	0	66.9349	6.12837	3.01864	2.1015e-06	1.06218e-05	-	- && P07713.2 RecName: Full=Protein decapentaplegic; Short=Protein DPP-C; Flags: Precursor && PF00688:TGF-beta propeptide|PF00019:Transforming growth factor beta like domain	TGFb_propeptide
AAEL018160	319.969	522.837	416.579	123.947	127.327	155.42	419.795	135.565	1.6705	2.11653e-06	1.06878e-05	-	- && Q2PQN9.1 RecName: Full=Cyclin-dependent kinase 5 homolog; AltName: Full=Cell division protein kinase 5 && PF00069:Protein kinase domain	Pkinase
AAEL023919	24.24	55.7788	27.0746	0	0.771681	0	35.6978	0.257227	5.96363	2.14732e-06	1.08332e-05	-	- && Q58EK5.2 RecName: Full=Tudor domain-containing protein 1 && PF00567:Tudor domain	-
AAEL000425	53.3281	63.4394	53.8415	3.04165	8.48849	0	56.8697	3.84338	3.45345	2.20205e-06	1.10888e-05	-	- && Q9VRJ0.1 RecName: Full=Flap endonuclease GEN; AltName: Full=Flap structure-specific endonuclease GEN; AltName: Full=Xpg-like endonuclease; Short=DmGEN && PF00867:XPG I-region	XPG_I
AAEL004097	72.7201	59.6091	113.221	10.6458	14.6619	8.18	81.8501	11.1626	2.76373	2.20968e-06	1.1122e-05	-	- && Q01070.1 RecName: Full=Enhancer of split mgamma protein; Short=E(spl)mgamma; AltName: Full=Split locus enhancer protein mB && PF07527:Hairy Orange|PF00010:Helix-loop-helix DNA-binding domain	HLH
AAEL000661	84.8402	90.7304	64.6098	7.60412	16.977	8.18	80.0601	10.9204	2.75978	2.2439e-06	1.12786e-05	-	- && P91943.1 RecName: Full=Protein pangolin, isoforms A/H/I/S; AltName: Full=dTCF && PF00505:HMG (high mobility group) box	HMG_box
AAEL019531	38.7841	53.1455	36.9199	2.28124	3.08672	8.18	42.9498	4.51599	3.79403	2.25295e-06	1.13189e-05	-	- && P98198.2 RecName: Full=Phospholipid-transporting ATPase ID; AltName: Full=ATPase class I type 8B member 2; AltName: Full=P4-ATPase flippase complex alpha subunit ATP8B2 && PF13246:Cation transport ATPase (P-type)|PF00702:haloacid dehalogenase-like hydrolase|PF16209:Phospholipid-translocating ATPase N-terminal|PF16212:Phospholipid-translocating P-type ATPase C-terminal	Hydrolase
AAEL006776	239.976	288.709	229.211	72.9996	60.1911	16.36	252.632	49.8502	2.16942	2.29599e-06	1.15241e-05	-	- && - && PF09457:FIP domain	-
AAEL007447	53.3281	76.8455	73.8397	11.4062	10.0319	16.36	68.0044	12.5993	2.60435	2.29697e-06	1.15241e-05	-	- && Q8SY33.1 RecName: Full=Protein Gawky && PF12938:M domain of GW182	-
AAEL009402	140.592	77.3243	71.3784	15.9687	9.26017	0	96.4317	8.40961	3.11917	2.31419e-06	1.15998e-05	-	2.7.11.1 (Non-specific serine/threonine protein kinase) && P49071.1 RecName: Full=MAP kinase-activated protein kinase 2; Short=MAPK-activated protein kinase 2; Short=MAPKAP kinase 2; Short=MAPKAPK-2 && PF00069:Protein kinase domain	Pkinase
AAEL007243	159.984	278.655	433.809	53.2288	68.6796	32.72	290.816	51.5428	2.41985	2.35443e-06	1.17906e-05	-	- && Q6DRD9.1 RecName: Full=Protein ABHD11; AltName: Full=Alpha/beta hydrolase domain-containing protein 11; Short=Abhydrolase domain-containing protein 11; AltName: Full=Williams-Beuren syndrome chromosomal region 21 protein homolog && PF00561:alpha/beta hydrolase fold	Abhydrolase_1
AAEL001088	123.624	138.609	93.2227	31.1769	17.7487	16.36	118.485	21.7619	2.3453	2.36624e-06	1.18388e-05	-	2.4.1.- (Hexosyltransferases.) && O54904.2 RecName: Full=Beta-1,3-galactosyltransferase 1; Short=Beta-1,3-GalTase 1; Short=Beta3Gal-T1; Short=Beta3GalT1; AltName: Full=UDP-Gal:betaGlcNAc beta 1,3-galactosyltransferase-I; AltName: Full=UDP-galactose:beta-N-acetyl-glucosamine-beta-1,3-galactosyltransferase 1 >Q7JK24.1 RecName: Full=Beta-1,3-galactosyltransferase 1; Short=Beta-1,3-GalTase 1; Short=B…	Galactosyl_T
AAEL008510	157.56	126.879	120.605	34.979	13.1186	24.54	135.015	24.2125	2.47606	2.38488e-06	1.19266e-05	-	- && Q9JIA7.2 RecName: Full=Sphingosine kinase 2; Short=SK 2; Short=SPK 2 && PF00781:Diacylglycerol kinase catalytic domain	-
AAEL011714	31.5121	88.097	49.2265	0.760412	3.85841	8.18	56.2785	4.26627	4.33749	2.3869e-06	1.19312e-05	-	- && P83097.2 RecName: Full=Putative tyrosine-protein kinase Wsck; Flags: Precursor && PF07714:Protein tyrosine kinase|PF00041:Fibronectin type III domain	Pkinase_Tyr
AAEL015347	223.008	220.003	167.985	29.6561	56.3327	65.44	203.666	50.4763	2.10589	2.39625e-06	1.19683e-05	-	- && - && PF07776:Zinc-finger associated domain (zf-AD)	zf-AD
AAEL001651	48.4801	49.5546	28.6129	0	3.08672	0	42.2159	1.02891	4.77594	2.39652e-06	1.19683e-05	-	- && Q5VT52.1 RecName: Full=Regulation of nuclear pre-mRNA domain-containing protein 2 && PF04818:RNA polymerase II-binding domain.	-
AAEL001604	152.712	72.7758	44.6115	9.88536	6.94513	0	90.0332	5.61016	3.58516	2.42127e-06	1.20699e-05	-	- && Q28EC1.1 RecName: Full=Ras-GEF domain-containing family member 1B && PF00618:RasGEF N-terminal motif|PF00617:RasGEF domain	-
AAEL008909	19.392	45.7243	27.9976	0	0	0	31.038	0	6.67007	2.49075e-06	1.2399e-05	-	- && - && -	-
AAEL023252	174.528	289.906	231.057	65.3954	64.0495	32.72	231.83	54.055	1.99795	2.51132e-06	1.249e-05	-	- && - && PF07776:Zinc-finger associated domain (zf-AD)|PF05225:helix-turn-helix, Psq domain	zf-AD
AAEL006949	455.713	431.388	343.047	155.884	115.752	147.24	410.049	139.626	1.56318	2.53396e-06	1.25968e-05	-	- && O14512.2 RecName: Full=Suppressor of cytokine signaling 7; Short=SOCS-7; AltName: Full=Nck, Ash and phospholipase C gamma-binding protein; AltName: Full=Nck-associated protein 4; Short=NAP-4 && PF00017:SH2 domain|PF07525:SOCS box	SH2
AAEL003861	266.64	222.876	141.834	3.04165	6.94513	49.08	210.45	19.6889	3.97433	2.63256e-06	1.3075e-05	-	- && Q01295.2 RecName: Full=Broad-complex core protein isoforms 1/2/3/4/5 && PF00651:BTB/POZ domain	BTB
AAEL011281	193.92	381.355	211.366	44.8643	39.3557	89.98	262.214	58.0667	2.33173	2.66113e-06	1.31988e-05	-	- && Q95SX7.1 RecName: Full=Probable RNA-directed DNA polymerase from transposon BS; AltName: Full=Reverse transcriptase && PF00078:Reverse transcriptase (RNA-dependent DNA polymerase)|PF03372:Endonuclease/Exonuclease/phosphatase family|PF14529:Endonuclease-reverse transcriptase|PF03188:Eukaryotic cytochrome b561	RVT_1
AAEL005330	31.5121	51.4697	23.9979	0	1.54336	0	35.6599	0.514454	5.33461	2.67799e-06	1.32703e-05	-	4.6.1.2 (Guanylate cyclase) && Q07553.4 RecName: Full=Guanylate cyclase 32E; Flags: Precursor && -	-
AAEL013962	130.896	97.194	64.3021	13.6874	15.4336	0	97.4641	9.70701	2.93642	2.71179e-06	1.34158e-05	-	- && - && PF00533:BRCA1 C Terminus (BRCT) domain|PF12738:twin BRCT domain	BRCT
AAEL006666	271.489	314.085	259.977	100.374	97.2318	106.34	281.85	101.315	1.49338	2.71228e-06	1.34158e-05	-	- && Q5N855.1 RecName: Full=CMP-sialic acid transporter 3; Short=CMP-SA-Tr 3; Short=CMP-Sia-Tr 3; AltName: Full=CMP-sialic acid transporter-like protein 3 >B8A7Q8.1 RecName: Full=CMP-sialic acid transporter 3; Short=CMP-SA-Tr 3; Short=CMP-Sia-Tr 3; AltName: Full=CMP-sialic acid transporter-like protein 3 && PF04142:Nucleotide-sugar transporter	-
AAEL010637	181.8	226.227	124.297	27.3748	37.0407	0	177.442	21.4718	2.75667	2.72268e-06	1.34611e-05	-	- && - && PF07776:Zinc-finger associated domain (zf-AD)	zf-AD
AAEL027751	147.864	103.179	81.2237	25.0936	11.5752	16.36	110.756	17.6763	2.59931	2.7321e-06	1.35015e-05	-	- && Q8CHB8.3 RecName: Full=Tubulin polyglutamylase TTLL5; AltName: Full=Tubulin--tyrosine ligase-like protein 5 && PF03133:Tubulin-tyrosine ligase family	TTL
AAEL009112	150.288	131.188	355.046	14.4478	37.0407	0	212.174	17.1628	3.3665	2.74579e-06	1.35568e-05	-	- && Q2TXA2.1 RecName: Full=Protein sym1 && PF04117:Mpv17 / PMP22 family	Mpv17_PMP22
AAEL012942	249.672	320.07	264.285	81.3641	87.2	32.72	278.009	67.0947	1.92359	2.7579e-06	1.36043e-05	-	- && Q568R1.2 RecName: Full=Nuclear speckle splicing regulatory protein 1; AltName: Full=Coiled-coil domain-containing protein 55 && PF09745:Coiled-coil domain-containing protein 55 (DUF2040)	-
AAEL005046	732.049	677.246	489.188	236.488	208.354	147.24	632.828	197.361	1.63749	2.76364e-06	1.36264e-05	-	- && Q5RC80.1 RecName: Full=RNA-binding protein 39; AltName: Full=RNA-binding motif protein 39 && PF15519:linker between RRM2 and RRM3 domains in RBM39 protein|PF00076:RNA recognition motif. (a.k.a. RRM, RBD, or RNP domain)	RRM_1
AAEL008658	2453.09	1803.6	5601.36	603.767	836.502	597.14	3286.02	679.137	2.27141	2.77776e-06	1.36899e-05	LRIM16	- && - && PF13855:Leucine rich repeat	-
AAEL022163	99.3842	153.212	119.067	22.8124	28.5522	40.9	123.888	30.7549	2.16087	2.81793e-06	1.38753e-05	-	- && Q6PIW4.2 RecName: Full=Fidgetin-like protein 1 && PF09336:Vps4 C terminal oligomerisation domain|PF00004:ATPase family associated with various cellular activities (AAA)	AAA
AAEL021750	235.128	228.382	246.132	89.7286	68.6796	57.26	236.548	71.8894	1.65529	2.84575e-06	1.40059e-05	-	- && B0W6M9.1 RecName: Full=Leucine-rich repeat protein soc-2 homolog; AltName: Full=Protein Sur-8 homolog; AltName: Full=Protein soc-2 homolog && PF13855:Leucine rich repeat	-
AAEL006407	232.704	358.134	278.745	82.1245	91.0584	40.9	289.861	71.361	1.92211	2.92613e-06	1.4356e-05	-	- && - && -	-
AAEL003176	101.808	113.952	40.9195	7.60412	10.8035	0	85.5598	6.13589	3.40193	2.9907e-06	1.46464e-05	-	- && - && -	-
AAEL007757	213.312	299.243	247.055	45.6247	57.1044	106.34	253.203	69.6897	2.02001	3.01211e-06	1.47446e-05	-	- && - && -	-
AAEL002417	433.897	239.633	480.266	77.562	118.067	81.8	384.599	92.4764	2.0295	3.02296e-06	1.4791e-05	-	- && P19351.3 RecName: Full=Troponin T, skeletal muscle; AltName: Full=Protein intended thorax; AltName: Full=Protein upheld && PF00992:Troponin	-
AAEL004981	174.528	213.54	163.986	58.5517	56.3327	49.08	184.018	54.6548	1.71926	3.04055e-06	1.48637e-05	-	7.6.2.1 (P-type phospholipid transporter) && F1Q4S1.1 RecName: Full=Probable phospholipid-transporting ATPase IIB; AltName: Full=ATPase class II type 9B && PF16209:Phospholipid-translocating ATPase N-terminal|PF00702:haloacid dehalogenase-like hydrolase|PF13246:Cation transport ATPase (P-type)|PF16212:Phospholipid-translocating P-type ATPase C-terminal|PF00122:E1-E2 ATPase	E1-E2_ATPase
AAEL018111	252.096	258.546	206.136	71.4787	54.7894	98.16	238.926	74.8094	1.77091	3.07682e-06	1.50342e-05	-	- && - && PF07776:Zinc-finger associated domain (zf-AD)	zf-AD
AAEL023762	278.761	485.252	292.282	90.489	99.5469	114.52	352.098	101.519	1.83045	3.10505e-06	1.51586e-05	-	- && - && PF13920:Zinc finger, C3HC4 type (RING finger)	-
AAEL013974	150.288	108.446	258.439	33.4581	34.7257	32.72	172.391	33.6346	2.35296	3.12614e-06	1.52547e-05	-	- && Q13395.1 RecName: Full=Probable methyltransferase TARBP1; AltName: Full=TAR RNA-binding protein 1; AltName: Full=TAR RNA-binding protein of 185 kDa; Short=TRP-185 && PF00588:SpoU rRNA Methylase family	SpoU_methylase
AAEL004970	53.3281	137.891	74.1474	12.927	7.71681	0	88.4555	6.88127	3.31511	3.16104e-06	1.5418e-05	-	4.6.1.15 (FAD-AMP lyase (cyclizing)) && F1RKQ4.2 RecName: Full=Triokinase/FMN cyclase; AltName: Full=Bifunctional ATP-dependent dihydroxyacetone kinase/FAD-AMP lyase (cyclizing); Includes: RecName: Full=ATP-dependent dihydroxyacetone kinase; Short=DHA kinase; AltName: Full=Glycerone kinase; AltName: Full=Triokinase; AltName: Full=Triose kinase; Includes: RecName: Full=FAD-AMP lyase (cyclizing); A…	-
AAEL010755	244.824	152.494	142.449	33.4581	47.8442	49.08	179.923	43.4608	2.07721	3.17603e-06	1.54773e-05	-	- && Q5U4Q0.1 RecName: Full=WW domain-containing adapter protein with coiled-coil && PF00397:WW domain	WW
AAEL010778	145.44	162.549	127.989	40.3018	25.4655	8.18	145.326	24.6491	2.33554	3.18037e-06	1.54915e-05	-	- && O44252.2 RecName: Full=Protein rolling stone && -	-
AAEL006121	172.104	283.203	158.448	31.9373	37.0407	73.62	204.585	47.5327	2.28718	3.18466e-06	1.55054e-05	-	- && Q966V2.1 RecName: Full=Spermosin; Contains: RecName: Full=Spermosin L1 light chain; Contains: RecName: Full=Spermosin L2 light chain; Contains: RecName: Full=Spermosin heavy chain; Flags: Precursor && PF16030:Serine protease gd N-terminus|PF00089:Trypsin	Trypsin
AAEL008839	106.656	97.9122	60.6101	15.9687	16.2053	8.18	88.3928	13.4513	2.53755	3.18894e-06	1.55193e-05	-	- && - && PF07776:Zinc-finger associated domain (zf-AD)	zf-AD
AAEL004989	118.776	133.343	97.53	26.6144	21.6071	40.9	116.55	29.7072	2.13417	3.22444e-06	1.5671e-05	-	- && A4IGK4.1 RecName: Full=RNA-binding protein 5; AltName: Full=RNA-binding motif protein 5 && PF01585:G-patch domain|PF14259:RNA recognition motif (a.k.a. RRM, RBD, or RNP domain)	G-patch
AAEL001352	164.832	110.361	108.298	26.6144	20.0637	0	127.83	15.5594	2.68946	3.24981e-06	1.57802e-05	-	- && Q14151.1 RecName: Full=Scaffold attachment factor B2; Short=SAF-B2 && PF02037:SAP domain|PF00076:RNA recognition motif. (a.k.a. RRM, RBD, or RNP domain)	RRM_1
AAEL026837	235.128	191.755	101.837	4.56247	28.5522	0	176.24	11.0382	3.69542	3.32311e-06	1.61145e-05	-	- && Q6A4L0.3 RecName: Full=Solute carrier family 22 member 13; AltName: Full=Organic cation transporter-like 3; Short=ORCTL-3 && PF00083:Sugar (and other) transporter	Sugar_tr
AAEL001986	46.0561	63.4394	43.3809	6.84371	3.85841	0	50.9588	3.56737	3.39675	3.32534e-06	1.61182e-05	-	- && L0N7N1.1 RecName: Full=Kinesin-like protein KIF14 && PF00225:Kinesin motor domain|PF00498:FHA domain|PF16183:Kinesin-associated	Kinesin
AAEL000747	19.392	44.7667	25.5362	0	0	0	29.8983	0	6.6148	3.34705e-06	1.6209e-05	-	- && - && -	-
AAEL003691	77.5681	48.8364	31.9972	3.04165	5.40177	0	52.8006	2.81447	3.75034	3.39967e-06	1.64418e-05	-	- && - && -	-
AAEL010913	319.969	242.506	148.602	10.6458	8.48849	65.44	237.026	28.1914	3.48155	3.43734e-06	1.66166e-05	-	- && Q8IY18.2 RecName: Full=Structural maintenance of chromosomes protein 5; Short=SMC protein 5; Short=SMC-5; Short=hSMC5 && PF02463:RecF/RecN/SMC N terminal domain	SMC_N
AAEL019569	111.504	75.1697	54.7645	5.32288	13.1186	0	80.4795	6.14715	3.29549	3.50717e-06	1.69241e-05	-	- && - && PF14726:Rotatin, an armadillo repeat protein, centriole functioning	-
AAEL007468	269.065	257.109	177.523	63.1142	53.246	89.98	234.566	68.7801	1.85896	3.57262e-06	1.72246e-05	-	- && - && PF07776:Zinc-finger associated domain (zf-AD)	zf-AD
AAEL019444	172.104	85.7031	72.9168	19.7707	6.17345	8.18	110.241	11.3747	3.14648	3.642e-06	1.7528e-05	-	- && P25822.2 RecName: Full=Maternal protein pumilio && PF00806:Pumilio-family RNA binding repeat	PUF
AAEL004390	4285.64	4428.31	2791.14	895.765	134.273	130.88	3835.03	386.973	3.29286	3.78549e-06	1.81864e-05	HPX8B	1.11.1.7 (Peroxidase) && P82600.3 RecName: Full=Chorion peroxidase; Flags: Precursor && PF03098:Animal haem peroxidase	An_peroxidase
AAEL011012	152.712	84.9849	51.9955	13.6874	8.48849	0	96.5642	7.39197	3.30996	3.78787e-06	1.81898e-05	-	- && P28661.1 RecName: Full=Septin-4; AltName: Full=Brain protein H5; AltName: Full=Peanut-like protein 2 && PF00735:Septin	GTP_CDC
AAEL023055	167.256	23.9394	28.3052	3.04165	1.54336	0	73.167	1.52834	5.05168	3.79996e-06	1.82317e-05	-	- && Q5U538.1 RecName: Full=Putative nuclease HARBI1; AltName: Full=Harbinger transposase-derived nuclease && PF13359:DDE superfamily endonuclease	-
AAEL004474	332.089	187.446	163.37	41.8227	46.3009	73.62	227.635	53.9145	2.17196	3.81787e-06	1.83096e-05	-	2.7.11.1 (Non-specific serine/threonine protein kinase) && P18654.2 RecName: Full=Ribosomal protein S6 kinase alpha-3; Short=S6K-alpha-3; AltName: Full=90 kDa ribosomal protein S6 kinase 3; Short=p90-RSK 3; Short=p90RSK3; AltName: Full=MAP kinase-activated protein kinase 1b; Short=MAPK-activated protein kinase 1b; Short=MAPKAP kinase 1b; Short=MAPKAPK-1b; AltName: Full=Ribosomal S6 kinase 2; Shor…	Pkinase
AAEL002084	346.633	555.634	384.89	120.145	97.2318	171.78	429.052	129.719	1.79688	3.82651e-06	1.83429e-05	-	- && Q8BR65.1 RecName: Full=Sin3 histone deacetylase corepressor complex component SDS3; AltName: Full=Suppressor of defective silencing 3 protein homolog && PF08598:Sds3-like	-
AAEL006944	16.968	53.6243	32.3049	0.760412	0	0	34.2991	0.253471	5.91587	3.85164e-06	1.84553e-05	-	- && P54366.2 RecName: Full=Homeobox protein goosecoid && PF00046:Homeobox domain	Homeobox
AAEL024236	63.0241	51.2303	39.9965	6.84371	2.31504	0	51.417	3.05292	3.60832	3.8729e-06	1.8549e-05	-	- && B2GV50.1 RecName: Full=DNA-binding protein RFX2; AltName: Full=Regulatory factor X 2 && PF02257:RFX DNA-binding domain	RFX_DNA_binding
AAEL003108	159.984	135.736	94.1457	23.5728	29.3239	40.9	129.955	31.2656	2.1667	3.88756e-06	1.8611e-05	-	- && P29074.1 RecName: Full=Tyrosine-protein phosphatase non-receptor type 4; AltName: Full=Protein-tyrosine phosphatase MEG1; Short=MEG; Short=PTPase-MEG1 && PF09379:FERM N-terminal domain|PF00595:PDZ domain (Also known as DHR or GLGF)|PF00373:FERM central domain|PF00102:Protein-tyrosine phosphatase|PF08736:FERM adjacent (FA)|PF09380:FERM C-terminal PH-like domain	Y_phosphatase
AAEL020347	38.7841	139.327	56.6105	4.56247	8.48849	0	78.2406	4.35032	3.78431	3.90989e-06	1.87097e-05	-	- && - && -	-
AAEL003052	128.472	150.579	117.221	34.2185	29.3239	49.08	132.091	37.5408	1.94365	3.99289e-06	1.909e-05	-	- && - && PF06966:Protein of unknown function (DUF1295)	-
AAEL006713	509.041	596.331	439.347	175.655	189.834	98.16	514.906	154.55	1.67162	4.00999e-06	1.91549e-05	-	- && Q94535.2 RecName: Full=Splicing factor U2af 38 kDa subunit; AltName: Full=U2 auxiliary factor 38 kDa subunit; AltName: Full=U2 snRNP auxiliary factor small subunit && PF13893:RNA recognition motif. (a.k.a. RRM, RBD, or RNP domain)|PF00642:Zinc finger C-x8-C-x5-C-x3-H type (and similar)	zf-CCCH
AAEL024296	21.816	31.8394	36.3045	0	0.771681	0	29.9867	0.257227	5.71501	4.04119e-06	1.9287e-05	-	- && - && -	-
AAEL005019	16.968	104.615	68.9171	4.56247	1.54336	0	63.5001	2.03528	4.52735	4.07077e-06	1.94196e-05	-	- && Q9UNA3.1 RecName: Full=Alpha-1,4-N-acetylglucosaminyltransferase; Short=Alpha4GnT && PF04488:Glycosyltransferase sugar-binding region containing DXD motif|PF04572:Alpha 1,4-glycosyltransferase conserved region	Gly_transf_sug
AAEL008630	218.16	159.436	132.296	19.7707	39.3557	0	169.964	19.7088	2.80995	4.10848e-06	1.95824e-05	-	- && P25157.1 RecName: Full=Guanine nucleotide-binding protein subunit alpha homolog; AltName: Full=Protein concertina && PF00503:G-protein alpha subunit	G-alpha
AAEL027688	315.121	300.679	201.521	62.3538	75.6248	16.36	272.44	51.4462	2.23966	4.13762e-06	1.97126e-05	-	- && P43248.4 RecName: Full=DNA mismatch repair protein spellchecker 1 && PF05192:MutS domain III|PF05190:MutS family domain IV|PF01624:MutS domain I|PF00488:MutS domain V|PF05188:MutS domain II	-
AAEL001156	31.5121	40.2182	20.9213	0.760412	0.771681	0	30.8838	0.510698	5.1223	4.14494e-06	1.97388e-05	-	- && Q9VSS7.1 RecName: Full=UPF0193 protein EVG1 homolog && PF05250:Uncharacterised protein family (UPF0193)	-
AAEL004035	312.697	183.136	138.45	51.708	32.4106	49.08	211.428	44.3995	2.26753	4.18073e-06	1.99006e-05	-	- && Q8K2V6.1 RecName: Full=Importin-11; Short=Imp11; AltName: Full=Ran-binding protein 11; Short=RanBP11 && PF03810:Importin-beta N-terminal domain	-
AAEL011807	101.808	75.8879	68.9171	12.927	18.5203	8.18	82.2044	13.2091	2.45584	4.22179e-06	2.00872e-05	-	- && - && PF07776:Zinc-finger associated domain (zf-AD)	zf-AD
AAEL019454	29.0881	51.7091	46.4575	4.56247	2.31504	0	42.4182	2.29251	3.76344	4.36784e-06	2.07549e-05	-	- && O73925.1 RecName: Full=Potassium voltage-gated channel subfamily KQT member 1; AltName: Full=IKs producing slow voltage-gated potassium channel subunit alpha KvLQT1; AltName: Full=KQT-like 1; AltName: Full=Voltage-gated potassium channel subunit Kv7.1 && PF03520:KCNQ voltage-gated potassium channel|PF00520:Ion transport protein	Ion_trans
AAEL000246	121.2	92.4061	68.9171	14.4478	19.292	24.54	94.1745	19.4266	2.37676	4.39445e-06	2.08722e-05	GPRSTN	- && Q9V5N8.4 RecName: Full=Protocadherin-like wing polarity protein stan; AltName: Full=Protein flamingo; AltName: Full=Protein starry night; Flags: Precursor && PF00028:Cadherin domain|PF02210:Laminin G domain|PF00002:7 transmembrane receptor (Secretin family)|PF00008:EGF-like domain|PF00053:Laminin EGF domain|PF16489:GPCR-Autoproteolysis INducing (GAIN) domain	7tm_2
AAEL005656	889.61	448.625	1018.99	0	12.3469	0	785.741	4.11563	7.33514	4.4697e-06	2.12204e-05	-	- && P05661.4 RecName: Full=Myosin heavy chain, muscle && PF01576:Myosin tail|PF00063:Myosin head (motor domain)|PF02736:Myosin N-terminal SH3-like domain	Myosin_head
AAEL010711	79.9921	68.2273	65.5328	13.6874	14.6619	16.36	71.2507	14.9031	2.29259	4.49363e-06	2.13246e-05	-	- && Q8CBF3.1 RecName: Full=Ephrin type-B receptor 1; Flags: Precursor && PF00536:SAM domain (Sterile alpha motif)|PF01404:Ephrin receptor ligand binding domain|PF07714:Protein tyrosine kinase|PF14575:Ephrin type-A receptor 2 transmembrane domain|PF00041:Fibronectin type III domain	Pkinase_Tyr
AAEL027921	111.504	98.8698	79.9931	15.2082	20.0637	0	96.789	11.7573	2.66266	4.50356e-06	2.13624e-05	-	- && - && PF07776:Zinc-finger associated domain (zf-AD)	zf-AD
AAEL010679	198.768	244.421	213.52	58.5517	57.1044	98.16	218.903	71.272	1.74748	4.50578e-06	2.13637e-05	-	- && Q9CQY7.1 RecName: Full=Monocyte to macrophage differentiation factor; AltName: Full=Progestin and adipoQ receptor family member XI && PF03006:Haemolysin-III related	-
AAEL003535	196.344	134.539	108.914	34.2185	37.0407	24.54	146.599	31.9331	2.0977	4.59361e-06	2.17611e-05	-	- && - && -	-
AAEL025969	65.4481	100.785	65.5328	10.6458	8.48849	24.54	77.2553	14.5581	2.7708	4.61374e-06	2.18469e-05	-	- && - && PF16685:zinc RING finger of MSL2|PF16682:CXC domain of E3 ubiquitin-protein ligase MSL2	-
AAEL025042	99.3842	123.288	66.7634	19.7707	18.5203	16.36	96.4785	18.217	2.36054	4.68734e-06	2.21858e-05	-	3.6.4.12 (DNA helicase) && Q14191.2 RecName: Full=Werner syndrome ATP-dependent helicase; AltName: Full=DNA helicase, RecQ-like type 3; Short=RecQ3; AltName: Full=Exonuclease WRN; AltName: Full=RecQ protein-like 2 && PF00270:DEAD/DEAH box helicase|PF00271:Helicase conserved C-terminal domain|PF16124:RecQ zinc-binding|PF14493:Helix-turn-helix domain|PF09382:RQC domain|PF00570:HRDC domain	Helicase_C
AAEL019891	179.376	185.052	117.836	38.781	31.6389	57.26	160.755	42.56	2.0383	4.68991e-06	2.21883e-05	-	- && - && PF05605:Drought induced 19 protein (Di19), zinc-binding	-
AAEL006910	504.193	470.409	378.429	179.457	168.226	147.24	451.01	164.975	1.42313	4.89737e-06	2.31058e-05	-	- && O95155.1 RecName: Full=Ubiquitin conjugation factor E4 B; AltName: Full=Homozygously deleted in neuroblastoma 1; AltName: Full=Ubiquitin fusion degradation protein 2 && PF04564:U-box domain|PF10408:Ubiquitin elongating factor core	U-box
AAEL019670	353.905	477.591	351.046	109.499	87.9717	16.36	394.181	71.277	2.33129	4.89871e-06	2.31058e-05	-	- && O60942.1 RecName: Full=mRNA-capping enzyme; AltName: Full=HCAP1; AltName: Full=HCE; Includes: RecName: Full=Polynucleotide 5'-triphosphatase; AltName: Full=mRNA 5'-triphosphatase; Short=TPase; Includes: RecName: Full=mRNA guanylyltransferase; AltName: Full=GTP--RNA guanylyltransferase; Short=GTase && PF00782:Dual specificity phosphatase, catalytic domain|PF03919:mRNA capping enzyme, C-termin…	DSPc
AAEL012744	135.744	79.9576	86.454	20.5311	9.26017	24.54	100.719	18.1104	2.6118	4.94546e-06	2.33132e-05	-	- && - && PF00169:PH domain	PH
AAEL017385	848.402	795.746	776.548	354.352	372.722	319.02	806.899	348.698	1.19506	5.16655e-06	2.43163e-05	-	- && P04323.1 RecName: Full=Retrovirus-related Pol polyprotein from transposon 17.6; Includes: RecName: Full=Protease; Includes: RecName: Full=Reverse transcriptase; Includes: RecName: Full=Endonuclease && PF00078:Reverse transcriptase (RNA-dependent DNA polymerase)|PF00665:Integrase core domain|PF09337:His(2)-Cys(2) zinc finger	RVT_1
AAEL006412	172.104	188.164	147.679	33.4581	48.6159	65.44	169.316	49.1714	1.90331	5.18911e-06	2.44119e-05	-	- && Q9VR07.1 RecName: Full=Sodium- and chloride-dependent GABA transporter ine; AltName: Full=Protein inebriated; AltName: Full=Protein receptor oscillation A && PF00209:Sodium:neurotransmitter symporter family	SNF
AAEL014497	92.1122	104.376	65.8404	19.7707	14.6619	8.18	87.4428	14.2042	2.44261	5.22236e-06	2.45365e-05	-	- && - && -	-
AAEL007857	72.7201	34.9515	37.8429	3.80206	4.63009	0	48.5048	2.81072	3.61937	5.24112e-06	2.4614e-05	-	- && - && -	-
AAEL004106	38.7841	37.8243	98.453	0	4.63009	0	58.3538	1.54336	4.7577	5.30424e-06	2.48782e-05	-	- && Q26263.2 RecName: Full=Protein deadpan && PF00010:Helix-loop-helix DNA-binding domain|PF07527:Hairy Orange	HLH
AAEL007360	198.768	97.4334	96.9147	22.8124	26.2372	8.18	131.039	19.0765	2.56135	5.32539e-06	2.49666e-05	-	- && Q9VHA0.2 RecName: Full=Polycomb protein Scm; AltName: Full=Sex comb on midleg protein && PF06467:MYM-type Zinc finger with FCS sequence motif|PF12140:Protein of unknown function (DUF3588)|PF00536:SAM domain (Sterile alpha motif)|PF02820:mbt repeat	MBT
AAEL004958	736.897	561.619	1865.68	185.541	174.4	32.72	1054.73	130.887	2.95383	5.35031e-06	2.50618e-05	-	- && - && PF02931:Neurotransmitter-gated ion-channel ligand binding domain|PF12248:Farnesoic acid 0-methyl transferase	Neur_chan_LBD
AAEL005793	67.8721	105.812	51.6878	5.32288	11.5752	16.36	75.124	11.086	3.00416	5.37679e-06	2.51642e-05	-	- && O30409.1 RecName: Full=Tyrocidine synthase 3; AltName: Full=Tyrocidine synthase III; Includes: RecName: Full=ATP-dependent asparagine adenylase; Short=AsnA; AltName: Full=Asparagine activase; Includes: RecName: Full=ATP-dependent glutamine adenylase; Short=GlnA; AltName: Full=Glutamine activase; Includes: RecName: Full=ATP-dependent tyrosine adenylase; Short=TyrA; AltName: Full=Tyrosine acti…	AMP-binding
AAEL009720	145.44	128.076	78.1471	18.2499	25.4655	32.72	117.221	25.4785	2.30564	5.45679e-06	2.55276e-05	-	- && P28166.2 RecName: Full=Zinc finger protein 1; AltName: Full=Zinc finger homeodomain protein 1 && PF07776:Zinc-finger associated domain (zf-AD)	zf-AD
AAEL025808	82.4162	135.258	119.682	21.2915	21.6071	0	112.452	14.2995	2.64104	5.46919e-06	2.55747e-05	-	- && Q7Z6M2.1 RecName: Full=F-box only protein 33 && PF00646:F-box domain	F-box
AAEL002967	46.0561	28.7273	22.1519	0.760412	1.54336	0	32.3118	0.767925	4.70768	5.51638e-06	2.57521e-05	-	- && Q5ZJ01.1 RecName: Full=Protein ABHD17B; AltName: Full=Alpha/beta hydrolase domain-containing protein 17B; Short=Abhydrolase domain-containing protein 17B; Flags: Precursor && PF12695:Alpha/beta hydrolase family	-
AAEL009002	38.7841	33.2758	15.0756	0	0	0	29.0452	0	6.5263	5.51661e-06	2.57521e-05	-	- && - && PF00379:Insect cuticle protein	Chitin_bind_4
AAEL023106	84.8402	21.0667	23.3826	0.760412	1.54336	0	43.0965	0.767925	5.10675	5.59545e-06	2.60865e-05	-	- && - && PF03184:DDE superfamily endonuclease	DDE
AAEL005388	150.288	105.094	66.4558	12.1666	14.6619	32.72	107.279	19.8495	2.70365	5.60173e-06	2.61046e-05	-	- && Q86TB9.2 RecName: Full=Protein PAT1 homolog 1; AltName: Full=PAT1-like protein 1; AltName: Full=Protein PAT1 homolog b; Short=Pat1b; Short=hPat1b && -	-
AAEL013996	109.08	123.527	88.6077	20.5311	27.7805	32.72	107.072	27.0106	2.07744	5.7798e-06	2.68768e-05	-	- && - && PF07776:Zinc-finger associated domain (zf-AD)	zf-AD
AAEL014287	494.497	742.6	545.491	6.0833	9.26017	114.52	594.196	43.2878	4.03557	5.79018e-06	2.69136e-05	-	- && Q5RC69.1 RecName: Full=Deoxycytidylate deaminase; AltName: Full=dCMP deaminase && PF00383:Cytidine and deoxycytidylate deaminase zinc-binding region	-
AAEL003961	627.817	1033.22	835.927	222.04	337.225	229.04	832.323	262.768	1.65137	5.86686e-06	2.72467e-05	-	- && Q9Y394.1 RecName: Full=Dehydrogenase/reductase SDR family member 7; AltName: Full=Retinal short-chain dehydrogenase/reductase 4; Short=retSDR4; AltName: Full=Short chain dehydrogenase/reductase family 34C member 1; Flags: Precursor && PF00106:short chain dehydrogenase	adh_short
AAEL011101	526.009	744.037	612.255	224.322	259.285	237.22	627.433	240.275	1.38682	5.94334e-06	2.75715e-05	-	- && Q6DDA4.1 RecName: Full=U4/U6.U5 small nuclear ribonucleoprotein 27 kDa protein; Short=U4/U6.U5 snRNP 27 kDa protein; Short=U4/U6.U5-27K; AltName: Full=U4/U6.U5 tri-snRNP-associated protein 3 && PF08648:Protein of unknown function (DUF1777)	-
AAEL001324	147.864	195.824	141.219	24.3332	42.4425	57.26	161.636	41.3452	2.10932	5.94441e-06	2.75715e-05	-	- && P35600.2 RecName: Full=Replication factor C subunit 1; AltName: Full=Activator 1 140 kDa subunit; AltName: Full=Activator 1 subunit 1; AltName: Full=Germline transcription factor 1; AltName: Full=Replication factor C large subunit && PF00533:BRCA1 C Terminus (BRCT) domain|PF08519:Replication factor RFC1 C terminal domain|PF00004:ATPase family associated with various cellular activities (AAA)	BRCT
AAEL000749	4.84801	69.1849	52.3032	0	0	0	42.112	0	7.11092	5.95892e-06	2.7627e-05	-	- && Q9WVH6.1 RecName: Full=Angiopoietin-4; Short=ANG-4; AltName: Full=Angiopoietin-3; Short=ANG-3; Flags: Precursor && PF00147:Fibrinogen beta and gamma chains, C-terminal globular domain	Fibrinogen_C
AAEL024176	58.1761	88.3364	35.6892	4.56247	7.71681	0	60.7339	4.09309	3.47066	5.98539e-06	2.77261e-05	-	- && - && -	-
AAEL002988	589.033	564.491	515.032	241.811	206.039	147.24	556.186	198.363	1.43863	6.0115e-06	2.78352e-05	-	- && - && PF14529:Endonuclease-reverse transcriptase|PF13865:C-terminal duplication domain of Friend of PRMT1	-
AAEL013355	385.417	676.767	479.343	41.8227	50.1593	179.96	513.842	90.6473	2.65604	6.02147e-06	2.78695e-05	-	- && Q9C0C7.2 RecName: Full=Activating molecule in BECN1-regulated autophagy protein 1 && -	-
AAEL019558	157.56	162.309	565.797	11.4062	33.954	57.26	295.222	34.2067	3.27293	6.1225e-06	2.82889e-05	-	- && - && -	-
AAEL021054	176.952	98.1516	72.6091	15.2082	8.48849	32.72	115.904	18.8056	2.92244	6.24253e-06	2.8819e-05	-	- && Q29467.1 RecName: Full=Type I inositol 1,4,5-trisphosphate 5-phosphatase; Short=5PTase; Flags: Precursor && PF03372:Endonuclease/Exonuclease/phosphatase family	Exo_endo_phos
AAEL010143	1670.14	1864.16	4426.69	504.153	673.678	703.48	2653.66	627.104	2.08647	6.27633e-06	2.89382e-05	-	- && O43837.2 RecName: Full=Isocitrate dehydrogenase [NAD] subunit beta, mitochondrial; AltName: Full=Isocitric dehydrogenase subunit beta; AltName: Full=NAD(+)-specific ICDH subunit beta; Flags: Precursor && PF00180:Isocitrate/isopropylmalate dehydrogenase	-
AAEL007372	50.9041	45.7243	30.4589	3.80206	0	0	42.3624	1.26735	4.50971	6.28952e-06	2.89744e-05	GPRGBB1	- && Q9WV18.1 RecName: Full=Gamma-aminobutyric acid type B receptor subunit 1; Short=GABA-B receptor 1; Short=GABA-B-R1; Short=GABA-BR1; Short=GABABR1; Short=Gb1; Flags: Precursor && PF01094:Receptor family ligand binding region|PF00003:7 transmembrane sweet-taste receptor of 3 GCPR	7tm_3
AAEL008184	157.56	168.533	139.373	45.6247	48.6159	24.54	155.155	39.5935	1.8371	6.32581e-06	2.91169e-05	-	- && Q5FWL3.1 RecName: Full=E3 ubiquitin-protein ligase NRDP1; AltName: Full=RING finger protein 41 && PF08941:USP8 interacting|PF00097:Zinc finger, C3HC4 type (RING finger)	zf-C3HC4
AAEL027755	58.1761	41.894	37.5352	5.32288	4.63009	0	45.8684	3.31766	3.31322	6.36184e-06	2.92704e-05	-	- && - && PF16059:Domain of unknown function (DUF4801)	-
AAEL021400	189.072	128.076	105.837	38.0206	22.3788	32.72	140.995	31.0398	2.18558	6.36459e-06	2.92706e-05	-	- && Q16MY0.1 RecName: Full=WD repeat-containing protein 48 homolog && PF11816:Domain of unknown function (DUF3337)	-
AAEL005390	271.489	174.518	127.066	35.7394	31.6389	65.44	191.024	44.2728	2.24919	6.40421e-06	2.94404e-05	-	- && - && PF03810:Importin-beta N-terminal domain	-
AAEL027461	33.9361	24.6576	19.6906	0	0	0	26.0948	0	6.36918	6.47256e-06	2.97295e-05	-	- && - && -	-
AAEL014844	322.393	42.6121	101.222	12.927	12.3469	0	155.409	8.42463	3.87643	6.47996e-06	2.97509e-05	-	- && P83097.2 RecName: Full=Putative tyrosine-protein kinase Wsck; Flags: Precursor && PF01822:WSC domain|PF07714:Protein tyrosine kinase|PF00041:Fibronectin type III domain	Pkinase_Tyr
AAEL006839	249.672	321.267	231.98	85.1661	87.2	106.34	267.64	92.902	1.57245	6.57575e-06	3.01652e-05	-	- && Q3KNV8.1 RecName: Full=Polycomb group RING finger protein 3; AltName: Full=RING finger protein 3A && PF16207:RAWUL domain RING finger- and WD40-associated ubiquitin-like|PF00097:Zinc finger, C3HC4 type (RING finger)	zf-C3HC4
AAEL011812	67.8721	69.9031	53.5338	13.6874	7.71681	8.18	63.7697	9.86141	2.60661	6.59641e-06	3.02472e-05	-	- && - && PF07776:Zinc-finger associated domain (zf-AD)|PF00096:Zinc finger, C2H2 type	zf-AD
AAEL013391	225.432	195.346	164.909	55.5101	62.5062	73.62	195.229	63.8788	1.65513	6.63286e-06	3.04015e-05	-	- && - && PF12572:Protein of unknown function (DUF3752)	-
AAEL010117	87.2642	89.5334	267.977	12.927	23.1504	0	148.258	12.0258	3.32668	6.65111e-06	3.04723e-05	-	- && P12804.1 RecName: Full=Fibroleukin; AltName: Full=Cytotoxic T-lymphocyte-specific protein; AltName: Full=Fibrinogen-like protein 2; AltName: Full=Prothrombinase; Flags: Precursor && PF00147:Fibrinogen beta and gamma chains, C-terminal globular domain	Fibrinogen_C
AAEL000905	77.5681	74.2122	19.3829	0	0	8.18	57.0544	2.72667	6.44908	6.74151e-06	3.08475e-05	-	3.1.1.- (Carboxylic ester hydrolases.) && P33438.2 RecName: Full=Glutactin; Flags: Precursor && PF00135:Carboxylesterase family	COesterase
AAEL021986	72.7201	138.37	101.53	15.9687	24.6938	24.54	104.207	21.7342	2.33394	6.77531e-06	3.09891e-05	-	- && Q5R7X2.1 RecName: Full=U2 snRNP-associated SURP motif-containing protein; AltName: Full=140 kDa Ser/Arg-rich domain protein; AltName: Full=U2-associated protein SR140 && PF04818:RNA polymerase II-binding domain.|PF01805:Surp module|PF00076:RNA recognition motif. (a.k.a. RRM, RBD, or RNP domain)	RRM_1
AAEL005717	196.344	188.164	152.602	61.5934	42.4425	57.26	179.037	53.7653	1.75231	6.81686e-06	3.11661e-05	-	- && - && -	-
AAEL011633	157.56	206.358	649.79	8.36453	37.8124	57.26	337.903	34.479	3.43798	6.83709e-06	3.12323e-05	-	- && P10039.2 RecName: Full=Tenascin; Short=TN; AltName: Full=Cytotactin; AltName: Full=GMEM; AltName: Full=GP 150-225; AltName: Full=Glioma-associated-extracellular matrix antigen; AltName: Full=Hexabrachion; AltName: Full=JI; AltName: Full=Myotendinous antigen; AltName: Full=Neuronectin; AltName: Full=Tenascin-C; Short=TN-C; Flags: Precursor && PF00147:Fibrinogen beta and gamma chains, C-termin…	Fibrinogen_C
AAEL012421	92.1122	74.4516	41.5349	4.56247	10.8035	0	69.3662	5.122	3.33561	6.88236e-06	3.14259e-05	-	- && Q24298.2 RecName: Full=DE-cadherin; AltName: Full=Protein shotgun; Flags: Precursor && PF01049:Cadherin cytoplasmic region|PF02210:Laminin G domain|PF00028:Cadherin domain	Laminin_G_2
AAEL006262	552.673	663.6	826.698	165.77	223.016	57.26	680.99	148.682	2.12443	6.9139e-06	3.15434e-05	-	- && Q5SWT3.2 RecName: Full=Solute carrier family 25 member 35 && PF00153:Mitochondrial carrier protein	Mito_carr
AAEL005013	581.761	530.497	543.337	103.416	143.533	253.58	551.865	166.843	1.80941	6.94128e-06	3.1655e-05	-	- && - && -	-
AAEL003956	9.69602	64.397	70.4554	0.760412	2.31504	0	48.1828	1.02515	5.00755	7.00868e-06	3.19088e-05	-	- && Q9W056.1 RecName: Full=Proton-coupled amino acid transporter-like protein CG1139 && PF01490:Transmembrane amino acid transporter protein	Aa_trans
AAEL008884	19.392	31.8394	24.6132	0	0	0	25.2816	0	6.36756	7.08106e-06	3.2171e-05	-	- && - && -	-
AAEL013216	36.3601	51.4697	34.4585	0.760412	0	8.18	40.7628	2.98014	5.36377	7.18301e-06	3.25798e-05	-	- && - && PF16060:Domain of unknown function (DUF4802)	-
AAEL006274	41.2081	58.8909	36.6122	5.32288	0.771681	0	45.5704	2.03152	4.01842	7.20968e-06	3.26871e-05	-	- && Q863Y9.1 RecName: Full=Solute carrier family 2, facilitated glucose transporter member 5; AltName: Full=Fructose transporter; AltName: Full=Glucose transporter type 5, small intestine; Short=GLUT-5 && PF00083:Sugar (and other) transporter	Sugar_tr
AAEL001099	223.008	173.561	142.757	57.0309	47.8442	49.08	179.775	51.3184	1.77992	7.2871e-06	3.29968e-05	-	- && Q9W485.2 RecName: Full=Integrator complex subunit 6 && PF13519:von Willebrand factor type A domain|PF15300:INTS6/SAGE1/DDX26B/CT45 C-terminus	-
AAEL019640	295.729	161.112	144.911	33.4581	42.4425	65.44	200.584	47.1135	2.19464	7.29902e-06	3.30303e-05	-	- && Q78T81.1 RecName: Full=Protein FAM102A && PF10358:N-terminal C2 in EEIG1 and EHBP1 proteins	-
AAEL027396	322.393	341.855	214.751	67.6767	72.538	122.7	292.999	87.6382	1.8417	7.30056e-06	3.30303e-05	-	- && Q9VEJ2.2 RecName: Full=Nucleolar protein 14 homolog; AltName: Full=Nucleolar complex protein 14 homolog && PF04147:Nop14-like family	-
AAEL009428	143.016	156.324	122.451	43.3435	33.1823	49.08	140.597	41.8686	1.81389	7.34538e-06	3.32192e-05	-	- && O54916.2 RecName: Full=RalBP1-associated Eps domain-containing protein 1; AltName: Full=RalBP1-interacting protein 1 && PF12763:Cytoskeletal-regulatory complex EF hand	-
AAEL020110	283.609	209.47	142.449	57.0309	51.7026	24.54	211.843	44.4245	2.11754	7.42916e-06	3.35283e-05	-	- && Q8WXI9.1 RecName: Full=Transcriptional repressor p66-beta; AltName: Full=GATA zinc finger domain-containing protein 2B; AltName: Full=p66/p68 && PF16563:Coiled-coil and interaction region of P66A and P66B with MBD2	-
AAEL019958	12.12	45.0061	29.8436	0	0	0	28.9899	0	6.57988	7.52782e-06	3.39595e-05	-	- && Q6GQT1.2 RecName: Full=Alpha-2-macroglobulin-P; AltName: Full=Alpha-2-macroglobulin; Flags: Precursor && PF07678:A-macroglobulin complement component|PF07677:A-macroglobulin receptor	A2M_comp
AAEL025376	140.592	159.915	100.914	22.0519	30.8672	0	133.807	17.6397	2.60297	7.64669e-06	3.44815e-05	-	- && - && -	-
AAEL002369	126.048	108.206	82.4544	26.6144	10.0319	8.18	105.57	14.9421	2.64049	7.70866e-06	3.47465e-05	-	- && Q7Z589.2 RecName: Full=BRCA2-interacting transcriptional repressor EMSY && PF03735:ENT domain	-
AAEL000174	230.28	157.761	107.375	41.0623	32.4106	40.9	165.139	38.1243	2.12189	7.74133e-06	3.48793e-05	-	- && Q9XYQ2.1 RecName: Full=Protein unc-119 homolog; Short=DmUNC-119 && PF05351:GMP-PDE, delta subunit	-
AAEL012267	70.2961	41.4152	41.2272	2.28124	6.94513	0	50.9795	3.07546	3.5851	7.90559e-06	3.55457e-05	-	- && Q6YHK3.2 RecName: Full=CD109 antigen; AltName: Full=150 kDa TGF-beta-1-binding protein; AltName: Full=C3 and PZP-like alpha-2-macroglobulin domain-containing protein 7; AltName: Full=Platelet-specific Gov antigen; AltName: Full=p180; AltName: Full=r150; AltName: CD_antigen=CD109; Flags: Precursor && PF01835:MG2 domain|PF00207:Alpha-2-macroglobulin family|PF07677:A-macroglobulin receptor|PF07…	A2M_comp
AAEL003967	133.32	67.7485	155.371	13.6874	23.1504	0	118.813	12.2793	2.93639	7.92515e-06	3.56189e-05	-	- && Q9VT65.2 RecName: Full=Calpain-B; AltName: Full=Calcium-activated neutral proteinase B; Short=CANP B; Contains: RecName: Full=Calpain-B catalytic subunit 1; Contains: RecName: Full=Calpain-B catalytic subunit 2 && PF00648:Calpain family cysteine protease|PF01067:Calpain large subunit, domain III	Peptidase_C2
AAEL000634	145.44	207.794	150.141	14.4478	17.7487	65.44	167.792	32.5455	2.72737	7.94101e-06	3.56648e-05	-	2.4.1.80 (Ceramide glucosyltransferase) && Q16739.1 RecName: Full=Ceramide glucosyltransferase; AltName: Full=GLCT-1; AltName: Full=Glucosylceramide synthase; Short=GCS; AltName: Full=UDP-glucose ceramide glucosyltransferase; AltName: Full=UDP-glucose:N-acylsphingosine D-glucosyltransferase && PF13506:Glycosyl transferase family 21	-
AAEL011705	143.016	227.664	215.981	41.8227	55.561	73.62	195.554	57.0012	1.88543	8.04486e-06	3.60824e-05	-	- && Q9P2Y4.2 RecName: Full=Zinc finger protein 219 && -	-
AAEL004892	361.177	458.918	356.584	144.478	153.565	155.42	392.227	151.154	1.38591	8.08676e-06	3.62404e-05	-	- && - && PF07776:Zinc-finger associated domain (zf-AD)	zf-AD
AAEL014212	210.888	235.324	166.755	69.9579	54.7894	32.72	204.323	52.4891	1.84717	8.19119e-06	3.66631e-05	-	- && Q5U241.2 RecName: Full=Sister chromatid cohesion protein PDS5 homolog B-B; AltName: Full=Androgen-induced proliferation inhibitor B && -	-
AAEL025597	227.856	280.57	678.095	28.1352	75.6248	0	395.507	34.5867	3.35156	8.20206e-06	3.66966e-05	-	- && Q9W056.1 RecName: Full=Proton-coupled amino acid transporter-like protein CG1139 && -	-
AAEL019728	235.128	195.824	165.524	21.2915	27.0088	81.8	198.826	43.3668	2.47225	8.25294e-06	3.69091e-05	SOCS	- && O75159.1 RecName: Full=Suppressor of cytokine signaling 5; Short=SOCS-5; AltName: Full=Cytokine-inducible SH2 protein 6; Short=CIS-6; AltName: Full=Cytokine-inducible SH2-containing protein 5 && PF07525:SOCS box|PF00017:SH2 domain	SH2
AAEL023839	19.392	29.2061	24.9209	0	0	0	24.5063	0	6.32102	8.25721e-06	3.6913e-05	-	- && Q12923.2 RecName: Full=Tyrosine-protein phosphatase non-receptor type 13; AltName: Full=Fas-associated protein-tyrosine phosphatase 1; Short=FAP-1; AltName: Full=PTP-BAS; AltName: Full=Protein-tyrosine phosphatase 1E; Short=PTP-E1; Short=hPTPE1; AltName: Full=Protein-tyrosine phosphatase PTPL1 && PF00595:PDZ domain (Also known as DHR or GLGF)	PDZ
AAEL000726	24.24	11.0121	70.7631	0	0	0	35.3384	0	6.84275	8.27795e-06	3.69753e-05	-	- && Q6AX44.1 RecName: Full=Fibrinogen C domain-containing protein 1-A [Xenopus laevis] && PF00147:Fibrinogen beta and gamma chains, C-terminal globular domain	Fibrinogen_C
AAEL021453	24.24	26.5727	21.8443	0	0	0	24.219	0	6.28666	8.28702e-06	3.70006e-05	-	- && - && -	-
AAEL027730	19.392	33.994	29.2282	0	0.771681	0	27.5381	0.257227	5.59286	8.41843e-06	3.75565e-05	-	- && - && -	-
AAEL018341	26.664	36.8667	20.6136	0.760412	0	0	28.0481	0.253471	5.60131	8.44107e-06	3.7642e-05	-	- && D2IYS2.1 RecName: Full=Tyrosine-protein kinase receptor torso; Flags: Precursor && PF07714:Protein tyrosine kinase	Pkinase_Tyr
AAEL008242	89.6882	101.742	59.0718	15.9687	11.5752	0	83.5008	9.18129	2.8001	8.46125e-06	3.77166e-05	-	- && Q9P219.3 RecName: Full=Protein Daple; AltName: Full=Coiled-coil domain-containing protein 88C; AltName: Full=Dvl-associating protein with a high frequency of leucine residues; Short=hDaple; AltName: Full=Hook-related protein 2; Short=HkRP2 && PF05622:HOOK protein	-
AAEL018133	140.592	156.803	131.989	47.1455	33.954	49.08	143.128	43.3932	1.77362	8.51766e-06	3.79214e-05	-	- && Q7LBC6.2 RecName: Full=Lysine-specific demethylase 3B; AltName: Full=JmjC domain-containing histone demethylation protein 2B; AltName: Full=Jumonji domain-containing protein 1B; AltName: Full=Nuclear protein 5qNCA && PF02373:JmjC domain, hydroxylase	JmjC
AAEL010412	412.081	355.021	327.356	116.343	136.588	57.26	364.819	103.397	1.72047	8.5909e-06	3.82005e-05	-	- && - && PF14958:Domain of unknown function (DUF4506)	-
AAEL019639	16.968	19.8697	47.0728	0	0	0	27.9702	0	6.51712	8.66461e-06	3.84811e-05	-	- && Q9VEG6.3 RecName: Full=Chorion peroxidase; AltName: Full=Peroxinectin-related protein; Short=Dpxt; Flags: Precursor && PF03098:Animal haem peroxidase	An_peroxidase
AAEL019843	138.168	132.146	78.7624	29.6561	12.3469	16.36	116.359	19.4543	2.51184	8.6725e-06	3.85004e-05	-	- && A1Z9X0.1 RecName: Full=Atypical protein kinase C && PF00564:PB1 domain|PF00069:Protein kinase domain|PF00130:Phorbol esters/diacylglycerol binding domain (C1 domain)|PF00433:Protein kinase C terminal domain	Pkinase
AAEL022689	145.44	97.194	63.6868	17.4895	15.4336	0	102.107	10.9744	2.84475	8.7743e-06	3.89205e-05	-	- && Q2NL57.1 RecName: Full=Ubiquitin carboxyl-terminal hydrolase 10-A; AltName: Full=Deubiquitinating enzyme 10-A; AltName: Full=Ubiquitin thioesterase 10-A; AltName: Full=Ubiquitin-specific-processing protease 10-A && PF00443:Ubiquitin carboxyl-terminal hydrolase	UCH
AAEL013626	65.4481	101.742	61.8408	6.0833	14.6619	0	76.3438	6.91508	3.08266	8.82251e-06	3.91184e-05	-	- && - && PF05485:THAP domain|PF07776:Zinc-finger associated domain (zf-AD)	THAP
AAEL002751	55.7521	127.358	110.452	10.6458	21.6071	8.18	97.8539	13.4776	2.72962	9.09334e-06	4.02536e-05	-	- && - && PF07776:Zinc-finger associated domain (zf-AD)	zf-AD
AAEL000343	220.584	244.182	196.291	79.8433	40.1274	32.72	220.352	50.8969	2.016	9.11305e-06	4.03244e-05	-	- && Q7KRY6.1 RecName: Full=Nucleosomal histone kinase 1; AltName: Full=Protein baellchen && PF00069:Protein kinase domain	Pkinase
AAEL025911	329.665	226.227	162.14	66.9163	64.0495	40.9	239.344	57.2886	1.97396	9.13716e-06	4.04146e-05	-	- && - && -	-
AAEL013063	303.001	198.218	253.209	76.0412	84.1132	89.98	251.476	83.3782	1.60597	9.15489e-06	4.04766e-05	APG18A	- && Q6AY57.1 RecName: Full=WD repeat domain phosphoinositide-interacting protein 2; Short=WIPI-2 && -	-
AAEL000257	499.345	572.391	440.885	203.79	211.441	179.96	504.207	198.397	1.32701	9.24548e-06	4.08605e-05	-	- && - && -	-
AAEL005132	441.169	508.952	503.341	177.936	185.975	237.22	484.487	200.377	1.31682	9.3483e-06	4.12687e-05	-	- && - && PF10545:Alcohol dehydrogenase transcription factor Myb/SANT-like|PF02944:BESS motif	BESS
AAEL011085	981.722	1273.58	979.915	3.04165	16.977	163.6	1078.4	61.2062	4.29086	9.34923e-06	4.12687e-05	-	- && - && PF00643:B-box zinc finger	zf-B_box
AAEL027318	43.6321	37.1061	31.0742	3.04165	3.85841	0	37.2708	2.30002	3.52926	9.39714e-06	4.14634e-05	-	- && Q5ZM71.1 RecName: Full=Transcription factor SPT20 homolog && PF12090:Spt20 family	-
AAEL019709	41.2081	17.7152	20.9213	0	0	0	26.6148	0	6.38146	9.44349e-06	4.16341e-05	-	2.7.1.107 (Diacylglycerol kinase (ATP)) && Q01583.5 RecName: Full=Diacylglycerol kinase 1; Short=DAG kinase 1; Short=DGK 1; Short=Diglyceride kinase 1 && PF00609:Diacylglycerol kinase accessory domain|PF14513:Diacylglycerol kinase N-terminus|PF00781:Diacylglycerol kinase catalytic domain|PF13499:EF-hand domain pair|PF00130:Phorbol esters/diacylglycerol binding domain (C1 domain)	C1_1
AAEL004385	196.344	168.055	135.988	47.1455	51.7026	57.26	166.796	52.0361	1.70534	9.54197e-06	4.20342e-05	-	2.9.1.2 (O-phospho-L-seryl-tRNA(Sec):L-selenocysteinyl-tRNA synthase) && Q9HD40.2 RecName: Full=O-phosphoseryl-tRNA(Sec) selenium transferase; AltName: Full=Liver-pancreas antigen; Short=LP; AltName: Full=SLA-p35; AltName: Full=SLA/LP autoantigen; AltName: Full=Selenocysteine synthase; Short=Sec synthase; AltName: Full=Selenocysteinyl-tRNA(Sec) synthase; AltName: Full=Sep-tRNA:Sec-tRNA synthase; …	-
AAEL009704	150.288	121.373	95.684	14.4478	29.3239	0	122.448	14.5906	2.73333	9.55397e-06	4.207e-05	-	- && Q80XC3.2 RecName: Full=USP6 N-terminal-like protein && PF00566:Rab-GTPase-TBC domain	TBC
AAEL018011	189.072	37.8243	35.0739	3.04165	6.94513	0	87.3235	3.32893	4.28934	9.58796e-06	4.22026e-05	-	- && P21328.1 RecName: Full=RNA-directed DNA polymerase from mobile element jockey; AltName: Full=Reverse transcriptase && PF00078:Reverse transcriptase (RNA-dependent DNA polymerase)|PF14529:Endonuclease-reverse transcriptase|PF07645:Calcium-binding EGF domain	RVT_1
AAEL003065	227.856	365.794	235.364	97.3327	71.7664	65.44	276.338	78.1797	1.78644	9.59957e-06	4.22365e-05	-	- && Q9VSK8.2 RecName: Full=Zinc finger CCCH domain-containing protein 3; AltName: Full=dZC3H3 && -	-
AAEL001688	380.569	359.331	278.13	90.489	137.359	81.8	339.343	103.216	1.66565	9.66878e-06	4.24895e-05	-	- && - && PF16064:Domain of unknown function (DUF4806)	-
AAEL002430	366.025	233.409	216.904	57.0309	85.6566	89.98	272.113	77.5558	1.84137	9.79408e-06	4.2988e-05	-	3.5.1.25 (N-acetylglucosamine-6-phosphate deacetylase) && Q9VR81.1 RecName: Full=N-acetylglucosamine-6-phosphate deacetylase; Short=GlcNAc 6-P deacetylase && PF01979:Amidohydrolase family	Amidohydro_1
AAEL026412	169.68	119.697	137.834	42.5831	41.6708	40.9	142.404	41.718	1.7493	9.94262e-06	4.36048e-05	-	- && - && PF05485:THAP domain|PF07776:Zinc-finger associated domain (zf-AD)	THAP
AAEL005453	92.1122	79.7182	50.4572	7.60412	8.48849	24.54	74.0959	13.5442	2.86311	9.94938e-06	4.36168e-05	-	- && Q9VK33.2 RecName: Full=Polycomb protein Sfmbt; AltName: Full=Scm-like with four MBT domain-containing protein 1; AltName: Full=dSfmbt && PF00536:SAM domain (Sterile alpha motif)|PF02820:mbt repeat	MBT
AAEL008178	38.7841	84.7455	35.3815	5.32288	4.63009	8.18	52.9704	6.04432	3.33961	9.97959e-06	4.36974e-05	-	3.6.4.12 (DNA helicase) && Q6NRM6.1 RecName: Full=DNA helicase MCM9; AltName: Full=Minichromosome maintenance 9 && PF00493:MCM2/3/5 family	MCM
AAEL002279	242.4	292.54	308.589	64.635	112.665	73.62	281.176	83.6402	1.72371	1.0088e-05	4.41177e-05	-	- && - && -	-
AAEL026142	94.5362	42.3728	132.604	14.4478	10.0319	8.18	89.8376	10.8866	2.94035	1.00985e-05	4.41458e-05	-	- && Q3SZJ4.1 RecName: Full=Prostaglandin reductase 1; Short=PRG-1; AltName: Full=15-oxoprostaglandin 13-reductase; AltName: Full=NADP-dependent leukotriene B4 12-hydroxydehydrogenase && PF00107:Zinc-binding dehydrogenase|PF16884:N-terminal domain of oxidoreductase	ADH_zinc_N
AAEL004854	356.329	418.7	270.746	126.228	118.067	81.8	348.592	108.699	1.62436	1.01155e-05	4.42024e-05	-	- && - && PF11029:DAZ associated protein 2 (DAZAP2)	-
AAEL008576	130.896	161.112	140.603	25.854	43.9858	8.18	144.204	26.0066	2.2557	1.01406e-05	4.42945e-05	-	4.6.1.16 (tRNA-intron lyase) && Q8BMZ5.2 RecName: Full=tRNA-splicing endonuclease subunit Sen34; AltName: Full=Leukocyte receptor cluster member 5 homolog; AltName: Full=tRNA-intron endonuclease Sen34 && PF01974:tRNA intron endonuclease, catalytic C-terminal domain	-
AAEL005445	121.2	148.185	80.9161	22.0519	15.4336	40.9	116.767	26.1285	2.39155	1.02249e-05	4.46269e-05	-	- && - && PF07776:Zinc-finger associated domain (zf-AD)	zf-AD
AAEL012929	167.256	173.321	105.529	39.5414	30.8672	49.08	148.702	39.8296	1.97895	1.0257e-05	4.47488e-05	-	- && Q16KN5.1 RecName: Full=Protein real-time && PF03765:CRAL/TRIO, N-terminal domain|PF04707:PRELI-like family|PF00650:CRAL/TRIO domain	MSF1
AAEL020806	106.656	45.7243	15.9986	2.28124	3.08672	0	56.1264	1.78932	4.46123	1.02746e-05	4.48075e-05	-	- && - && -	-
AAEL007295	189.072	271.952	133.835	19.0103	24.6938	73.62	198.286	39.108	2.61526	1.03204e-05	4.49895e-05	-	- && - && PF12937:F-box-like	-
AAEL009061	579.337	348.079	296.282	119.385	101.862	139.06	407.899	120.102	1.7855	1.03995e-05	4.53159e-05	-	- && Q2T9I5.2 RecName: Full=RNA-binding protein 26; AltName: Full=RNA-binding motif protein 26 && PF13893:RNA recognition motif. (a.k.a. RRM, RBD, or RNP domain)|PF01480:PWI domain|PF14605:Nup53/35/40-type RNA recognition motif	-
AAEL004348	193.92	96.2364	62.4561	6.0833	10.0319	32.72	117.538	16.2784	3.27679	1.0421e-05	4.53916e-05	-	- && - && -	-
AAEL012013	106.656	80.4364	90.7614	12.1666	21.6071	0	92.618	11.2579	2.66703	1.05573e-05	4.59115e-05	-	- && - && PF01607:Chitin binding Peritrophin-A domain	CBM_14
AAEL010270	70.2961	40.697	52.9185	2.28124	2.31504	16.36	54.6372	6.98543	3.88655	1.06317e-05	4.62081e-05	-	- && A8JUP7.1 RecName: Full=Serine protease Hayan; Flags: Precursor && PF00089:Trypsin	Trypsin
AAEL003321	82.4162	33.0364	29.2282	3.04165	2.31504	8.18	48.2269	4.51223	3.88454	1.0638e-05	4.62081e-05	-	- && - && PF12937:F-box-like	-
AAEL006800	50.9041	19.1515	21.8443	0.760412	0	0	30.6333	0.253471	5.67188	1.0923e-05	4.73506e-05	-	- && Q6PGE7.1 RecName: Full=Sodium-dependent proline transporter; AltName: Full=Solute carrier family 6 member 7 && PF00209:Sodium:neurotransmitter symporter family	SNF
AAEL003412	167.256	229.34	209.828	73.76	39.3557	40.9	202.141	51.3386	1.92427	1.09284e-05	4.73549e-05	-	3.1.3.16 (Protein-serine/threonine phosphatase) && Q9PTJ6.2 RecName: Full=CTD small phosphatase-like protein; Short=CTDSP-like; AltName: Full=Nuclear LIM interactor-interacting factor 1; Short=NLI-interacting factor 1; AltName: Full=Small C-terminal domain phosphatase 3 && PF03031:NLI interacting factor-like phosphatase	NIF
AAEL011307	82.4162	66.5516	49.5342	6.84371	12.3469	0	66.1673	6.39687	2.94932	1.11266e-05	4.81569e-05	-	- && O43502.1 RecName: Full=DNA repair protein RAD51 homolog 3; Short=R51H3; AltName: Full=RAD51 homolog C; AltName: Full=RAD51-like protein 2 && PF08423:Rad51	-
AAEL010797	385.417	484.294	392.889	164.249	155.108	188.14	420.867	169.166	1.34435	1.11268e-05	4.81569e-05	Med21	- && Q16RX1.1 RecName: Full=Mediator of RNA polymerase II transcription subunit 21; AltName: Full=Mediator complex subunit 21 && PF11221:Subunit 21 of Mediator complex	-
AAEL004420	193.92	225.27	157.525	63.8746	58.6478	65.44	192.238	62.6541	1.63214	1.11658e-05	4.82872e-05	-	- && O46080.1 RecName: Full=Protein SMG9; AltName: Full=Protein smg-9 homolog && -	-
AAEL019503	60.6001	70.6213	96.9147	10.6458	17.7487	16.36	76.0453	14.9181	2.40968	1.119e-05	4.83535e-05	-	- && Q96I34.1 RecName: Full=Protein phosphatase 1 regulatory subunit 16A; AltName: Full=Myosin phosphatase-targeting subunit 3; Flags: Precursor && PF12796:Ankyrin repeats (3 copies)	-
AAEL013624	63.0241	25.6152	18.1523	0	1.54336	0	35.5972	0.514454	5.27184	1.12076e-05	4.84106e-05	-	- && - && PF05485:THAP domain	THAP
AAEL011964	111.504	139.806	126.451	27.3748	37.0407	8.18	125.92	24.1985	2.15825	1.13622e-05	4.89888e-05	-	- && - && PF07776:Zinc-finger associated domain (zf-AD)	zf-AD
AAEL019731	305.425	156.085	131.681	49.4268	36.269	16.36	197.73	34.0186	2.38225	1.13682e-05	4.89888e-05	-	- && Q23356.3 RecName: Full=Serine/threonine-protein kinase mig-15; AltName: Full=Abnormal cell migration protein 15 && PF00780:CNH domain|PF00069:Protein kinase domain	Pkinase
AAEL013593	72.7201	97.6728	98.7607	19.0103	23.1504	8.18	89.7179	16.7802	2.22837	1.14232e-05	4.91818e-05	-	- && - && PF00096:Zinc finger, C2H2 type|PF07776:Zinc-finger associated domain (zf-AD)	zf-AD
AAEL001321	925.97	818.249	683.633	326.977	295.554	376.28	809.284	332.937	1.29719	1.14269e-05	4.91818e-05	-	- && Q24318.2 RecName: Full=Transcription factor Dp && PF08781:Transcription factor DP|PF02319:E2F/DP family winged-helix DNA-binding domain	E2F_TDP
AAEL021641	264.216	147.946	131.373	47.1455	42.4425	40.9	181.178	43.496	2.01992	1.14328e-05	4.91879e-05	-	- && Q9QX47.2 RecName: Full=Protein SON; AltName: Full=Negative regulatory element-binding protein; Short=NRE-binding protein && PF14709:double strand RNA binding domain from DEAD END PROTEIN 1|PF01585:G-patch domain	G-patch
AAEL009776	227.856	197.979	178.138	70.7183	67.9079	73.62	201.325	70.7488	1.51382	1.16294e-05	4.99743e-05	-	- && - && PF14559:Tetratricopeptide repeat	-
AAEL000122	363.601	351.909	263.362	53.9893	62.5062	147.24	326.291	87.9118	2.04131	1.17268e-05	5.03731e-05	-	- && - && PF12171:Zinc-finger double-stranded RNA-binding|PF07776:Zinc-finger associated domain (zf-AD)	zf-AD
AAEL001716	140.592	119.458	84.608	29.6561	23.1504	8.18	114.886	20.3288	2.27211	1.18676e-05	5.09374e-05	-	- && B1AZI6.1 RecName: Full=THO complex subunit 2; Short=Tho2 && PF11262:Transcription factor/nuclear export subunit protein 2|PF16134:THO complex subunit 2 N-terminus|PF11732:Transcription- and export-related complex subunit	-
AAEL009611	79.9921	171.646	146.449	8.36453	20.8354	40.9	132.696	23.3666	2.80513	1.20297e-05	5.15519e-05	-	- && - && PF07160:Protein of unknown function (DUF1395)	-
AAEL000861	26.664	23.4606	31.6896	0.760412	1.54336	0	27.2714	0.767925	4.50207	1.22245e-05	5.23247e-05	-	- && - && PF05444:Protein of unknown function (DUF753)	-
AAEL018129	89.6882	79.7182	44.9192	8.36453	12.3469	0	71.4419	6.90381	2.96121	1.22454e-05	5.23935e-05	-	- && E9PZZ1.1 RecName: Full=PR domain zinc finger protein 13; AltName: Full=PR domain-containing protein 13 && PF05485:THAP domain	THAP
AAEL008867	128.472	162.788	118.451	18.2499	42.4425	16.36	136.57	25.6841	2.29179	1.24851e-05	5.32931e-05	-	- && - && PF05485:THAP domain	THAP
AAEL025874	24.24	18.9121	26.4592	0	0	0	23.2038	0	6.22021	1.25036e-05	5.33511e-05	-	- && - && -	-
AAEL001155	101.808	184.094	144.295	31.1769	43.2141	32.72	143.399	35.7037	1.99274	1.25925e-05	5.36885e-05	-	- && - && PF05485:THAP domain	THAP
AAEL005472	181.8	146.509	150.756	51.708	48.6159	24.54	159.689	41.6213	1.79369	1.26603e-05	5.39564e-05	-	- && Q9Y6W3.1 RecName: Full=Calpain-7; AltName: Full=PalB homolog; Short=PalBH && PF00648:Calpain family cysteine protease|PF01067:Calpain large subunit, domain III|PF04212:MIT (microtubule interacting and transport) domain	Peptidase_C2
AAEL017101	312.697	332.279	286.129	118.624	117.296	65.44	310.368	100.453	1.54075	1.26871e-05	5.40493e-05	-	- && Q0C3M1.1 RecName: Full=Ribonuclease H; Short=RNase H && PF01693:Caulimovirus viroplasmin|PF00075:RNase H	RnaseH
AAEL017391	247.248	205.64	198.137	85.1661	63.2779	57.26	217.008	68.568	1.60365	1.27669e-05	5.43254e-05	-	- && B2RWS6.2 RecName: Full=Histone acetyltransferase p300; Short=p300 HAT; AltName: Full=E1A-associated protein p300 && PF06001:Domain of Unknown Function (DUF902)|PF02135:TAZ zinc finger|PF00569:Zinc finger, ZZ type|PF08214:Histone acetylation protein|PF02172:KIX domain|PF09030:Creb binding|PF00439:Bromodomain	KIX
AAEL023695	84.8402	67.2697	48.6112	11.4062	13.1186	8.18	66.907	10.9016	2.48227	1.32551e-05	5.63369e-05	-	- && - && PF07776:Zinc-finger associated domain (zf-AD)	zf-AD
AAEL024520	167.256	191.994	343.97	30.4165	55.561	0	234.407	28.6592	2.80964	1.32807e-05	5.64233e-05	-	- && Q4KL91.1 RecName: Full=Proton-coupled amino acid transporter 4; Short=Proton/amino acid transporter 4; AltName: Full=Solute carrier family 36 member 4 [Xenopus laevis] && PF01490:Transmembrane amino acid transporter protein	Aa_trans
AAEL000980	172.104	245.858	147.679	32.6977	47.0726	0	188.547	26.5901	2.5684	1.38241e-05	5.86507e-05	-	- && P60319.1 RecName: Full=Probable transcription factor Ken; AltName: Full=Protein Ken and Barbie && PF07776:Zinc-finger associated domain (zf-AD)	zf-AD
AAEL019740	55.7521	65.8334	59.3795	11.4062	9.26017	0	60.3216	6.88878	2.72223	1.38265e-05	5.86507e-05	-	- && Q7YZH1.1 RecName: Full=PHD finger protein rhinoceros && PF13831:PHD-finger|PF13832:PHD-zinc-finger like domain|PF10513:Enhancer of polycomb-like	-
AAEL005915	140.592	116.824	79.9931	24.3332	20.0637	0	112.47	14.799	2.57872	1.40891e-05	5.97412e-05	-	- && Q7RTX9.1 RecName: Full=Monocarboxylate transporter 14; Short=MCT 14; AltName: Full=Solute carrier family 16 member 14 && PF07690:Major Facilitator Superfamily	MFS_1
AAEL026038	339.361	530.497	287.052	3.04165	8.48849	81.8	385.637	31.1101	3.97101	1.45312e-05	6.14958e-05	-	1.11.1.7 (Peroxidase) && Q7QH73.3 RecName: Full=Chorion peroxidase; Flags: Precursor && PF03098:Animal haem peroxidase	An_peroxidase
AAEL027325	87.2642	22.2636	7.38397	0	0	0	38.9706	0	6.93377	1.45775e-05	6.16677e-05	-	- && - && PF15511:Centromere kinetochore component CENP-T histone fold	-
AAEL006786	470.257	593.458	486.419	126.989	206.039	212.68	516.711	181.903	1.53834	1.46227e-05	6.1835e-05	-	- && Q24192.1 RecName: Full=Ras-like GTP-binding protein RhoL; Flags: Precursor && PF00071:Ras family	Ras
AAEL023452	16.968	45.2455	22.4596	0	0.771681	0	28.2244	0.257227	5.62657	1.47261e-05	6.22238e-05	-	- && - && PF16064:Domain of unknown function (DUF4806)	-
AAEL019560	43.6321	74.691	59.0718	9.12494	9.26017	0	59.1316	6.12837	2.87564	1.47341e-05	6.22334e-05	-	- && - && PF04500:FLYWCH zinc finger domain|PF07776:Zinc-finger associated domain (zf-AD)	FLYWCH
AAEL011478	3764.48	2739.39	2189.96	1104.88	1146.72	1096.12	2897.94	1115.91	1.37459	1.47867e-05	6.24072e-05	-	- && Q24117.1 RecName: Full=Dynein light chain 1, cytoplasmic; AltName: Full=8 kDa dynein light chain; AltName: Full=Cut up protein && PF01221:Dynein light chain type 1	-
AAEL017987	29.0881	27.0515	28.9206	2.28124	0.771681	0	28.3534	1.01764	4.21284	1.49676e-05	6.31216e-05	-	- && - && -	-
AAEL001382	751.441	561.858	426.425	121.666	125.012	253.58	579.908	166.753	1.86884	1.49851e-05	6.31709e-05	-	- && Q9VU02.1 RecName: Full=Probable small nuclear ribonucleoprotein Sm D1; Short=Sm-D1; AltName: Full=snRNP core protein D1 && PF01423:LSM domain	LSM
AAEL027666	276.337	267.403	238.133	92.7703	82.5699	122.7	260.624	99.3467	1.45884	1.50868e-05	6.3575e-05	-	- && Q2PE14.2 RecName: Full=Zinc finger CCHC domain-containing protein 8 homolog && PF04046:PSP	-
AAEL013617	145.44	236.761	195.368	52.4684	56.3327	16.36	192.523	41.7204	2.04585	1.51548e-05	6.38367e-05	-	- && P15882.3 RecName: Full=N-chimaerin; AltName: Full=A-chimaerin; AltName: Full=Alpha-chimerin; AltName: Full=N-chimerin; Short=NC; AltName: Full=Rho GTPase-activating protein 2 && PF00130:Phorbol esters/diacylglycerol binding domain (C1 domain)|PF00620:RhoGAP domain|PF00017:SH2 domain	RhoGAP
AAEL011751	184.224	150.1	124.605	47.1455	47.0726	32.72	152.976	42.3127	1.76176	1.52746e-05	6.42669e-05	-	- && Q8CH18.1 RecName: Full=Cell division cycle and apoptosis regulator protein 1; AltName: Full=Cell cycle and apoptosis regulatory protein 1; Short=CARP-1 && PF14444:S1-like|PF02037:SAP domain|PF14443:DBC1	SAP
AAEL025228	189.072	192.712	141.219	60.833	46.3009	57.26	174.334	54.7979	1.68006	1.54652e-05	6.49682e-05	-	- && Q9NK54.2 RecName: Full=Protein chiffon && PF07535:DBF zinc finger	-
AAEL002925	55.7521	92.8849	62.4561	10.6458	13.1186	0	70.3644	7.92145	2.77122	1.55447e-05	6.5277e-05	-	- && - && PF10545:Alcohol dehydrogenase transcription factor Myb/SANT-like|PF07776:Zinc-finger associated domain (zf-AD)	zf-AD
AAEL007797	208.464	174.758	139.988	47.906	57.1044	24.54	174.403	43.1835	1.87001	1.57675e-05	6.61612e-05	-	- && Q5VTB9.1 RecName: Full=E3 ubiquitin-protein ligase RNF220; AltName: Full=RING finger protein 220 && PF13923:Zinc finger, C3HC4 type (RING finger)|PF15926:E3 ubiquitin-protein ligase RNF220	-
AAEL021120	53.3281	34.9515	30.7666	3.04165	4.63009	0	39.6821	2.55725	3.46526	1.57806e-05	6.61908e-05	-	- && - && -	-
AAEL002474	33.9361	28.2485	17.5369	0.760412	0.771681	0	26.5738	0.510698	4.87894	1.58181e-05	6.63225e-05	-	- && B0X9H6.1 RecName: Full=Transcription factor Ken 1 && PF00651:BTB/POZ domain	BTB
AAEL000970	281.185	234.367	190.445	57.0309	50.931	0	235.332	35.9873	2.47711	1.58785e-05	6.65247e-05	-	- && Q08605.2 RecName: Full=Transcription factor GAGA; AltName: Full=Adh transcription factor 2; AltName: Full=GAGA factor; Short=GAF; AltName: Full=Neural conserved at 70F; AltName: Full=Trithorax-like protein && PF00651:BTB/POZ domain|PF09237:GAGA factor	BTB
AAEL012020	242.4	225.03	167.678	50.9476	47.0726	0	211.703	32.6734	2.44898	1.60161e-05	6.70406e-05	-	- && - && -	-
AAEL001809	36.3601	20.5879	15.9986	0	0	0	24.3155	0	6.25376	1.60202e-05	6.70406e-05	-	- && Q8BQ89.2 RecName: Full=LIX1-like protein && PF14954:Limb expression 1	-
AAEL005826	31.5121	48.3576	8.9223	0	0	0	29.5973	0	6.57371	1.60678e-05	6.71881e-05	-	2.3.2.27 (RING-type E3 ubiquitin transferase) && - && PF03145:Seven in absentia protein family	-
AAEL003700	135.744	161.591	131.989	38.781	49.3876	49.08	143.108	45.7495	1.67721	1.6346e-05	6.83252e-05	-	- && - && PF00096:Zinc finger, C2H2 type|PF07776:Zinc-finger associated domain (zf-AD)	zf-AD
AAEL007726	72.7201	38.5424	30.4589	5.32288	0.771681	0	47.2405	2.03152	4.04138	1.63813e-05	6.84465e-05	-	- && - && PF14911:S-phase genomic integrity recombination mediator, C-terminal|PF14910:S-phase genomic integrity recombination mediator, N-terminal	-
AAEL019782	14.544	22.2636	53.2262	0	0.771681	0	30.0113	0.257227	5.7124	1.67192e-05	6.98044e-05	-	- && Q5R6P2.1 RecName: Full=Homeobox protein Mohawk && PF05920:Homeobox KN domain	Coprinus_mating
AAEL009147	87.2642	64.1576	68.3018	13.6874	14.6619	24.54	73.2412	17.6298	2.22933	1.673e-05	6.98228e-05	-	- && Q5ZIH2.1 RecName: Full=Vacuolar fusion protein MON1 homolog A && PF03164:Trafficking protein Mon1	-
AAEL002215	162.408	212.582	171.677	60.833	33.954	65.44	182.223	53.409	1.84872	1.71401e-05	7.1507e-05	-	- && Q9NPI1.1 RecName: Full=Bromodomain-containing protein 7; AltName: Full=75 kDa bromodomain protein; AltName: Full=Protein CELTIX-1 && PF00439:Bromodomain|PF12024:Domain of unknown function (DUF3512)	Bromodomain
AAEL001951	72.7201	45.2455	133.219	0	8.48849	0	83.7283	2.8295	4.49116	1.71634e-05	7.15768e-05	Act-4	- && P83967.1 RecName: Full=Actin, indirect flight muscle; AltName: Full=Actin-88F; Flags: Precursor >P83968.1 RecName: Full=Actin, indirect flight muscle; AltName: Full=Actin-88F; Flags: Precursor >P83969.1 RecName: Full=Actin, indirect flight muscle; Flags: Precursor && PF00022:Actin	Actin
AAEL002835	557.521	552.282	462.729	123.947	141.989	261.76	524.177	175.899	1.6555	1.73175e-05	7.21363e-05	-	- && Q9Y236.1 RecName: Full=Oxidative stress-induced growth inhibitor 2; AltName: Full=hT41 && -	-
AAEL011140	143.016	131.427	111.067	42.5831	33.1823	40.9	128.504	38.8885	1.73583	1.75629e-05	7.30466e-05	-	- && - && -	-
AAEL026828	16.968	39.2606	23.6903	0.760412	0.771681	0	26.6396	0.510698	4.9373	1.75915e-05	7.31217e-05	-	- && Q5NSW5.1 RecName: Full=Homeobox protein DBX1; AltName: Full=Developing brain homeobox protein 1 && PF00046:Homeobox domain	Homeobox
AAEL001622	644.785	468.973	432.578	191.624	207.582	179.96	515.445	193.055	1.3972	1.75944e-05	7.31217e-05	-	- && O09110.2 RecName: Full=Dual specificity mitogen-activated protein kinase kinase 3; Short=MAP kinase kinase 3; Short=MAPKK 3; AltName: Full=MAPK/ERK kinase 3; Short=MEK 3 && PF00069:Protein kinase domain	Pkinase
AAEL002120	334.513	313.127	284.591	126.228	128.099	98.16	310.744	117.496	1.35516	1.76959e-05	7.34871e-05	-	- && - && PF07776:Zinc-finger associated domain (zf-AD)	zf-AD
AAEL006320	84.8402	120.894	105.837	30.4165	20.8354	32.72	103.857	27.9906	1.97583	1.78344e-05	7.39777e-05	-	3.1.3.48 (Protein-tyrosine-phosphatase) && P16620.2 RecName: Full=Tyrosine-protein phosphatase 69D; AltName: Full=Protein-tyrosine-phosphate phosphohydrolase; Short=DPTP; Flags: Precursor && PF00102:Protein-tyrosine phosphatase|PF00041:Fibronectin type III domain	Y_phosphatase
AAEL010355	147.864	170.688	132.604	43.3435	53.246	32.72	150.385	43.1032	1.71983	1.7909e-05	7.42588e-05	-	- && Q9V4W1.1 RecName: Full=Nucleoporin GLE1 && PF07817:GLE1-like protein	-
AAEL014291	94.5362	77.8031	75.6857	18.2499	15.4336	0	82.675	11.2278	2.49505	1.80375e-05	7.47631e-05	-	- && - && PF07776:Zinc-finger associated domain (zf-AD)	zf-AD
AAEL011093	290.881	220.243	179.984	28.1352	30.0956	98.16	230.369	52.1303	2.37837	1.81045e-05	7.50122e-05	-	- && Q99JP6.2 RecName: Full=Homer protein homolog 3; Short=Homer-3 && PF00568:WH1 domain	-
AAEL005440	53.3281	45.7243	39.9965	6.0833	6.94513	0	46.3496	4.34281	2.96315	1.83074e-05	7.5795e-05	-	- && - && -	-
AAEL005286	710.233	762.71	557.49	2.28124	18.5203	122.7	676.811	47.8339	4.01639	1.84734e-05	7.64243e-05	-	- && P22293.2 RecName: Full=Protein suppressor of sable && -	-
AAEL018166	155.136	164.943	129.835	43.3435	39.3557	65.44	149.971	49.3797	1.72326	1.84816e-05	7.64289e-05	-	- && - && -	-
AAEL005655	472.681	358.852	295.051	121.666	139.674	139.06	375.528	133.467	1.49318	1.85802e-05	7.67492e-05	-	- && Q13596.3 RecName: Full=Sorting nexin-1 && PF00787:PX domain|PF09325:Vps5 C terminal like	PX
AAEL008887	2746.4	2481.8	8145.45	1008.31	975.405	989.78	4457.88	991.164	2.16959	1.88578e-05	7.78369e-05	-	- && Q7YRK6.3 RecName: Full=Cytochrome c oxidase subunit 6B1; AltName: Full=Cytochrome c oxidase subunit VIb isoform 1; Short=COX VIb-1 && PF02297:Cytochrome oxidase c subunit VIb	-
AAEL025572	24.24	43.5697	11.3836	0	0	0	26.3978	0	6.41671	1.89174e-05	7.80532e-05	-	- && - && -	-
AAEL009989	63.0241	96.7152	73.2244	0	0	16.36	77.6546	5.45333	5.7665	1.90154e-05	7.84279e-05	-	- && - && PF07690:Major Facilitator Superfamily	MFS_1
AAEL020796	157.56	177.87	138.45	19.7707	12.3469	65.44	157.96	32.5192	2.63394	1.91327e-05	7.88816e-05	-	- && - && -	-
AAEL027239	227.856	196.543	136.296	50.1872	48.6159	73.62	186.898	57.4744	1.78244	1.91652e-05	7.89855e-05	-	- && - && PF07776:Zinc-finger associated domain (zf-AD)	zf-AD
AAEL024930	24.24	22.0243	26.4592	0.760412	0.771681	0	24.2412	0.510698	4.77303	1.92915e-05	7.94458e-05	-	- && P18168.3 RecName: Full=Protein serrate; AltName: Full=Protein beaded; Flags: Precursor && PF01414:Delta serrate ligand|PF07645:Calcium-binding EGF domain|PF07657:N terminus of Notch ligand|PF00008:EGF-like domain	EGF
AAEL005080	186.648	329.885	345.508	98.0932	46.3009	32.72	287.347	59.038	2.19603	1.9568e-05	8.05235e-05	-	3.1.3.16 (Protein-serine/threonine phosphatase) && P53041.1 RecName: Full=Serine/threonine-protein phosphatase 5; Short=PP5; AltName: Full=Protein phosphatase T; Short=PP-T; Short=PPT && PF00149:Calcineurin-like phosphoesterase|PF13414:TPR repeat|PF08321:PPP5 TPR repeat region	PPP5
AAEL018194	218.16	294.694	205.521	70.7183	91.8301	73.62	239.458	78.7228	1.59103	1.96186e-05	8.06707e-05	-	- && - && -	-
AAEL014699	89.6882	61.0455	50.7648	5.32288	13.1186	0	67.1662	6.14715	3.03381	1.97575e-05	8.12111e-05	-	- && E9PX95.1 RecName: Full=ATP-binding cassette sub-family A member 17 && PF12698:ABC-2 family transporter protein|PF00005:ABC transporter	ABC_tran
AAEL007698	979.298	837.64	717.784	336.863	358.06	392.64	844.907	362.521	1.22899	1.98034e-05	8.13689e-05	PIWI4	- && O76922.1 RecName: Full=Protein aubergine; AltName: Full=Protein sting && PF02170:PAZ domain|PF02171:Piwi domain|PF16486:N-terminal domain of argonaute	Piwi
AAEL019930	288.457	378.243	250.44	112.541	111.122	89.98	305.713	104.548	1.51579	2.0174e-05	8.28292e-05	-	- && - && PF00096:Zinc finger, C2H2 type|PF07776:Zinc-finger associated domain (zf-AD)	zf-AD
AAEL010903	380.569	438.57	299.974	113.301	142.761	57.26	373.038	104.441	1.74836	2.02228e-05	8.29982e-05	-	- && Q969G3.2 RecName: Full=SWI/SNF-related matrix-associated actin-dependent regulator of chromatin subfamily E member 1; AltName: Full=BRG1-associated factor 57; Short=BAF57 && PF00505:HMG (high mobility group) box	HMG_box
AAEL024218	89.6882	12.4485	10.7683	0	0	0	37.635	0	6.8787	2.0243e-05	8.30183e-05	-	- && - && -	-
AAEL019812	50.9041	68.2273	161.832	8.36453	15.4336	0	93.6545	7.93272	3.22295	2.03054e-05	8.32114e-05	-	- && - && -	-
AAEL001372	450.865	457.961	313.819	130.03	165.14	89.98	407.548	128.383	1.6057	2.04129e-05	8.35891e-05	-	- && A7MBJ2.1 RecName: Full=Sentrin-specific protease 7; AltName: Full=SUMO-1-specific protease 2; AltName: Full=Sentrin/SUMO-specific protease SENP7 && PF02902:Ulp1 protease family, C-terminal catalytic domain	Peptidase_C48
AAEL019778	230.28	207.315	140.911	12.1666	18.5203	73.62	192.836	34.769	2.80977	2.05171e-05	8.39525e-05	-	- && - && PF02037:SAP domain	SAP
AAEL008745	19.392	32.0788	27.6899	1.52082	0	0	26.3869	0.506941	4.91672	2.05341e-05	8.39904e-05	-	- && Q32NU8.1 RecName: Full=Tetratricopeptide repeat protein 25; Short=TPR repeat protein 25 && PF13414:TPR repeat	-
AAEL010303	382.993	399.07	336.894	148.28	135.044	179.96	372.985	154.428	1.3121	2.05468e-05	8.40109e-05	-	- && - && -	-
AAEL026371	159.984	208.273	160.909	49.4268	61.7345	24.54	176.389	45.2338	1.82863	2.05863e-05	8.41406e-05	-	- && Q8BUH7.1 RecName: Full=Ring finger protein 26 && PF13920:Zinc finger, C3HC4 type (RING finger)	-
AAEL026633	191.496	143.636	125.835	44.8643	47.8442	49.08	153.656	47.2629	1.69836	2.07785e-05	8.48623e-05	-	- && O95628.3 RecName: Full=CCR4-NOT transcription complex subunit 4; AltName: Full=CCR4-associated factor 4; AltName: Full=E3 ubiquitin-protein ligase CNOT4; AltName: Full=Potential transcriptional repressor NOT4Hp && PF14570:RING/Ubox like zinc-binding domain	-
AAEL002950	1001.11	943.931	1026.68	498.07	457.607	400.82	990.575	452.166	1.11609	2.09667e-05	8.55669e-05	-	- && - && -	-
AAEL025884	63.0241	106.052	68.9171	15.9687	13.1186	0	79.3309	9.69574	2.66906	2.10919e-05	8.60453e-05	-	- && - && PF07776:Zinc-finger associated domain (zf-AD)	zf-AD
AAEL021970	106.656	146.03	99.9913	33.4581	27.0088	40.9	117.559	33.789	1.88986	2.14655e-05	8.74383e-05	-	- && - && PF05485:THAP domain|PF00096:Zinc finger, C2H2 type	THAP
AAEL000883	421.777	467.058	343.047	158.166	139.674	188.14	410.627	161.993	1.37694	2.15696e-05	8.77964e-05	-	- && Q9BLJ6.1 RecName: Full=BAG domain-containing protein Samui && PF02179:BAG domain	-
AAEL000528	36.3601	25.1364	11.999	0	0	0	24.4985	0	6.26966	2.16425e-05	8.80274e-05	GPRNNA22	- && P24628.1 RecName: Full=D(2) dopamine receptor A; Short=D2R-A; AltName: Full=D2R 1 && PF00001:7 transmembrane receptor (rhodopsin family)	7tm_1
AAEL018048	46.0561	33.994	34.7662	5.32288	2.31504	0	38.2721	2.54598	3.42935	2.16993e-05	8.82255e-05	-	- && - && PF13815:Iguana/Dzip1-like DAZ-interacting protein N-terminal	-
AAEL005799	213.312	241.309	262.131	81.3641	84.1132	32.72	238.918	66.0658	1.727	2.17533e-05	8.84119e-05	-	5.2.1.8 (Peptidylprolyl isomerase) && O55035.2 RecName: Full=Peptidyl-prolyl cis-trans isomerase G; Short=PPIase G; Short=Peptidyl-prolyl isomerase G; AltName: Full=Cyclophilin G; AltName: Full=Matrin cyclophilin; Short=Matrin-cyp; AltName: Full=Rotamase G && PF00160:Cyclophilin type peptidyl-prolyl cis-trans isomerase/CLD	Pro_isomerase
AAEL018296	196.344	168.294	140.911	60.0726	30.0956	40.9	168.516	43.6894	1.91901	2.17732e-05	8.84596e-05	-	- && - && PF07776:Zinc-finger associated domain (zf-AD)	zf-AD
AAEL007253	269.065	203.964	109.837	9.88536	15.4336	65.44	194.288	30.253	3.0317	2.17882e-05	8.84877e-05	-	- && - && PF15928:Domain of unknown function (DUF4746)	-
AAEL009815	334.513	294.455	191.983	72.2391	95.6885	40.9	273.65	69.6092	1.87264	2.18648e-05	8.87655e-05	-	- && Q6NU08.1 RecName: Full=Myotubularin-related protein 10-B && PF06602:Myotubularin-like phosphatase domain|PF12578:Myotubularin-associated protein	-
AAEL004147	322.393	304.749	222.75	102.656	91.8301	114.52	283.297	103.002	1.48392	2.22093e-05	9.00969e-05	-	- && Q86UF1.1 RecName: Full=Tetraspanin-33; Short=Tspan-33; AltName: Full=Penumbra; Short=hPen; AltName: Full=Proerythroblast new membrane && PF00335:Tetraspanin family	Tetraspannin
AAEL025123	111.504	60.8061	53.2262	14.4478	9.26017	16.36	75.1788	13.356	2.5632	2.22594e-05	9.02666e-05	-	- && - && PF01465:GRIP domain	-
AAEL018313	92.1122	36.3879	30.7666	2.28124	6.17345	0	53.0889	2.81823	3.7664	2.25368e-05	9.12553e-05	-	- && P39447.2 RecName: Full=Tight junction protein ZO-1; AltName: Full=Tight junction protein 1; AltName: Full=Zona occludens protein 1; AltName: Full=Zonula occludens protein 1 && PF00791:ZU5 domain|PF00625:Guanylate kinase|PF07653:Variant SH3 domain|PF00595:PDZ domain (Also known as DHR or GLGF)|PF00619:Caspase recruitment domain	PDZ
AAEL021239	147.864	179.546	137.219	50.9476	48.6159	24.54	154.876	41.3678	1.77288	2.26783e-05	9.17256e-05	-	- && - && PF07776:Zinc-finger associated domain (zf-AD)	zf-AD
AAEL019980	63.0241	112.515	71.6861	19.7707	15.4336	16.36	82.4085	17.1881	2.25838	2.26882e-05	9.17316e-05	-	- && Q6JWV8.1 RecName: Full=Popeye domain-containing 2 && PF04831:Popeye protein conserved region	-
AAEL004356	140.592	85.9425	62.1485	17.4895	16.2053	0	96.2277	11.2316	2.72765	2.27217e-05	9.18327e-05	-	- && Q6ZSG1.1 RecName: Full=RING finger protein 165 && -	-
AAEL026130	106.656	59.8485	105.837	15.2082	11.5752	32.72	90.7806	19.8345	2.47806	2.2888e-05	9.24706e-05	-	- && - && PF12171:Zinc-finger double-stranded RNA-binding|PF00096:Zinc finger, C2H2 type|PF07776:Zinc-finger associated domain (zf-AD)	zf-AD
AAEL014130	402.385	488.603	363.045	166.53	174.4	163.6	418.011	168.177	1.30912	2.30361e-05	9.29999e-05	-	- && P62484.1 RecName: Full=Abl interactor 2; AltName: Full=Abelson interactor 2; Short=Abi-2 && PF07815:Abl-interactor HHR|PF14604:Variant SH3 domain	-
AAEL004570	387.841	477.112	359.661	107.218	116.524	204.5	408.205	142.747	1.60466	2.31584e-05	9.33896e-05	-	- && - && PF07776:Zinc-finger associated domain (zf-AD)	zf-AD
AAEL000299	167.256	223.355	157.832	42.5831	67.9079	49.08	182.814	53.1903	1.76171	2.32217e-05	9.36099e-05	-	- && - && PF07776:Zinc-finger associated domain (zf-AD)	zf-AD
AAEL027589	94.5362	66.0728	44.3038	12.1666	8.48849	0	68.3043	6.88503	2.89302	2.33035e-05	9.3905e-05	-	- && - && PF00567:Tudor domain	-
AAEL001600	392.689	437.612	353.508	42.5831	67.1363	171.78	394.603	93.8331	2.22017	2.33363e-05	9.40023e-05	-	- && - && PF05485:THAP domain	THAP
AAEL003868	94.5362	77.8031	58.7641	10.6458	16.977	0	77.0345	9.20758	2.67225	2.33742e-05	9.40853e-05	-	- && Q24595.2 RecName: Full=DNA repair protein complementing XP-C cells homolog; AltName: Full=Mutagen-sensitive 209 protein; AltName: Full=XPCDM; AltName: Full=Xeroderma pigmentosum group C-complementing protein homolog && PF10404:Rad4 beta-hairpin domain 2|PF10405:Rad4 beta-hairpin domain 3|PF03835:Rad4 transglutaminase-like domain|PF10403:Rad4 beta-hairpin domain 1	-
AAEL021180	327.241	313.127	845.157	77.562	128.871	24.54	495.175	76.9909	2.59922	2.39086e-05	9.61652e-05	-	- && Q9D1H9.1 RecName: Full=Microfibril-associated glycoprotein 4; Flags: Precursor && PF00147:Fibrinogen beta and gamma chains, C-terminal globular domain	Fibrinogen_C
AAEL008696	460.561	518.288	404.888	140.676	180.573	220.86	461.246	180.703	1.39672	2.39605e-05	9.63384e-05	-	- && P84023.1 RecName: Full=Mothers against decapentaplegic homolog 3; Short=MAD homolog 3; Short=Mad3; Short=Mothers against DPP homolog 3; AltName: Full=SMAD family member 3; Short=SMAD 3; Short=Smad3 && PF03165:MH1 domain|PF03166:MH2 domain	MH2
AAEL008952	421.777	398.831	295.974	109.499	108.035	179.96	372.194	132.498	1.56475	2.40175e-05	9.65118e-05	-	- && Q9P0U3.2 RecName: Full=Sentrin-specific protease 1; AltName: Full=Sentrin/SUMO-specific protease SENP1 && PF02902:Ulp1 protease family, C-terminal catalytic domain	Peptidase_C48
AAEL006535	761.137	631.282	2276.11	219.759	263.143	278.12	1222.84	253.674	2.27671	2.40214e-05	9.65118e-05	-	- && Q8R4G9.1 RecName: Full=Neuronal acetylcholine receptor subunit alpha-3; Flags: Precursor && PF02932:Neurotransmitter-gated ion-channel transmembrane region|PF02931:Neurotransmitter-gated ion-channel ligand binding domain	Neur_chan_LBD
AAEL021227	138.168	116.824	82.1467	5.32288	6.17345	40.9	112.38	17.4654	3.28538	2.40565e-05	9.6617e-05	-	- && Q8T4F7.4 RecName: Full=Protein enabled && PF08776:VASP tetramerisation domain|PF00568:WH1 domain	-
AAEL007977	101.808	96.7152	71.0708	19.7707	20.0637	32.72	89.8647	24.1848	2.04212	2.41407e-05	9.69196e-05	-	- && - && PF00096:Zinc finger, C2H2 type|PF07776:Zinc-finger associated domain (zf-AD)	zf-AD
AAEL011261	128.472	92.4061	51.0725	13.6874	18.5203	16.36	90.6503	16.1893	2.46634	2.41499e-05	9.69207e-05	-	- && P25992.1 RecName: Full=Yemanuclein-alpha && PF14075:Ubinuclein conserved middle domain|PF08729:HPC2 and ubinuclein domain	-
AAEL017179	1282.3	1913.48	1641.09	0	33.1823	32.72	1612.29	21.9674	6.24477	2.41754e-05	9.6987e-05	-	- && D2WKD9.2 RecName: Full=Farnesol dehydrogenase; AltName: Full=NADP+-dependent farnesol dehydrogenase 1; Short=AaSDR-1 && PF00106:short chain dehydrogenase	adh_short
AAEL018020	172.104	243.224	172.293	36.4998	57.1044	81.8	195.874	58.4681	1.87253	2.4217e-05	9.71182e-05	-	- && - && PF07776:Zinc-finger associated domain (zf-AD)	zf-AD
AAEL002016	533.281	468.494	337.817	163.489	175.943	122.7	446.531	154.044	1.49154	2.45451e-05	9.83978e-05	-	- && Q9VQ79.2 RecName: Full=Putative apoptosis-inducing factor 1, mitochondrial; Short=DmAIF; Flags: Precursor && PF14721:Apoptosis-inducing factor, mitochondrion-associated, C-term|PF07992:Pyridine nucleotide-disulphide oxidoreductase	Pyr_redox_2
AAEL000904	21.816	67.0303	39.9965	0.760412	4.63009	0	42.9476	1.79683	4.1288	2.48874e-05	9.97329e-05	-	3.1.1.- (Carboxylic ester hydrolases.) && P33438.2 RecName: Full=Glutactin; Flags: Precursor && PF00135:Carboxylesterase family	COesterase
AAEL026967	416.929	493.631	971.3	148.28	211.441	114.52	627.287	158.08	1.95901	2.5228e-05	0.000100949	-	- && P19351.3 RecName: Full=Troponin T, skeletal muscle; AltName: Full=Protein intended thorax; AltName: Full=Protein upheld && PF00992:Troponin	-
AAEL005021	38.7841	16.997	15.3833	0	0	0	23.7214	0	6.20975	2.53555e-05	0.000101422	-	- && - && -	-
AAEL007322	310.273	415.109	272.284	136.114	94.9168	81.8	332.555	104.277	1.6279	2.54136e-05	0.000101617	-	- && Q9V576.2 RecName: Full=Putative phosphatidate phosphatase; AltName: Full=Germ cell guidance factor; AltName: Full=Phosphatidic acid phosphatase type 2; AltName: Full=Protein wunen && PF01569:PAP2 superfamily	-
AAEL008100	402.385	510.867	402.119	191.624	175.943	139.06	438.457	168.876	1.34276	2.55892e-05	0.000102244	-	- && Q5XJD3.1 RecName: Full=Pre-mRNA 3'-end-processing factor FIP1; AltName: Full=FIP1-like 1 protein && PF05182:Fip1 motif	-
AAEL007853	169.68	220.482	151.987	57.7913	63.2779	40.9	180.716	53.9897	1.67011	2.60984e-05	0.000104125	-	- && Q7ZWE3.1 RecName: Full=La-related protein 7; AltName: Full=La ribonucleoprotein domain family member 7 && PF00076:RNA recognition motif. (a.k.a. RRM, RBD, or RNP domain)|PF08777:RNA binding motif|PF05383:La domain	RRM_1
AAEL009971	778.105	692.806	439.039	241.051	209.126	229.04	636.65	226.405	1.48919	2.66524e-05	0.000106141	-	- && - && -	-
AAEL022604	12.12	31.3606	58.7641	1.52082	1.54336	0	34.0816	1.0214	4.51672	2.66928e-05	0.000106263	-	- && - && PF16064:Domain of unknown function (DUF4806)	-
AAEL018267	179.376	132.385	115.682	44.8643	16.977	16.36	142.481	26.0671	2.32206	2.67044e-05	0.00010627	-	- && P91660.4 RecName: Full=Probable multidrug resistance-associated protein lethal(2)03659; AltName: Full=Wunen region A protein && PF00664:ABC transporter transmembrane region|PF00005:ABC transporter	ABC_membrane
AAEL013730	41.2081	29.9243	27.6899	1.52082	3.85841	0	32.9407	1.79308	3.687	2.7054e-05	0.000107543	-	- && - && PF13837:Myb/SANT-like DNA-binding domain	-
AAEL005602	29.0881	38.3031	12.922	0.760412	0	0	26.771	0.253471	5.51771	2.71062e-05	0.000107711	-	- && P34568.2 RecName: Full=BTB and MATH domain-containing protein 43; AltName: Full=HIB homolog && PF00651:BTB/POZ domain	BTB
AAEL002115	666.601	816.573	561.49	172.614	223.788	327.2	681.555	241.2	1.54689	2.74629e-05	0.000109009	-	- && - && PF07776:Zinc-finger associated domain (zf-AD)	zf-AD
AAEL010850	935.666	1069.37	2403.79	238.769	425.968	425.36	1469.61	363.366	2.02686	2.7509e-05	0.000109147	-	- && P36188.3 RecName: Full=Troponin I; Short=Tn I; AltName: Full=Protein heldup; AltName: Full=Protein wings apart-A && PF00992:Troponin	-
AAEL013826	150.288	139.806	95.9917	38.781	23.1504	8.18	128.695	23.3705	2.24192	2.76662e-05	0.000109696	-	2.7.11.1 (Non-specific serine/threonine protein kinase) && Q9VA38.1 RecName: Full=Serine/threonine-protein kinase Warts && PF00069:Protein kinase domain	Pkinase
AAEL008042	237.552	210.188	169.216	64.635	73.3097	81.8	205.652	73.2482	1.518	2.77428e-05	0.00010996	-	2.4.1.- (Hexosyltransferases.) && Q14147.2 RecName: Full=Probable ATP-dependent RNA helicase DHX34; AltName: Full=DEAH box protein 34 && PF04408:Helicase associated domain (HA2)|PF00271:Helicase conserved C-terminal domain|PF07717:Oligonucleotide/oligosaccharide-binding (OB)-fold|PF00270:DEAD/DEAH box helicase	HA2
AAEL024283	293.305	420.615	250.44	117.864	69.4513	106.34	321.453	97.8851	1.73705	2.78013e-05	0.000110151	-	- && Q8IN81.1 RecName: Full=Sex determination protein fruitless && PF00651:BTB/POZ domain	BTB
AAEL010015	344.209	344.727	298.436	101.895	102.634	171.78	329.124	125.436	1.48103	2.80413e-05	0.000111021	-	- && Q9W0K4.2 RecName: Full=Protein bric-a-brac 2 && PF00651:BTB/POZ domain	BTB
AAEL015066	145.44	261.897	213.52	70.7183	60.1911	57.26	206.952	62.7232	1.71043	2.82082e-05	0.000111601	-	- && Q9XZL8.1 RecName: Full=Protein sarah; AltName: Full=Protein nebula && PF04847:Calcipressin	-
AAEL004734	683.569	790.479	627.33	176.416	299.412	294.48	700.46	256.769	1.4682	2.8396e-05	0.000112244	-	- && Q94HV8.2 PUTATIVE PSEUDOGENE: RecName: Full=Putative plant UBX domain-containing protein 15; Short=PUX15 && PF13899:Thioredoxin-like|PF14555:UBA-like domain	-
AAEL012355	48.4801	74.2122	50.4572	11.4062	6.17345	0	57.7165	5.85988	2.9011	2.84017e-05	0.000112244	-	- && Q9VDY1.2 RecName: Full=Putative DNA helicase Ino80; Short=dINO80 && PF00176:SNF2 family N-terminal domain|PF13892:DNA-binding domain|PF00271:Helicase conserved C-terminal domain	SNF2_N
AAEL023585	363.601	474	333.202	85.9266	108.807	188.14	390.268	127.625	1.7081	2.84547e-05	0.000112413	-	- && - && PF00870:P53 DNA-binding domain	P53
AAEL006510	283.609	180.982	259.67	43.3435	30.0956	106.34	241.42	59.9264	2.20503	2.87364e-05	0.000113484	-	- && Q9VR35.1 RecName: Full=Eukaryotic translation initiation factor 4E-binding protein Mextli && PF00013:KH domain	KH_1
AAEL006032	67.8721	82.8304	63.9944	14.4478	16.2053	24.54	71.5656	18.3977	2.12575	2.91393e-05	0.000114908	-	- && B2RUR8.1 RecName: Full=OTU domain-containing protein 7B; AltName: Full=Cellular zinc finger anti-NF-kappa-B protein; AltName: Full=Zinc finger A20 domain-containing protein 1; AltName: Full=Zinc finger protein Cezanne && PF01754:A20-like zinc finger|PF02338:OTU-like cysteine protease	OTU
AAEL022971	75.1441	7.18182	43.9962	0	1.54336	0	42.1074	0.514454	5.51897	2.93239e-05	0.000115553	-	- && - && -	-
AAEL007805	215.736	127.358	85.8387	26.6144	10.0319	40.9	142.978	25.8488	2.6528	2.93886e-05	0.000115742	-	- && Q8SWR8.1 RecName: Full=Ataxin-2 homolog; Short=Datx2 && PF06741:LsmAD domain|PF14438:Ataxin 2 SM domain	-
AAEL004775	82.4162	212.343	199.367	34.2185	42.4425	32.72	164.709	36.4603	2.16274	2.94876e-05	0.000116071	-	- && - && PF13837:Myb/SANT-like DNA-binding domain	-
AAEL021113	266.64	364.118	347.354	79.8433	78.7115	163.6	326.038	107.385	1.7252	2.96652e-05	0.000116728	-	- && - && -	-
AAEL008377	21.816	32.3182	21.5366	0.760412	1.54336	0	25.2236	0.767925	4.40061	2.96952e-05	0.000116804	-	- && Q8C3Y4.2 RecName: Full=Kinetochore-associated protein 1 && PF10493:Rough deal protein C-terminal region	-
AAEL018056	281.185	301.158	233.211	101.895	76.3964	122.7	271.851	100.331	1.49766	2.97381e-05	0.00011693	-	- && Q9P1Y6.3 RecName: Full=PHD and RING finger domain-containing protein 1 && -	-
AAEL003127	33.9361	95.7576	62.1485	4.56247	10.8035	0	63.9474	5.122	3.26872	2.99251e-05	0.000117538	-	- && - && PF00400:WD domain, G-beta repeat	WD40
AAEL007422	317.545	474.718	410.426	156.645	152.021	89.98	400.896	132.882	1.53578	3.01092e-05	0.000118176	-	- && Q75UQ2.1 RecName: Full=Craniofacial development protein 1; AltName: Full=Bucentaur && PF07572:Bucentaur or craniofacial development	-
AAEL019635	356.329	150.1	100.607	0	0	8.18	202.345	2.72667	8.03034	3.05593e-05	0.000119813	-	- && P02299.4 RecName: Full=Histone H3 >P84230.2 RecName: Full=Histone H3.2 >P84234.2 RecName: Full=Histone H3.2 >P84235.2 RecName: Full=Histone H3 >P84236.2 RecName: Full=Histone H3 >P84237.2 RecName: Full=Histone H3 >P84238.2 RecName: Full=Histone H3; Short=H3 >P84239.2 RecName: Full=Histone H3 >P84228.2 RecName: Full=Histone H3.2 >P84229.2 RecName: Full=Histone H3.2; AltName: Full=Histone H3 c…	Histone
AAEL007963	244.824	139.088	450.73	45.6247	37.8124	89.98	278.214	57.8057	2.39063	3.08957e-05	0.000120913	-	- && Q28247.2 RecName: Full=Collagen alpha-5(IV) chain; Flags: Precursor && PF01413:C-terminal tandem repeated domain in type 4 procollagen|PF01391:Collagen triple helix repeat (20 copies)	Collagen
AAEL010733	133.32	281.527	174.139	52.4684	43.2141	8.18	196.329	34.6209	2.32069	3.1426e-05	0.0001229	-	- && - && PF07776:Zinc-finger associated domain (zf-AD)	zf-AD
AAEL018200	82.4162	118.261	99.0683	25.854	10.0319	0	99.9151	11.962	2.73061	3.15047e-05	0.000123164	-	- && - && PF02995:Protein of unknown function (DUF229)	DUF229
AAEL021162	14.544	27.7697	20.3059	0	0	0	20.8732	0	6.09661	3.16951e-05	0.000123864	-	- && - && -	-
AAEL005312	3442.09	3899.25	3390.17	1888.1	1655.26	1374.24	3577.17	1639.2	1.11965	3.17257e-05	0.000123939	-	- && - && -	-
AAEL021016	164.832	138.37	363.661	31.9373	54.7894	57.26	222.288	47.9956	2.26619	3.19302e-05	0.000124648	-	- && Q9W0R5.3 RecName: Full=Probable G-protein coupled receptor Mth-like 10; AltName: Full=Protein methuselah-like 10; Flags: Precursor && PF00002:7 transmembrane receptor (Secretin family)|PF06652:Methuselah N-terminus	7tm_2
AAEL013858	378.145	336.588	232.595	44.1039	28.5522	130.88	315.776	67.8454	2.40507	3.19693e-05	0.000124756	-	- && P11346.6 RecName: Full=Raf homolog serine/threonine-protein kinase phl; Short=D-Raf; Short=dRAF-1; AltName: Full=Protein pole-hole && PF07714:Protein tyrosine kinase|PF00130:Phorbol esters/diacylglycerol binding domain (C1 domain)|PF02196:Raf-like Ras-binding domain	Pkinase_Tyr
AAEL019720	19.392	46.9212	93.2227	4.56247	4.63009	0	53.1787	3.06419	3.72351	3.22035e-05	0.000125625	-	- && - && -	-
AAEL023908	7.27201	27.7697	41.2272	0	0	0	25.423	0	6.39308	3.22661e-05	0.000125824	-	- && Q9HC10.3 RecName: Full=Otoferlin; AltName: Full=Fer-1-like protein 2 && PF16165:Ferlin C-terminus|PF00168:C2 domain	C2
AAEL005074	72.7201	69.1849	56.9181	13.6874	12.3469	0	66.2744	8.67811	2.53058	3.23091e-05	0.000125947	-	- && Q811F1.4 RecName: Full=Zinc finger and BTB domain-containing protein 41 && PF07776:Zinc-finger associated domain (zf-AD)	zf-AD
AAEL008678	1243.51	2434.64	1542.33	0	18.5203	49.08	1740.16	22.5335	6.38094	3.25572e-05	0.000126868	-	- && Q3ZBD9.3 RecName: Full=Microtubule-associated protein RP/EB family member 1; AltName: Full=APC-binding protein EB1; AltName: Full=End-binding protein 1; Short=EB1 && PF03271:EB1-like C-terminal motif|PF00307:Calponin homology (CH) domain	CH
AAEL028110	36.3601	47.6394	31.0742	4.56247	4.63009	0	38.3579	3.06419	3.20094	3.29595e-05	0.000128298	-	- && Q8BPM0.4 RecName: Full=Disheveled-associated activator of morphogenesis 1 && PF02181:Formin Homology 2 Domain|PF06367:Diaphanous FH3 Domain|PF06371:Diaphanous GTPase-binding Domain	FH2
AAEL025245	29.0881	71.5788	42.7655	5.32288	6.17345	0	47.8108	3.83211	3.24027	3.29721e-05	0.000128301	-	- && Q24174.2 RecName: Full=Protein abrupt; AltName: Full=Protein clueless && PF00651:BTB/POZ domain	BTB
AAEL001029	484.801	547.973	400.273	184.02	200.637	212.68	477.682	199.112	1.27598	3.3075e-05	0.000128563	-	- && Q9VDV3.1 RecName: Full=Probable nucleoporin Nup58 && PF15967:Nucleoporin FG repeated region	-
AAEL001126	2101.61	2246.95	1582.02	768.016	837.274	965.24	1976.86	856.843	1.21362	3.31867e-05	0.000128859	-	- && Q59E36.2 RecName: Full=REST corepressor; AltName: Full=CoREST && PF00249:Myb-like DNA-binding domain|PF01448:ELM2 domain	ELM2
AAEL017283	259.368	201.809	155.063	55.5101	49.3876	89.98	205.414	64.9592	1.76618	3.3298e-05	0.000129245	-	- && - && -	-
AAEL010641	916.274	1215.4	689.479	257.78	265.458	433.54	940.385	318.926	1.59519	3.35682e-05	0.000130201	APG7A	- && Q9Z1F9.1 RecName: Full=SUMO-activating enzyme subunit 2; AltName: Full=Anthracycline-associated resistance ARX; AltName: Full=Ubiquitin-like 1-activating enzyme E1B; AltName: Full=Ubiquitin-like modifier-activating enzyme 2 && PF10585:Ubiquitin-activating enzyme active site|PF16195:SUMO-activating enzyme subunit 2 C-terminus|PF14732:Ubiquitin/SUMO-activating enzyme ubiquitin-like domain|PF00…	-
AAEL008126	46.0561	24.6576	15.6909	1.52082	0.771681	0	28.8015	0.764168	4.53022	3.39895e-05	0.000131788	GPRCIR	- && B4LNA8.1 RecName: Full=Latrophilin Cirl && PF02140:Galactose binding lectin domain|PF16489:GPCR-Autoproteolysis INducing (GAIN) domain|PF01825:GPCR proteolysis site, GPS, motif	-
AAEL011903	94.5362	90.0122	48.6112	15.2082	16.2053	8.18	77.7198	13.1978	2.38834	3.40291e-05	0.000131895	-	- && - && PF07776:Zinc-finger associated domain (zf-AD)|PF00096:Zinc finger, C2H2 type	zf-AD
AAEL005277	385.417	270.755	268.592	114.062	94.1451	130.88	308.255	113.029	1.47697	3.40428e-05	0.000131901	-	- && - && -	-
AAEL024563	92.1122	56.7364	35.3815	8.36453	8.48849	0	61.41	5.61768	3.01848	3.48748e-05	0.000134884	-	- && Q9H5Z1.2 RecName: Full=Probable ATP-dependent RNA helicase DHX35; AltName: Full=DEAH box protein 35 && PF04408:Helicase associated domain (HA2)|PF00271:Helicase conserved C-terminal domain|PF13401:AAA domain|PF07717:Oligonucleotide/oligosaccharide-binding (OB)-fold	DUF1605
AAEL010374	79.9921	158.239	134.758	15.2082	9.26017	49.08	124.33	24.5161	2.73951	3.583e-05	0.000138381	-	2.7.10.1 (Receptor protein-tyrosine kinase) && Q24488.1 RecName: Full=Tyrosine-protein kinase transmembrane receptor Ror; Short=dRor; Flags: Precursor && PF00051:Kringle domain|PF07714:Protein tyrosine kinase	Pkinase_Tyr
AAEL005843	128.472	105.094	96.9147	26.6144	21.6071	49.08	110.16	32.4338	1.96673	3.59279e-05	0.000138708	-	- && - && PF07001:BAT2 N-terminus	-
AAEL020543	169.68	193.191	99.6837	38.781	40.8991	49.08	154.185	42.92	1.8887	3.59472e-05	0.000138708	-	- && Q24168.2 RecName: Full=Origin recognition complex subunit 2; Short=DmORC2 && PF04084:Origin recognition complex subunit 2	-
AAEL003955	249.672	184.094	178.446	79.8433	52.4743	40.9	204.071	57.7392	1.72815	3.59527e-05	0.000138708	-	- && Q63625.2 RecName: Full=PHD and RING finger domain-containing protein 1; AltName: Full=CTD-binding SR-like protein rA9 && PF13639:Ring finger domain|PF00628:PHD-finger	PHD
AAEL027373	19.392	20.5879	19.0753	0	0	0	19.6851	0	5.98885	3.59992e-05	0.000138838	-	- && - && -	-
AAEL004669	43.6321	19.8697	10.4606	0	0	0	24.6541	0	6.26475	3.61895e-05	0.000139522	-	- && Q9DBR4.2 RecName: Full=Amyloid beta A4 precursor protein-binding family B member 2 && PF00640:Phosphotyrosine interaction domain (PTB/PID)	PID
AAEL005086	303.001	339.461	254.747	103.416	91.0584	147.24	299.07	113.905	1.46767	3.67981e-05	0.000141667	-	- && Q9NWQ9.1 RecName: Full=Uncharacterized protein C14orf119 && PF14969:Domain of unknown function (DUF4508)	-
AAEL019849	50.9041	32.5576	29.2282	0	2.31504	8.18	37.5633	3.49835	4.40667	3.68159e-05	0.000141686	-	- && Q68F99.1 RecName: Full=SH3 and cysteine-rich domain-containing protein 3 && PF00018:SH3 domain|PF00130:Phorbol esters/diacylglycerol binding domain (C1 domain)	SH3_1
AAEL002801	126.048	244.421	139.065	34.2185	47.0726	57.26	169.845	46.1837	1.96527	3.6879e-05	0.000141878	-	- && - && PF07776:Zinc-finger associated domain (zf-AD)	zf-AD
AAEL018055	329.665	237.958	195.368	81.3641	92.6017	73.62	254.33	82.5286	1.58276	3.71158e-05	0.000142739	-	- && - && PF05485:THAP domain|PF07776:Zinc-finger associated domain (zf-AD)	zf-AD
AAEL018316	46.0561	28.7273	44.3038	0	3.08672	8.18	39.6957	3.75558	4.21921	3.7361e-05	0.00014358	-	- && Q8ITC7.3 RecName: Full=Neuropeptides capa receptor; AltName: Full=Cap2b receptor; AltName: Full=Capability receptor && PF00001:7 transmembrane receptor (rhodopsin family)	7tm_1
AAEL023625	271.489	277.697	127.681	0.760412	9.26017	49.08	225.622	19.7002	3.95219	3.73962e-05	0.000143614	-	- && - && -	-
AAEL009686	249.672	276.021	216.289	77.562	106.492	81.8	247.328	88.618	1.45889	3.75152e-05	0.00014402	-	- && Q9Z1M8.2 RecName: Full=Protein Red; AltName: Full=Cytokine IK; AltName: Full=IK factor; AltName: Full=Protein RER && PF07808:RED-like protein N-terminal region|PF07807:RED-like protein C-terminal region	-
AAEL019638	7.27201	37.3455	28.3052	0	0	0	24.3076	0	6.33022	3.77427e-05	0.000144786	-	- && A5D7B7.1 RecName: Full=Prolyl endopeptidase FAP; AltName: Full=Dipeptidyl peptidase FAP; AltName: Full=Fibroblast activation protein alpha; Short=FAPalpha; AltName: Full=Gelatine degradation protease FAP; AltName: Full=Integral membrane serine protease; AltName: Full=Post-proline cleaving enzyme; AltName: Full=Serine integral membrane protease; Short=SIMP; AltName: Full=Surface-expressed pro…	-
AAEL028063	24.24	29.2061	11.6913	0	0	0	21.7125	0	6.12128	3.77547e-05	0.000144786	-	- && - && PF13613:Helix-turn-helix of DDE superfamily endonuclease	-
AAEL026324	7.27201	29.4455	35.6892	0	0	0	24.1356	0	6.31973	3.79885e-05	0.00014558	-	- && - && PF13359:DDE superfamily endonuclease	-
AAEL017566	210.888	180.503	116.605	22.0519	20.8354	73.62	169.332	38.8358	2.40349	3.81473e-05	0.000146137	-	- && Q9W1H4.2 RecName: Full=DNA ligase 1; AltName: Full=DNA ligase I; Short=DmDNA Lig I && PF04679:ATP dependent DNA ligase C terminal region|PF04675:DNA ligase N terminus|PF01068:ATP dependent DNA ligase domain	DNA_ligase_A_M
AAEL008815	162.408	236.761	195.368	75.2808	63.2779	40.9	198.179	59.8196	1.64468	3.90146e-05	0.000149302	-	1.2.1.84 (Alcohol-forming fatty acyl-CoA reductase) && Q922J9.1 RecName: Full=Fatty acyl-CoA reductase 1; AltName: Full=Male sterility domain-containing protein 2 && PF07993:Male sterility protein|PF03015:Male sterility protein	NAD_binding_4
AAEL005020	162.408	147.706	119.682	28.1352	38.5841	65.44	143.265	44.0531	1.87169	3.95536e-05	0.000151311	-	- && - && PF07776:Zinc-finger associated domain (zf-AD)	zf-AD
AAEL006473	875.066	1002.58	994.375	480.58	460.694	417.18	957.341	452.818	1.07149	3.99026e-05	0.000152539	-	- && Q5ZML3.3 RecName: Full=Serine/arginine-rich splicing factor 1; AltName: Full=Splicing factor, arginine/serine-rich 1 && PF00076:RNA recognition motif. (a.k.a. RRM, RBD, or RNP domain)|PF00078:Reverse transcriptase (RNA-dependent DNA polymerase)|PF13358:DDE superfamily endonuclease	RVT_1
AAEL021012	26.664	12.6879	35.6892	0	0.771681	0	25.0137	0.257227	5.4151	3.99957e-05	0.000152841	-	- && P39806.1 RecName: Full=Homeotic protein spalt-major && PF00096:Zinc finger, C2H2 type	zf-C2H2
AAEL000008	397.537	796.464	692.248	227.363	217.614	147.24	628.749	197.406	1.64419	4.00105e-05	0.000152844	-	- && Q80ZK9.1 RecName: Full=WD and tetratricopeptide repeats protein 1 && PF13414:TPR repeat|PF00400:WD domain, G-beta repeat	WD40
AAEL008049	484.801	411.04	710.708	52.4684	81.7982	220.86	535.516	118.376	2.28986	4.04174e-05	0.00015429	-	- && - && PF02944:BESS motif|PF10545:Alcohol dehydrogenase transcription factor Myb/SANT-like	BESS
AAEL023088	21.816	7.18182	55.0721	0	0	0	28.0233	0	6.50511	4.05506e-05	0.000154635	-	- && Q04202.1 RecName: Full=Transposable element Tcb2 transposase && -	-
AAEL021395	150.288	132.864	96.2993	31.1769	40.1274	40.9	126.484	37.4014	1.78057	4.0991e-05	0.000156151	-	- && A8E7C5.1 RecName: Full=Phosphatidylinositide phosphatase SAC2; AltName: Full=Inositol polyphosphate 5-phosphatase F; AltName: Full=Sac domain-containing inositol phosphatase 2; AltName: Full=Sac domain-containing phosphoinositide 4-phosphatase 2; Short=hSAC2 && PF12456:Inositol phosphatase|PF02383:SacI homology domain	-
AAEL022503	31.5121	44.5273	40.9195	3.80206	6.17345	0	38.9863	3.32517	3.12407	4.10153e-05	0.000156189	-	- && - && PF07776:Zinc-finger associated domain (zf-AD)|PF00096:Zinc finger, C2H2 type	zf-AD
AAEL019517	31.5121	52.9061	50.1495	6.0833	6.94513	0	44.8559	4.34281	2.96218	4.14469e-05	0.000157777	-	- && - && -	-
AAEL004431	94.5362	103.897	77.2241	28.8957	19.292	24.54	91.8858	24.2426	1.9251	4.18935e-05	0.000159365	-	3.1.4.11 (Phosphoinositide phospholipase C) && P10686.1 RecName: Full=1-phosphatidylinositol 4,5-bisphosphate phosphodiesterase gamma-1; AltName: Full=Phosphoinositide phospholipase C-gamma-1; AltName: Full=Phospholipase C-gamma-1; Short=PLC-gamma-1 && PF00388:Phosphatidylinositol-specific phospholipase C, X domain|PF00017:SH2 domain|PF00018:SH3 domain|PF00387:Phosphatidylinositol-specific phosph…	PI-PLC-X
AAEL019769	210.888	222.876	173.216	64.635	77.1681	32.72	202.327	58.1744	1.6727	4.19751e-05	0.00015962	-	- && Q96T21.2 RecName: Full=Selenocysteine insertion sequence-binding protein 2; Short=SECIS-binding protein 2 && PF01248:Ribosomal protein L7Ae/L30e/S12e/Gadd45 family	-
AAEL006633	620.545	626.016	485.804	223.561	273.175	179.96	577.455	225.565	1.32132	4.26982e-05	0.000162086	IAP2	- && Q24307.3 RecName: Full=Death-associated inhibitor of apoptosis 2; AltName: Full=Apoptosis 2 inhibitor; AltName: Full=IAP homolog A; AltName: Full=IAP-like protein; Short=ILP; Short=dILP; AltName: Full=Inhibitor of apoptosis 2 && PF00653:Inhibitor of Apoptosis domain|PF13920:Zinc finger, C3HC4 type (RING finger)	BIR
AAEL004875	70.2961	84.9849	67.9941	9.12494	7.71681	32.72	74.425	16.5206	2.66941	4.3128e-05	0.000163603	-	- && Q7TPD1.3 RecName: Full=F-box only protein 11 && PF05048:Periplasmic copper-binding protein (NosD)|PF13229:Right handed beta helix region|PF02207:Putative zinc finger in N-recognin (UBR box)|PF12937:F-box-like	zf-UBR1
AAEL005289	448.441	805.082	507.033	131.551	180.573	253.58	586.852	188.568	1.68852	4.37717e-05	0.00016593	-	2.6.1.13 (Ornithine aminotransferase) && Q9VW26.1 RecName: Full=Ornithine aminotransferase, mitochondrial; AltName: Full=Ornithine--oxo-acid aminotransferase; Flags: Precursor && PF00202:Aminotransferase class-III	Aminotran_3
AAEL003550	332.089	385.903	276.591	15.9687	98.7752	16.36	331.528	43.7013	2.81861	4.43636e-05	0.000167823	-	- && Q23808.1 RecName: Full=Aquaporin AQPcic && PF00230:Major intrinsic protein	-
AAEL023756	2591.26	3224.88	2030.29	1031.88	970.003	1251.54	2615.47	1084.47	1.27705	4.43638e-05	0.000167823	-	- && Q5R6X7.1 RecName: Full=Chromobox protein homolog 3; AltName: Full=Heterochromatin protein 1 homolog gamma; Short=HP1 gamma >Q13185.4 RecName: Full=Chromobox protein homolog 3; AltName: Full=HECH; AltName: Full=Heterochromatin protein 1 homolog gamma; Short=HP1 gamma; AltName: Full=Modifier 2 protein && PF01393:Chromo shadow domain|PF00385:Chromo (CHRromatin Organisation MOdifier) domain	Chromo
[truncated: 1,893 more rows]
