# Supplementary material for: Aedes aegypti Hemocytes Mediate Antiviral Immunity
Source: Int J Mol Sci. 2025 Sep 9;26(18):8779. doi: 10.3390/ijms26188779 (PMC12470020; doi:10.3390/ijms26188779)
Supplement: Supplementary file 1 [file ijms-26-08779-s001.zip › Supplementary Tables/Supplementary Table S2.xlsx]

## Sheet: HcvsFB_deg_down
gene_id	Hc1	Hc2	Hc3	FB1	FB2	FB3	Hcbf	FB	log2FoldChange	pvalue	padj	gene_name	gene_description	tf_family
AAEL003235	9.69602	3.59091	7.38397	2163.37	2428.48	1676.9	6.8903	2089.58	-8.45312	5.63073e-74	6.12173e-70	-	- && Q08738.2 RecName: Full=Larval cuticle protein LCP-30; Flags: Precursor && PF00379:Insect cuticle protein	Chitin_bind_4
AAEL012886	2.424	2.63333	3.69199	486.664	720.75	564.42	2.91644	590.611	-7.59294	5.06731e-55	2.75459e-51	-	3.1.1.- (Carboxylic ester hydrolases.) && B2D0J5.1 RecName: Full=Venom carboxylesterase-6; AltName: Allergen=Api m 8; Flags: Precursor && PF00135:Carboxylesterase family	COesterase
AAEL013111	24.24	9.09698	11.6913	802.235	967.688	646.22	15.0094	805.381	-5.96546	6.82388e-40	1.48379e-36	-	- && P51907.1 RecName: Full=Excitatory amino acid transporter 3; AltName: Full=Excitatory amino-acid carrier 1; AltName: Full=Sodium-dependent glutamate/aspartate transporter 3; AltName: Full=Solute carrier family 1 member 1 && PF00375:Sodium:dicarboxylate symporter family	SDF
AAEL014137	9.69602	6.46364	6.76864	289.717	375.809	302.66	7.64277	322.729	-5.53414	1.77237e-39	3.21153e-36	CLIPB25	- && Q27081.1 RecName: Full=Clotting factor B; AltName: Full=Coagulation factor B; Contains: RecName: Full=Clotting factor B light chain; Contains: RecName: Full=Clotting factor B heavy chain; Flags: Precursor && PF00089:Trypsin	Trypsin
AAEL008963	7.27201	4.78788	13.5373	530.007	503.908	531.7	8.53239	521.872	-5.89546	5.13673e-34	3.7231e-31	-	2.6.1.5 (Tyrosine transaminase) && P04694.1 RecName: Full=Tyrosine aminotransferase; Short=TAT; AltName: Full=L-tyrosine:2-oxoglutarate aminotransferase && PF00155:Aminotransferase class I and II	Aminotran_1_2
AAEL004987	9.69602	8.1394	26.1516	987.775	1274.05	850.72	14.6623	1037.51	-6.07743	2.76687e-31	1.20326e-28	-	- && - && PF06585:Haemolymph juvenile hormone binding protein (JHBP)	-
AAEL007878	26.664	18.4333	31.6896	475.258	605.77	498.98	25.5957	526.669	-4.38164	1.39464e-30	5.61577e-28	-	- && P09057.1 RecName: Full=Ornithine decarboxylase; Short=ODC && PF02784:Pyridoxal-dependent decarboxylase, pyridoxal binding domain|PF00278:Pyridoxal-dependent decarboxylase, C-terminal sheet domain	-
AAEL009695	0	0.957576	1.53833	209.113	195.235	163.6	0.831968	189.316	-7.39953	1.31919e-29	4.36538e-27	-	- && P85840.1 RecName: Full=Venom allergen 5; AltName: Full=Antigen 5; AltName: Full=Cysteine-rich venom protein; Short=CRVP && PF00188:Cysteine-rich secretory protein family	SCP
AAEL023037	3580.25	3496.11	5115.25	42835.5	40310.3	36147.4	4063.87	39764.4	-3.29022	1.32503e-29	4.36538e-27	-	2.7.6.1 (Ribose-phosphate diphosphokinase) && P60892.2 RecName: Full=Ribose-phosphate pyrophosphokinase 1; AltName: Full=Phosphoribosyl pyrophosphate synthase I; Short=PRS-I >P60891.2 RecName: Full=Ribose-phosphate pyrophosphokinase 1; AltName: Full=PPRibP; AltName: Full=Phosphoribosyl pyrophosphate synthase I; Short=PRS-I >Q5RFJ7.1 RecName: Full=Ribose-phosphate pyrophosphokinase 1; AltName: Ful…	-
AAEL011452	99.3842	61.2849	149.833	3417.29	2737.15	2167.7	103.501	2774.05	-4.74479	1.12745e-28	3.4049e-26	-	- && Q5SPP0.1 RecName: Full=Clavesin-2; AltName: Full=Retinaldehyde-binding protein 1-like 2 && PF00650:CRAL/TRIO domain	-
AAEL026278	0	3.59091	4.61498	197.707	250.025	204.5	2.7353	217.411	-5.91515	1.76948e-28	5.1994e-26	-	- && Q24764.1 RecName: Full=Circadian clock-controlled protein; Flags: Precursor && PF06585:Haemolymph juvenile hormone binding protein (JHBP)	-
AAEL008785	300.577	124.246	198.752	3544.28	4694.14	4351.76	207.858	4196.73	-4.3544	9.50977e-28	2.46167e-25	-	- && - && -	-
AAEL004524	21.816	8.1394	11.3836	488.945	517.798	302.66	13.7797	436.468	-5.19813	3.44987e-27	8.15369e-25	CLIPC5B	- && Q9VWU1.1 RecName: Full=Serine protease persephone; Flags: Precursor && PF00089:Trypsin	Trypsin
AAEL004493	455.713	450.3	536.877	3270.53	3484.91	2871.18	480.963	3208.87	-2.73837	3.60226e-26	7.12069e-24	-	- && Q9VP47.1 RecName: Full=Pre-rRNA-processing protein TSR1 homolog && PF08142:AARP2CN (NUC121) domain|PF04950:40S ribosome biogenesis protein Tsr1 and BMS1 C-terminal	-
AAEL010269	0	1.91515	1.23066	139.916	137.359	188.14	1.04861	155.138	-6.69549	1.52871e-25	2.77002e-23	-	- && Q16937.1 RecName: Full=Ancylostoma secreted protein; Flags: Precursor && -	-
AAEL026955	1226.55	456.525	1188.2	19395.8	23537	22462.3	957.092	21798.4	-4.51171	2.6409e-25	4.55744e-23	-	- && - && PF00059:Lectin C-type domain	Lectin_C
AAEL014972	334.513	201.33	384.89	3430.98	3844.52	4531.72	306.911	3935.74	-3.68279	4.78336e-25	7.8795e-23	-	- && B0WC46.1 RecName: Full=Facilitated trehalose transporter Tret1 && PF00083:Sugar (and other) transporter	Sugar_tr
AAEL011465	179.376	139.806	202.444	1329.96	1361.25	1406.96	173.875	1366.06	-2.97604	1.57346e-24	2.44381e-22	-	- && - && PF07690:Major Facilitator Superfamily|PF12832:MFS_1 like family	MFS_1
AAEL009127	7.27201	18.9121	19.0753	356.633	427.511	278.12	15.0865	354.088	-4.426	1.87745e-24	2.83005e-22	CYP6M11	- && Q9V4U7.2 RecName: Full=Probable cytochrome P450 6a14; AltName: Full=CYPVIA14 && PF00067:Cytochrome P450	p450
AAEL024975	186.648	135.018	158.14	1342.89	1133.6	1128.84	159.936	1201.78	-2.92919	4.80703e-24	6.70027e-22	-	- && O08841.2 RecName: Full=Sulfhydryl oxidase 1; AltName: Full=FAD-dependent sulfhydryl oxidase-3; Short=SOx-3; AltName: Full=Glandular epithelial cells protein 3; AltName: Full=Quiescin Q6; Flags: Precursor && PF00085:Thioredoxin|PF04777:Erv1 / Alr family	Evr1_Alr
AAEL008672	700.537	551.564	800.238	4567.8	5030.59	5578.76	684.113	5059.05	-2.88608	5.99842e-24	8.25505e-22	-	- && P45844.3 RecName: Full=ATP-binding cassette sub-family G member 1; AltName: Full=ATP-binding cassette transporter 8; AltName: Full=White protein homolog && PF00005:ABC transporter|PF01061:ABC-2 type transporter|PF07673:Protein of unknown function (DUF1602)	ABC2_membrane
AAEL000428	169.68	77.8031	175.369	3521.47	2791.17	2012.28	140.951	2774.97	-4.31306	2.12823e-23	2.59979e-21	Tdo	1.13.11.11 (Tryptophan 2%2C3-dioxygenase) && Q17P71.1 RecName: Full=Tryptophan 2,3-dioxygenase; Short=TDO; AltName: Full=Tryptamin 2,3-dioxygenase; AltName: Full=Tryptophan oxygenase; Short=TO; Short=TRPO; AltName: Full=Tryptophan pyrrolase; AltName: Full=Tryptophanase && PF03301:Tryptophan 2,3-dioxygenase	-
AAEL013637	26.664	7.66061	23.3826	581.715	762.421	539.88	19.2357	628.005	-5.1253	2.82628e-23	3.38036e-21	-	1.13.11.5 (Homogentisate 1%2C2-dioxygenase) && Q9VKJ0.3 RecName: Full=Homogentisate 1,2-dioxygenase; AltName: Full=Homogentisate oxygenase; AltName: Full=Homogentisic acid oxidase; AltName: Full=Homogentisicase && PF04209:homogentisate 1,2-dioxygenase	-
AAEL019435	0	0.718182	0.922997	100.374	141.218	130.88	0.54706	124.157	-7.33616	3.72223e-22	3.67892e-20	LYSC6	- && Q08694.2 RecName: Full=Lysozyme B; AltName: Full=1,4-beta-N-acetylmuramidase B; Flags: Precursor && PF00062:C-type lysozyme/alpha-lactalbumin family	-
AAEL004054	5298.87	3486.77	5140.17	36416.9	31328.7	32499.1	4641.94	33414.9	-2.84826	4.27405e-22	4.14888e-20	CYP4G36	- && Q9VYY4.1 RecName: Full=Cytochrome P450 4g15; AltName: Full=CYPIVG15 && PF00067:Cytochrome P450	p450
AAEL005753	72.7201	48.8364	114.144	1118.57	1383.62	1145.2	78.5668	1215.8	-3.94764	4.58732e-22	4.37485e-20	-	- && P05049.2 RecName: Full=Serine protease snake; Flags: Precursor && PF00089:Trypsin	Trypsin
AAEL014246	322.393	239.873	358.123	2161.85	2051.13	2192.24	306.796	2135.07	-2.80124	6.08251e-22	5.70078e-20	-	2.4.1.17 (Glucuronosyltransferase) && P09875.1 RecName: Full=UDP-glucuronosyltransferase 2B1; Short=UDPGT 2B1; AltName: Full=UDPGTr-2; Flags: Precursor && PF00201:UDP-glucoronosyl and UDP-glucosyl transferase	UDPGT
AAEL019717	4176.56	4594.45	5930.87	40187.8	38359.5	29079.9	4900.63	35875.7	-2.87179	8.70293e-22	7.95112e-20	-	- && P12234.1 RecName: Full=Phosphate carrier protein, mitochondrial; AltName: Full=Phosphate transport protein; Short=PTP; AltName: Full=Solute carrier family 25 member 3; Flags: Precursor && PF00153:Mitochondrial carrier protein	Mito_carr
AAEL027927	24.24	1.91515	11.076	939.869	1159.07	1096.12	12.4104	1065.02	-6.63938	1.03208e-21	9.35066e-20	-	- && P27615.2 RecName: Full=Lysosome membrane protein 2; AltName: Full=85 kDa lysosomal membrane sialoglycoprotein; Short=LGP85; AltName: Full=CD36 antigen-like 2; AltName: Full=Lysosome membrane protein II; Short=LIMP II; AltName: Full=Scavenger receptor class B member 2; AltName: CD_antigen=CD36 && PF01130:CD36 family	-
AAEL009483	63.0241	115.627	128.297	1129.97	1007.82	1087.94	102.316	1075.24	-3.35644	2.95423e-21	2.47478e-19	-	- && - && PF01284:Membrane-associating domain	-
AAEL003934	21.816	14.603	36.6122	409.102	569.501	531.7	24.3438	503.434	-4.35076	2.95917e-21	2.47478e-19	-	- && - && -	-
AAEL008007	89.6882	66.3122	179.061	1928.4	1985.54	1955.02	111.687	1956.32	-4.11953	3.83295e-21	3.15696e-19	-	- && Q5M7E1.1 RecName: Full=Clavesin-1; AltName: Full=Retinaldehyde-binding protein 1-like 1 && PF00650:CRAL/TRIO domain	-
AAEL008635	16.968	27.7697	49.8418	500.351	773.996	662.58	31.5265	645.642	-4.28222	5.11347e-21	4.11805e-19	-	- && Q9H172.2 RecName: Full=ATP-binding cassette sub-family G member 4 && PF00005:ABC transporter|PF01061:ABC-2 type transporter|PF07673:Protein of unknown function (DUF1602)	ABC2_membrane
AAEL011130	249.672	274.346	729.475	8280.13	13598.6	9734.2	417.831	10537.6	-4.65135	5.40829e-21	4.32345e-19	-	- && Q58D31.3 RecName: Full=Sorbitol dehydrogenase; AltName: Full=L-iditol 2-dehydrogenase && PF08240:Alcohol dehydrogenase GroES-like domain|PF00107:Zinc-binding dehydrogenase	ADH_N
AAEL005027	429.049	441.443	670.403	3867.46	3982.65	3599.2	513.632	3816.43	-2.88973	7.31486e-21	5.6005e-19	RpLP1	- && P08570.2 RecName: Full=60S acidic ribosomal protein P1; AltName: Full=Acidic ribosomal protein RPA2; AltName: Full=RP21C && PF00428:60s Acidic ribosomal protein	-
AAEL009742	2.424	15.8	18.7676	421.268	297.869	368.1	12.3305	362.412	-4.67625	8.07296e-21	6.13771e-19	-	- && O76762.1 RecName: Full=Homeobox protein abdominal-A homolog && PF00046:Homeobox domain|PF12407:Homeobox protein	Homeobox
AAEL008753	157.56	243.703	701.785	22203.3	20167.9	9758.74	367.683	17376.6	-5.55691	8.34705e-21	6.30202e-19	-	- && - && -	-
AAEL011319	1454.4	1117.25	2172.73	18421	16963.9	13284.3	1581.46	16223.1	-3.35866	1.01826e-20	7.58258e-19	-	- && - && -	-
AAEL001261	1119.89	732.306	1794.31	20981.3	20233.5	13709.7	1215.5	18308.2	-3.91282	1.04649e-20	7.73974e-19	-	- && - && -	-
AAEL014600	58.1761	14.603	44.9192	1031.12	877.402	1030.68	39.2328	979.733	-4.70469	4.05337e-20	2.8069e-18	-	- && Q6TGZ5.1 RecName: Full=4-hydroxyphenylpyruvate dioxygenase; AltName: Full=4-hydroxyphenylpyruvic acid oxidase; Short=4HPPD; Short=HPD; Short=HPPDase && PF13669:Glyoxalase/Bleomycin resistance protein/Dioxygenase superfamily|PF00903:Glyoxalase/Bleomycin resistance protein/Dioxygenase superfamily	Glyoxalase
AAEL008481	2336.74	2003.25	3237.87	17036.3	17198.5	16515.4	2525.95	16916.7	-2.7432	4.72473e-20	3.25109e-18	RpL18	- && Q1HR62.1 RecName: Full=60S ribosomal protein L18 && -	-
AAEL005017	60.6001	51.4697	67.9941	562.705	422.881	466.26	60.0213	483.949	-3.01756	5.31297e-20	3.63287e-18	-	- && - && -	-
AAEL019798	9.69602	1.43636	4.92265	215.957	239.221	212.68	5.35168	222.619	-5.76827	8.03072e-20	5.32378e-18	-	- && - && PF00188:Cysteine-rich secretory protein family	SCP
AAEL007752	695.689	716.985	1194.36	6687.82	7414.31	7059.34	869.011	7053.83	-3.01815	9.25867e-20	6.10062e-18	-	- && - && -	-
AAEL014709	232.704	211.385	231.672	1199.17	1044.86	1137.02	225.254	1127.02	-2.32541	1.50052e-19	9.48468e-18	-	6.1.1.10 (Methionine--tRNA ligase) && Q2T9L8.1 RecName: Full=Methionine--tRNA ligase, cytoplasmic; AltName: Full=Methionyl-tRNA synthetase; Short=MetRS && PF14497:Glutathione S-transferase, C-terminal domain|PF00458:WHEP-TRS domain|PF09334:tRNA synthetases class I (M)	-
AAEL005749	113.928	86.9001	168.908	1120.85	1142.09	1366.06	123.246	1209.67	-3.28601	2.57135e-19	1.57942e-17	-	3.2.1.- (Glycosidases%2C i.e. enzymes hydrolyzing O- and S-glycosyl compounds.)%3B3.2.1.24 (Alpha-mannosidase) && Q8VHC8.1 RecName: Full=Lysosomal alpha-mannosidase; Short=Laman; AltName: Full=Lysosomal acid alpha-mannosidase; AltName: Full=Mannosidase alpha class 2B member 1; AltName: Full=Mannosidase alpha-B; Flags: Precursor && PF09261:Alpha mannosidase, middle domain|PF01074:Glycosyl hydrolas…	-
AAEL008330	552.673	673.416	1101.75	10026.8	8624.31	6454.02	775.946	8368.37	-3.42837	2.87464e-19	1.75579e-17	-	2.1.1.114 (Polyprenyldihydroxybenzoate methyltransferase)%3B2.1.1.222 (2-polyprenyl-6-hydroxyphenol methylase)%3B2.1.1.64 (3-demethylubiquinol 3-O-methyltransferase) && Q9NZJ6.3 RecName: Full=Ubiquinone biosynthesis O-methyltransferase, mitochondrial; AltName: Full=3-demethylubiquinol 3-O-methyltransferase; AltName: Full=Polyprenyldihydroxybenzoate methyltransferase; Flags: Precursor && PF08241:M…	Methyltransf_11
AAEL027912	43.6321	43.8091	93.5303	971.807	880.488	711.66	60.3238	854.652	-3.80096	3.99182e-19	2.38456e-17	-	- && Q49B93.1 RecName: Full=Sodium-coupled monocarboxylate transporter 2; AltName: Full=Electroneutral sodium monocarboxylate cotransporter; AltName: Full=Low-affinity sodium-lactate cotransporter; AltName: Full=Solute carrier family 5 member 12 && PF00474:Sodium:solute symporter family	-
AAEL006824	1335.63	653.785	1669.7	16450.8	15386.6	13734.2	1219.7	15190.5	-3.63952	4.06709e-19	2.41625e-17	-	- && Q9VYY4.1 RecName: Full=Cytochrome P450 4g15; AltName: Full=CYPIVG15 && PF00067:Cytochrome P450	p450
AAEL021375	79.9921	96.9546	170.139	1163.43	1232.37	1292.44	115.695	1229.42	-3.38525	4.77271e-19	2.77481e-17	-	- && P09848.3 RecName: Full=Lactase-phlorizin hydrolase; AltName: Full=Lactase-glycosylceramidase; Includes: RecName: Full=Lactase; Includes: RecName: Full=Phlorizin hydrolase; Flags: Precursor && PF00232:Glycosyl hydrolase family 1	Glyco_hydro_1
AAEL010787	7010.22	6862.95	8227.9	50780.3	51833.8	34634.1	7367.02	45749.4	-2.6348	4.82397e-19	2.78969e-17	-	3.6.4.13 (RNA helicase) && P19109.3 RecName: Full=ATP-dependent RNA helicase p62 && PF00271:Helicase conserved C-terminal domain|PF00270:DEAD/DEAH box helicase	DEAD
AAEL000269	955.058	673.176	1201.43	7607.16	7449.04	6265.88	943.223	7107.36	-2.91471	6.77868e-19	3.85853e-17	-	- && - && PF10169:Learning-associated protein	-
AAEL013967	281.185	273.627	413.81	2335.23	2271.06	1938.66	322.874	2181.65	-2.75364	7.94342e-19	4.42876e-17	-	- && Q9V9A7.1 RecName: Full=Probable methylcrotonoyl-CoA carboxylase beta chain, mitochondrial; Short=MCCase subunit beta; AltName: Full=3-methylcrotonyl-CoA carboxylase 2; AltName: Full=3-methylcrotonyl-CoA carboxylase non-biotin-containing subunit; AltName: Full=3-methylcrotonyl-CoA:carbon dioxide ligase subunit beta; Flags: Precursor && PF01039:Carboxyl transferase domain	Carboxyl_trans
AAEL011447	5371.59	4224.35	7052.62	41377.8	38621.9	33259.9	5549.52	37753.2	-2.76626	9.07571e-19	5.03424e-17	RpL14	- && Q95ZE8.1 RecName: Full=60S ribosomal protein L14 && PF01929:Ribosomal protein L14	-
AAEL003425	0	7.66061	18.7676	423.55	401.274	417.18	8.8094	414.001	-5.32471	1.00996e-18	5.57376e-17	-	- && - && PF00057:Low-density lipoprotein receptor domain class A|PF01607:Chitin binding Peritrophin-A domain	CBM_14
AAEL002587	4.84801	1.91515	4.30732	93.5307	168.998	139.06	3.69016	133.863	-5.34481	1.35199e-18	7.34942e-17	OBP11	- && - && PF01395:PBP/GOBP family	-
AAEL009669	84.8402	73.0152	197.214	1855.41	2082.77	1725.98	118.356	1888.05	-3.98238	1.70731e-18	9.18903e-17	-	- && - && PF16984:Group 7 allergen|PF06585:Haemolymph juvenile hormone binding protein (JHBP)	-
AAEL001390	0	0.239394	0.307666	148.28	125.784	605.32	0.182353	293.128	-9.88761	1.72703e-18	9.2494e-17	-	- && - && -	-
AAEL020654	596.305	633.916	794.393	4896.29	5773.72	3533.76	674.871	4734.59	-2.81084	1.83641e-18	9.78701e-17	-	6.3.2.17 (Tetrahydrofolate synthase) && Q05932.3 RecName: Full=Folylpolyglutamate synthase, mitochondrial; AltName: Full=Folylpoly-gamma-glutamate synthetase; Short=FPGS; AltName: Full=Tetrahydrofolylpolyglutamate synthase; Short=Tetrahydrofolate synthase; Flags: Precursor && -	-
AAEL005768	33.9361	13.6455	32.3049	374.883	553.295	916.16	26.6288	614.78	-4.56218	2.3403e-18	1.24116e-16	-	- && - && -	-
AAEL009487	1376.83	1192.42	2187.19	11714.1	14430.4	11910.1	1585.48	12684.9	-2.9994	3.03471e-18	1.60162e-16	-	- && - && PF12937:F-box-like	-
AAEL011309	1442.28	1817.96	1648.16	16388.4	10712.5	9366.1	1636.14	12155.7	-2.89316	3.3615e-18	1.75703e-16	-	2.4.2.10 (Orotate phosphoribosyltransferase)%3B4.1.1.23 (Orotidine-5'-phosphate decarboxylase) && Q01637.2 RecName: Full=Uridine 5'-monophosphate synthase; Short=UMP synthase; AltName: Full=Rudimentary-like protein; Includes: RecName: Full=Orotate phosphoribosyltransferase; Short=OPRTase; Includes: RecName: Full=Orotidine 5'-phosphate decarboxylase; AltName: Full=OMPdecase && PF00156:Phosphoribos…	Pribosyltran
AAEL018109	206.04	142.2	233.826	1383.19	1790.3	1300.62	194.022	1491.37	-2.95026	3.52585e-18	1.83411e-16	-	- && Q9V3Z2.1 RecName: Full=Serine protease 7; AltName: Full=Melanization protease 2; Flags: Precursor && PF00089:Trypsin	Trypsin
AAEL009747	2535.51	1961.36	3508	19274.2	18207.8	17750.6	2668.29	18410.9	-2.78645	3.71837e-18	1.92505e-16	RpS18	- && Q962R1.1 RecName: Full=40S ribosomal protein S18 && PF00416:Ribosomal protein S13/S18	-
AAEL010128	259.368	252.082	583.642	5062.06	5011.3	4008.2	365.031	4693.85	-3.67972	4.29036e-18	2.20022e-16	LRIM4	- && - && PF13855:Leucine rich repeat	-
AAEL005001	14.544	15.5606	20.9213	185.541	174.4	229.04	17.0086	196.327	-3.46082	4.84071e-18	2.45926e-16	-	- && P56402.2 RecName: Full=Aquaporin-2; Short=AQP-2; AltName: Full=ADH water channel; AltName: Full=Aquaporin-CD; Short=AQP-CD; AltName: Full=Collecting duct water channel protein; AltName: Full=WCH-CD; AltName: Full=Water channel protein for renal collecting duct && -	-
AAEL007010	322.393	265.967	611.024	4822.53	17268.7	9079.8	399.794	10390.3	-4.6979	5.92761e-18	2.99744e-16	CYP6AG4	- && Q9V419.1 RecName: Full=Probable cytochrome P450 28a5; AltName: Full=CYPXXVIIIA5 && PF00067:Cytochrome P450	p450
AAEL006253	0	1.43636	1.53833	66.1558	102.634	114.52	0.991564	94.4365	-6.0888	7.45097e-18	3.73304e-16	-	- && O62589.2 RecName: Full=Serine protease gd; AltName: Full=Protein gastrulation defective; Flags: Precursor && PF00089:Trypsin|PF16030:Serine protease gd N-terminus	Trypsin
AAEL014248	499.345	417.264	752.242	4005.09	3928.63	3991.84	556.284	3975.19	-2.83496	9.6171e-18	4.68263e-16	-	- && B0S5Y3.1 RecName: Full=Solute carrier family 52, riboflavin transporter, member 3-A; AltName: Full=Riboflavin transporter 2-A; Short=RFT2-A && PF06237:Protein of unknown function (DUF1011)	-
AAEL005221	465.409	475.197	918.69	7523.52	5970.5	5317	619.765	6270.34	-3.33598	1.02421e-17	4.9271e-16	-	- && A4IHG1.1 RecName: Full=Leucine-rich repeat-containing protein 58 && PF13855:Leucine rich repeat	-
AAEL014562	2625.2	1763.14	3001.59	16085	14651.9	17488.8	2463.31	16075.2	-2.70633	1.05568e-17	5.0178e-16	RpL12	- && P23358.1 RecName: Full=60S ribosomal protein L12 && PF00298:Ribosomal protein L11, RNA binding domain|PF03946:Ribosomal protein L11, N-terminal domain	-
AAEL006667	72.7201	66.0728	126.758	813.641	866.598	793.46	88.517	824.566	-3.20454	1.29983e-17	6.11766e-16	-	- && Q9C0D9.3 RecName: Full=Ethanolaminephosphotransferase 1; Short=hEPT1; AltName: Full=Selenoprotein I; Short=SelI && PF01066:CDP-alcohol phosphatidyltransferase	CDP-OH_P_transf
AAEL000897	7.27201	6.70303	11.3836	196.947	182.117	106.34	8.45289	161.801	-4.25947	1.87911e-17	8.65663e-16	-	- && Q9VU70.1 RecName: Full=Tetratricopeptide repeat protein 36 homolog; Short=TPR repeat protein 36 homolog && PF13414:TPR repeat	-
AAEL017455	3124.54	3278.98	3098.5	15323.1	15074.8	11820.1	3167.34	14072.7	-2.15232	2.15983e-17	9.70315e-16	-	- && - && -	-
AAEL019874	0	0.718182	0	125.468	77.1681	122.7	0.239394	108.445	-8.05706	2.30402e-17	1.03083e-15	-	- && P35783.1 RecName: Full=Venom allergen 5; AltName: Full=Allergen Ves f V; AltName: Full=Antigen 5; Short=Ag5; AltName: Full=Cysteine-rich venom protein; Short=CRVP; AltName: Allergen=Ves f 5 && PF00188:Cysteine-rich secretory protein family	SCP
AAEL005444	0	0	0.307666	290.477	311.759	73.62	0.102555	225.286	-10.1987	3.4822e-17	1.53273e-15	-	- && Q29CA0.2 RecName: Full=Cardio acceleratory peptide 2b; AltName: Full=Capability protein; AltName: Full=Myotropin-CAP2b-like protein; Contains: RecName: Full=CAP-1; Contains: RecName: Full=CAP-2; Contains: RecName: Full=CAP-3; AltName: Full=Pyrokinin-1; Flags: Precursor && -	-
AAEL025437	111.504	119.936	200.598	1221.98	1053.34	1128.84	144.013	1134.72	-2.96258	4.91885e-17	2.12213e-15	-	- && A8X2R1.2 RecName: Full=L-2-hydroxyglutarate dehydrogenase, mitochondrial; Flags: Precursor && PF01266:FAD dependent oxidoreductase	DAO
AAEL011740	63.0241	32.0788	82.4544	885.12	669.819	711.66	59.1858	755.533	-3.6853	4.946e-17	2.12541e-15	-	- && - && -	-
AAEL005817	3209.38	2178.96	3968.58	20766.1	19596.1	20891.7	3118.98	20418	-2.71081	5.17864e-17	2.1858e-15	RpL26	- && Q95WA0.1 RecName: Full=60S ribosomal protein L26 && PF00467:KOW motif|PF16906:Ribosomal proteins L26 eukaryotic, L24P archaeal	KOW
AAEL002675	344.209	358.612	910.998	10167.5	8881.28	6298.6	537.94	8449.12	-3.96994	5.4434e-17	2.27618e-15	-	3.5.3.1 (Arginase) && P49900.1 RecName: Full=Arginase, hepatic && PF00491:Arginase family	-
AAEL009132	179.376	207.315	211.059	979.411	1054.12	858.9	199.25	964.142	-2.27308	6.24235e-17	2.59034e-15	CYP6Y3	- && P33270.2 RecName: Full=Cytochrome P450 6a2; AltName: Full=CYPVIA2; AltName: Full=Cytochrome P450-B1 && PF00067:Cytochrome P450	p450
AAEL014847	426.625	348.079	712.554	5330.49	4696.45	3664.64	495.752	4563.86	-3.20156	6.90154e-17	2.85299e-15	inx2	- && Q9V427.1 RecName: Full=Innexin inx2; Short=Innexin-2; AltName: Full=Gap junction protein prp33; AltName: Full=Pas-related protein 33 && PF00876:Innexin	-
AAEL024669	363.601	228.621	604.255	5478.01	6522.25	3803.7	398.826	5267.99	-3.72344	6.96097e-17	2.86666e-15	-	3.4.21.- (Serine endopeptidases.) && P13582.3 RecName: Full=Serine protease easter; Flags: Precursor && PF00089:Trypsin|PF12032:Regulatory CLIP domain of proteinases	Trypsin
AAEL005266	1815.58	1072.49	2016.75	11965.8	11637	11002.1	1634.94	11535	-2.8198	7.06699e-17	2.89933e-15	RpS14	- && Q1HR24.1 RecName: Full=40S ribosomal protein S14 && PF00411:Ribosomal protein S11	-
AAEL003582	2140.4	1693.47	2999.43	15490.4	14636.5	13521.5	2277.77	14549.5	-2.6752	9.37248e-17	3.75554e-15	RpS13	- && P52811.2 RecName: Full=40S ribosomal protein S13 && PF08069:Ribosomal S13/S15 N-terminal domain|PF00312:Ribosomal protein S15	-
AAEL013452	0	5.98485	1.53833	140.676	196.007	179.96	2.50773	172.214	-5.70827	9.38708e-17	3.75554e-15	-	- && - && PF00100:Zona pellucida-like domain	Zona_pellucida
AAEL002385	198.768	135.736	309.819	2115.47	2064.25	1865.04	214.775	2014.92	-3.22848	9.39576e-17	3.75554e-15	CCEAE3B	3.1.1.- (Carboxylic ester hydrolases.) && P35501.1 RecName: Full=Esterase E4; AltName: Full=Carboxylic-ester hydrolase; Flags: Precursor && PF00135:Carboxylesterase family	COesterase
AAEL007718	1282.3	1230.25	1558.33	5820.19	6058.47	5521.5	1356.96	5800.05	-2.09549	1.00364e-16	3.95346e-15	-	- && Q0IEY3.1 RecName: Full=Eukaryotic translation initiation factor 3 subunit B; Short=eIF3b; AltName: Full=Eukaryotic translation initiation factor 3 subunit 9 && PF00076:RNA recognition motif. (a.k.a. RRM, RBD, or RNP domain)|PF08662:Eukaryotic translation initiation factor eIF2A	RRM_1
AAEL024482	239.976	128.315	451.961	3967.07	4809.89	8106.38	273.417	5627.78	-4.36006	1.00928e-16	3.96134e-15	-	- && - && -	-
AAEL012944	2014.35	1507.94	2438.56	10880.7	10565.9	11533.8	1986.95	10993.5	-2.46794	1.05642e-16	4.13145e-15	RpL11	- && P46222.2 RecName: Full=60S ribosomal protein L11 && PF00673:ribosomal L5P family C-terminus|PF00281:Ribosomal protein L5	-
AAEL013171	664.177	558.985	950.071	4379.97	4444.11	4449.92	724.411	4424.67	-2.60917	1.06893e-16	4.16537e-15	HPX2	- && Q7QH73.3 RecName: Full=Chorion peroxidase; Flags: Precursor && PF03098:Animal haem peroxidase	An_peroxidase
AAEL014846	113.928	112.994	235.98	1518.54	1504.01	1529.66	154.301	1517.4	-3.28401	1.17774e-16	4.55673e-15	inx1	- && Q9XYN0.1 RecName: Full=Innexin inx1; Short=Innexin-1; AltName: Full=G-Inx1 && PF00876:Innexin	-
AAEL025995	53.3281	16.2788	27.9976	384.008	1307.23	1087.94	32.5348	926.392	-4.90481	1.2727e-16	4.88934e-15	-	- && - && -	-
AAEL013542	443.593	255.912	675.941	6460.46	6315.44	4139.08	458.482	5638.33	-3.62127	1.28843e-16	4.93233e-15	-	2.3.1.199 (Very-long-chain 3-oxoacyl-CoA synthase) && Q1HRV8.2 RecName: Full=Elongation of very long chain fatty acids protein AAEL008004; AltName: Full=3-keto acyl-CoA synthase AAEL008004; AltName: Full=Very-long-chain 3-oxoacyl-CoA synthase AAEL008004 && PF01151:GNS1/SUR4 family	ELO
AAEL009387	1386.53	923.582	1640.47	10477.7	7653.53	9251.58	1316.86	9127.61	-2.79365	1.41333e-16	5.29853e-15	-	- && Q9NFT7.4 RecName: Full=Hexokinase type 2 && PF03727:Hexokinase|PF00349:Hexokinase	-
AAEL011448	43.6321	16.5182	27.3822	430.393	292.467	556.24	29.1775	426.367	-3.94748	1.45381e-16	5.43157e-15	-	- && - && PF00650:CRAL/TRIO domain	-
AAEL007502	41.2081	34.2334	24.9209	260.061	294.011	245.4	33.4541	266.49	-3.05816	1.63564e-16	6.04854e-15	-	- && P54269.2 RecName: Full=Homeobox protein caupolican && PF05920:Homeobox KN domain	Coprinus_mating
AAEL023003	174.528	105.333	231.98	1682.03	1328.06	1766.88	170.614	1592.32	-3.22198	1.79574e-16	6.57351e-15	-	- && - && PF15365:Proline-rich nuclear receptor coactivator	-
AAEL002624	213.312	173.082	463.037	3636.29	4396.27	3075.68	283.144	3702.75	-3.70455	1.98434e-16	7.2395e-15	-	- && P13582.3 RecName: Full=Serine protease easter; Flags: Precursor && PF00089:Trypsin	Trypsin
AAEL005731	249.672	193.909	488.573	3329.08	3557.45	3222.92	310.718	3369.82	-3.43473	2.00697e-16	7.29757e-15	-	- && Q4VUF1.1 RecName: Full=Forkhead box protein L2 && PF00250:Forkhead domain	Fork_head
AAEL014426	70.2961	50.7515	131.681	982.452	1091.16	940.7	84.2429	1004.77	-3.56587	2.29727e-16	8.27016e-15	-	1.4.4.2 (Glycine dehydrogenase (aminomethyl-transferring)) && P15505.2 RecName: Full=Glycine dehydrogenase (decarboxylating), mitochondrial; AltName: Full=Glycine cleavage system P protein; AltName: Full=Glycine decarboxylase; AltName: Full=Glycine dehydrogenase (aminomethyl-transferring); Flags: Precursor && PF02347:Glycine cleavage system P-protein	-
AAEL002130	179.376	117.782	227.365	1461.51	1176.81	1406.96	174.841	1348.43	-2.94817	2.46982e-16	8.77511e-15	-	- && G5ECB1.1 RecName: Full=Zwei Ig domain protein zig-4; AltName: Full=2 Ig domain protein zig-4; Flags: Precursor && PF07679:Immunoglobulin I-set domain	I-set
AAEL023444	87.2642	75.1697	150.141	972.567	1131.28	809.82	104.192	971.224	-3.214	2.57089e-16	9.10448e-15	-	- && Q7K0S9.1 RecName: Full=Zinc finger protein GLIS2 homolog; AltName: Full=Protein sugarbabe && -	-
AAEL011408	174.528	127.358	349.816	2446.25	3079.01	2552.16	217.234	2692.47	-3.6263	2.60535e-16	9.19656e-15	CTL21	- && - && PF00059:Lectin C-type domain	Lectin_C
AAEL004059	1931.93	1545.29	2785.6	15046.3	16138.9	11975.5	2087.61	14386.9	-2.78495	3.16333e-16	1.10941e-14	-	4.4.1.1 (Cystathionine gamma-lyase) && Q58DW2.1 RecName: Full=Cystathionine gamma-lyase; AltName: Full=Cysteine-protein sulfhydrase; AltName: Full=Gamma-cystathionase && PF01053:Cys/Met metabolism PLP-dependent enzyme	Cys_Met_Meta_PP
AAEL012509	332.089	214.258	486.727	3057.62	4238.84	2846.64	344.358	3381.03	-3.29634	3.45829e-16	1.20896e-14	-	3.1.1.- (Carboxylic ester hydrolases.) && P25727.3 RecName: Full=Esterase-5A; Short=Est-5A; AltName: Full=Carboxylic-ester hydrolase 5A; Short=Carboxylesterase-5A; Flags: Precursor && PF00135:Carboxylesterase family	COesterase
AAEL008461	785.377	887.194	1027.6	4155.65	3903.16	3640.1	900.058	3899.64	-2.1136	3.5516e-16	1.23759e-14	-	- && O18405.1 RecName: Full=Surfeit locus protein 4 homolog && PF02077:SURF4 family	SURF4
AAEL021795	315.121	172.843	531.339	4776.91	5424.92	3599.2	339.767	4600.34	-3.75915	4.76585e-16	1.63969e-14	-	- && - && -	-
AAEL019514	143.016	103.658	176.292	891.963	958.428	867.08	140.989	905.824	-2.68779	5.19043e-16	1.77454e-14	-	- && - && -	-
AAEL001427	14.544	20.5879	18.7676	177.936	149.706	196.32	17.9665	174.654	-3.2006	5.86732e-16	1.97491e-14	-	- && Q6PAY8.1 RecName: Full=Hydroxysteroid dehydrogenase-like protein 2 && PF00106:short chain dehydrogenase	adh_short
AAEL007699	2693.07	1722.2	3270.49	16673.6	15790.1	19157.6	2561.92	17207.1	-2.74772	6.90455e-16	2.30973e-14	RpL9	- && P50882.2 RecName: Full=60S ribosomal protein L9 && PF00347:Ribosomal protein L6	-
AAEL000902	511.465	393.803	1019.6	7544.05	6586.3	6478.56	641.624	6869.64	-3.41837	7.13913e-16	2.38088e-14	-	- && Q9VCA2.1 RecName: Full=Organic cation transporter protein && PF00083:Sugar (and other) transporter	Sugar_tr
AAEL003427	10903.2	6846.67	13019.8	67760.3	66845.3	63378.6	10256.5	65994.8	-2.68592	9.20712e-16	3.006e-14	RpS16	- && P62251.1 RecName: Full=40S ribosomal protein S16 && PF00380:Ribosomal protein S9/S16	-
AAEL013625	3997.18	4547.53	7270.45	35283.1	36557.6	31378.5	5271.72	34406.4	-2.70589	9.74058e-16	3.16118e-14	RpS5	- && P46782.4 RecName: Full=40S ribosomal protein S5; Contains: RecName: Full=40S ribosomal protein S5, N-terminally processed >Q5E988.3 RecName: Full=40S ribosomal protein S5; Contains: RecName: Full=40S ribosomal protein S5, N-terminally processed && PF00177:Ribosomal protein S7p/S5e	-
AAEL022520	48.4801	29.4455	95.684	861.547	871.228	826.18	57.8699	852.985	-3.86926	1.03482e-15	3.33845e-14	-	- && Q5VXJ0.2 RecName: Full=Lipase member K; AltName: Full=Lipase-like abhydrolase domain-containing protein 2; Flags: Precursor && PF04083:Partial alpha/beta-hydrolase lipase region	-
AAEL025807	169.68	128.555	235.057	1232.63	1106.59	1308.8	177.764	1216.01	-2.76935	1.11211e-15	3.56664e-14	-	- && Q6Q0N3.2 RecName: Full=5'-nucleotidase domain-containing protein 2 && PF05761:5' nucleotidase family	-
AAEL010148	756.289	526.667	986.991	5217.95	5491.28	4392.66	756.649	5033.96	-2.73522	1.1543e-15	3.69104e-14	-	- && Q24048.2 RecName: Full=Sodium/potassium-transporting ATPase subunit beta-2; AltName: Full=Protein nervana 2; AltName: Full=Sodium/potassium-dependent ATPase subunit beta-2 && PF00287:Sodium / potassium ATPase beta chain	-
AAEL028043	2896.69	2808.81	4561.45	21401.8	21965.1	17938.7	3422.32	20435.2	-2.57771	1.15966e-15	3.69732e-14	-	- && Q9VZS5.1 RecName: Full=60S ribosomal protein L28 && PF01778:Ribosomal L28e protein family	-
AAEL012297	48.4801	69.9031	109.221	606.048	679.851	728.02	75.8682	671.307	-3.10367	1.18037e-15	3.74139e-14	-	- && Q96IV6.1 RecName: Full=Fatty acid hydroxylase domain-containing protein 2 && PF04116:Fatty acid hydroxylase superfamily	-
AAEL002832	10925	5492.66	9424.41	61580.4	54567.1	69235.5	8614.02	61794.4	-2.843	1.22739e-15	3.87911e-14	RpS26	- && Q9GT45.2 RecName: Full=40S ribosomal protein S26 && PF01283:Ribosomal protein S26e	-
AAEL009496	2886.99	2822.93	4509.15	20343.3	19997.3	17734.2	3406.36	19358.3	-2.50625	1.25743e-15	3.96256e-14	RpS7	- && Q9NB21.1 RecName: Full=40S ribosomal protein S7 && PF01251:Ribosomal protein S7e	-
AAEL003530	4768.02	2501.91	3538.46	25325.5	21452	31493	3602.8	26090.2	-2.85703	1.33186e-15	4.1729e-14	RpLP1	- && P08570.2 RecName: Full=60S acidic ribosomal protein P1; AltName: Full=Acidic ribosomal protein RPA2; AltName: Full=RP21C && PF00428:60s Acidic ribosomal protein	-
AAEL010485	29.0881	32.0788	74.1474	536.09	547.122	629.86	45.1048	571.024	-3.61529	1.63859e-15	5.06102e-14	-	- && Q17NV8.1 RecName: Full=Facilitated trehalose transporter Tret1 && PF00083:Sugar (and other) transporter	Sugar_tr
AAEL004271	9.69602	9.33637	9.53763	116.343	100.319	171.78	9.52334	129.481	-3.71222	1.76215e-15	5.39665e-14	-	- && - && -	-
AAEL012974	671.449	638.703	1109.75	5549.49	5660.28	4605.34	806.634	5271.7	-2.70692	1.95645e-15	5.9415e-14	-	- && Q9U616.1 RecName: Full=Glycine cleavage system H protein, mitochondrial; AltName: Full=Protein pumpless; Flags: Precursor && PF01597:Glycine cleavage H-protein	-
AAEL005666	9.69602	11.7303	6.15331	107.979	161.281	179.96	9.19321	149.74	-4.00891	1.9805e-15	5.99778e-14	-	- && P91953.1 RecName: Full=50 kDa hatching enzyme; Short=HE; Short=HEZ; AltName: Full=Envelysin; AltName: Full=Sea-urchin-hatching proteinase; Contains: RecName: Full=38 kDa hatching enzyme; Contains: RecName: Full=32 kDa hatching enzyme non-specific; Contains: RecName: Full=15 kDa peptide; Flags: Precursor && PF00045:Hemopexin|PF00413:Matrixin|PF01471:Putative peptidoglycan binding domain	Hemopexin
AAEL017071	70.2961	46.4425	67.0711	432.674	361.918	392.64	61.2699	395.744	-2.71839	2.10494e-15	6.32181e-14	-	- && P16854.1 RecName: Full=Esterase B1; Flags: Precursor && PF00135:Carboxylesterase family	COesterase
AAEL008192	2831.24	2602.69	4712.51	24030.5	23974.6	19722	3382.15	22575.7	-2.73845	2.17749e-15	6.50375e-14	RpS3	- && P62909.1 RecName: Full=40S ribosomal protein S3 >P62908.1 RecName: Full=40S ribosomal protein S3 >E2RH47.1 RecName: Full=40S ribosomal protein S3 && PF07650:KH domain|PF00189:Ribosomal protein S3, C-terminal domain	-
AAEL007807	145.44	108.206	288.898	1885.82	2528.03	1873.22	180.848	2095.69	-3.52903	2.25848e-15	6.71119e-14	CYP4D38	- && O16805.1 RecName: Full=Cytochrome P450 4d1; AltName: Full=CYPIVD1 && PF00067:Cytochrome P450	p450
AAEL003697	378.145	227.903	574.719	3142.78	4734.26	4081.82	393.589	3986.29	-3.33962	2.56977e-15	7.57141e-14	SRPN17	- && Q07235.2 RecName: Full=Glia-derived nexin; Short=GDN; AltName: Full=Peptidase inhibitor 7; Short=PI-7; AltName: Full=Protease nexin 1; Short=PN-1; AltName: Full=Protease nexin I; AltName: Full=Serine protease-inhibitor 4; AltName: Full=Serpin E2; Flags: Precursor && PF00079:Serpin (serine protease inhibitor)	Serpin
AAEL001737	145.44	78.2819	198.444	1675.95	1238.55	1366.06	140.722	1426.85	-3.34537	2.7269e-15	8.01266e-14	-	1.2.1.84 (Alcohol-forming fatty acyl-CoA reductase) && Q66H50.1 RecName: Full=Fatty acyl-CoA reductase 1; AltName: Full=Male sterility domain-containing protein 2 && PF03015:Male sterility protein|PF07993:Male sterility protein	NAD_binding_4
AAEL006438	94.5362	106.291	171.985	968.005	796.375	883.44	124.271	882.607	-2.80954	3.52841e-15	1.01753e-13	-	2.4.1.- (Hexosyltransferases.)%3B2.4.1.267 (Dolichyl-P-Glc:Man(9)GlcNAc(2)-PP-dolichol alpha-1%2C3-glucosyltransferase) && Q9VKX7.2 RecName: Full=Probable dolichyl pyrophosphate Man9GlcNAc2 alpha-1,3-glucosyltransferase; Short=Dolichyl-P-Glc:Man9GlcNAc2-PP-dolichyl glucosyltransferase; AltName: Full=Asparagine-linked glycosylation protein 6 homolog; AltName: Full=Dol-P-Glc:Man(9)GlcNAc(2)-PP-Dol …	-
AAEL002254	87.2642	63.4394	173.831	1230.35	1338.1	1137.02	108.178	1235.15	-3.50403	3.73142e-15	1.07039e-13	-	- && P97435.1 RecName: Full=Enteropeptidase; AltName: Full=Enterokinase; AltName: Full=Serine protease 7; AltName: Full=Transmembrane protease serine 15; Contains: RecName: Full=Enteropeptidase non-catalytic heavy chain; Contains: RecName: Full=Enteropeptidase catalytic light chain && PF00089:Trypsin	Trypsin
AAEL014413	494.497	374.652	542.414	2459.93	2161.48	2134.98	470.521	2252.13	-2.26236	3.86185e-15	1.09911e-13	CYP304C1	- && Q9VG17.2 RecName: Full=Probable cytochrome P450 304a1; AltName: Full=CYPCCCIVA1 && PF00067:Cytochrome P450	p450
AAEL010731	446.017	475.197	546.722	3094.12	2194.66	2159.52	489.312	2482.77	-2.34326	3.95314e-15	1.11923e-13	-	- && - && PF00787:PX domain	PX
AAEL003128	0	5.74546	9.53763	130.791	148.163	171.78	5.09436	150.245	-4.55317	4.33515e-15	1.2242e-13	-	- && - && -	-
AAEL011022	14.544	26.8121	11.6913	534.57	696.828	171.78	17.6825	467.726	-4.71051	4.38808e-15	1.23443e-13	-	- && Q8VI36.1 RecName: Full=Paxillin && PF00412:LIM domain	LIM
AAEL009151	3076.06	2886.37	4898.04	23820.7	23467.6	18904	3620.16	22064.1	-2.60736	4.87054e-15	1.35083e-13	RpS15a	- && P48149.2 RecName: Full=40S ribosomal protein S15Aa >Q6XIM8.3 RecName: Full=40S ribosomal protein S15a && PF00410:Ribosomal protein S8	-
AAEL005748	775.681	551.803	1312.19	8463.39	8439.88	6462.2	879.893	7788.49	-3.14557	5.88047e-15	1.61446e-13	-	- && Q7M3E1.2 RecName: Full=Chymotrypsin-C; AltName: Full=bPTLP; Flags: Precursor && PF00089:Trypsin|PF01607:Chitin binding Peritrophin-A domain	Trypsin
AAEL010487	176.952	149.382	380.582	2561.07	2878.37	2159.52	235.639	2532.99	-3.42061	5.91379e-15	1.61951e-13	-	- && Q9W440.1 RecName: Full=Protein THEM6; Flags: Precursor && PF13279:Thioesterase-like superfamily	-
AAEL001699	96.9602	67.7485	115.067	558.903	631.235	597.14	93.2585	595.759	-2.68105	6.18792e-15	1.68609e-13	-	- && Q6DCX5.1 RecName: Full=Proton-coupled folate transporter; AltName: Full=Heme carrier protein 1; AltName: Full=PCFT/HCP1; AltName: Full=Solute carrier family 46 member 1 && PF07690:Major Facilitator Superfamily	MFS_1
AAEL001759	5783.67	6489.73	10871.7	69966.3	67573.8	44065.7	7715.03	60535.2	-2.97188	7.12065e-15	1.92576e-13	RpS9	- && P55935.2 RecName: Full=40S ribosomal protein S9 >B4PEU8.1 RecName: Full=40S ribosomal protein S9 && PF01479:S4 domain|PF00163:Ribosomal protein S4/S9 N-terminal domain	S4
AAEL006446	1170.79	810.588	1664.47	7671.04	8560.26	8253.62	1215.28	8161.64	-2.74727	8.27793e-15	2.22216e-13	-	2.4.1.15 (Alpha%2Calpha-trehalose-phosphate synthase (UDP-forming)) && Q54K57.1 RecName: Full=Alpha,alpha-trehalose-phosphate synthase [UDP-forming] A; AltName: Full=Trehalose-6-phosphate synthase A; AltName: Full=UDP-glucose-glucosephosphate glucosyltransferase A && PF02358:Trehalose-phosphatase|PF00982:Glycosyltransferase family 20	-
AAEL002781	198.768	175.476	386.736	2121.55	2592.08	2004.1	253.66	2239.24	-3.13674	8.57738e-15	2.29688e-13	-	- && P51570.1 RecName: Full=Galactokinase; AltName: Full=Galactose kinase && PF00288:GHMP kinases N terminal domain|PF08544:GHMP kinases C terminal|PF10509:Galactokinase galactose-binding signature	GHMP_kinases
AAEL001998	499.345	333.476	1042.99	8747.02	7429.75	6732.14	625.269	7636.3	-3.60877	9.37877e-15	2.50531e-13	-	- && - && -	-
AAEL004466	130.896	79.7182	215.674	1412.09	1608.18	1316.98	142.096	1445.75	-3.34535	9.65176e-15	2.57191e-13	LRIM23	- && - && PF13855:Leucine rich repeat	-
AAEL026975	169.68	148.664	263.054	1168.75	1182.22	1390.6	193.799	1247.19	-2.67567	1.07578e-14	2.8457e-13	-	- && - && -	-
AAEL011471	5735.19	3115.71	5105.71	28050.1	25990.2	34969.5	4652.21	29669.9	-2.67338	1.18954e-14	3.10136e-13	RpL17	- && Q1HR65.1 RecName: Full=60S ribosomal protein L17 && -	-
AAEL001134	1061.71	1179.73	1446.95	7709.82	6730.6	4981.62	1229.47	6474.01	-2.39686	1.19463e-14	3.10718e-13	-	1.2.1.18 (Malonate-semialdehyde dehydrogenase (acetylating))%3B1.2.1.27 (Methylmalonate-semialdehyde dehydrogenase (CoA acylating)) && Q17M80.1 RecName: Full=Probable methylmalonate-semialdehyde dehydrogenase [acylating], mitochondrial; Short=MMSDH; Short=Malonate-semialdehyde dehydrogenase [acylating]; Flags: Precursor && PF00171:Aldehyde dehydrogenase family	Aldedh
AAEL017536	3095.45	1752.36	3459.7	18661.3	26653.9	17701.5	2769.17	21005.6	-2.92396	1.24113e-14	3.22043e-13	GRRP	- && - && -	-
AAEL000028	1771.95	1770.8	4147.64	26391.6	31695.3	21578.8	2563.46	26555.2	-3.37216	1.30252e-14	3.37167e-13	CLIPB34	3.4.21.- (Serine endopeptidases.) && P13582.3 RecName: Full=Serine protease easter; Flags: Precursor && PF00089:Trypsin|PF12032:Regulatory CLIP domain of proteinases	Trypsin
AAEL008473	1287.15	538.876	1324.81	13363.5	17880.6	8155.46	1050.28	13133.2	-3.64646	1.30627e-14	3.37334e-13	-	- && P47032.1 RecName: Full=Protein PRY1; AltName: Full=Pathogenesis-related protein 1; Flags: Precursor && PF00188:Cysteine-rich secretory protein family	SCP
AAEL020470	75.1441	50.7515	140.603	898.807	959.2	1063.4	88.833	973.802	-3.44214	1.38653e-14	3.57213e-13	-	- && Q7M4I3.1 RecName: Full=Venom protease; AltName: Allergen=Bom p 4 && PF00089:Trypsin	Trypsin
AAEL027829	29.0881	25.6152	60.6101	391.612	743.129	466.26	38.4378	533.667	-3.77144	1.46952e-14	3.76807e-13	-	3.1.1.3 (Triacylglycerol lipase) && P29183.2 RecName: Full=Pancreatic triacylglycerol lipase; Short=PL; Short=PTL; Short=Pancreatic lipase; Flags: Precursor && PF00151:Lipase	Lipase
AAEL003481	65.4481	61.0455	121.528	742.162	710.718	605.32	82.6738	686.067	-3.03924	1.48089e-14	3.78829e-13	-	2.-.-.- (Transferases.) && Q17FB8.1 RecName: Full=Glycosyltransferase 25 family member; Flags: Precursor && PF01755:Glycosyltransferase family 25 (LPS biosynthesis protein)|PF03452:Anp1	-
AAEL004613	513.889	508.234	687.325	3574.7	2568.15	2650.32	569.816	2931.06	-2.36214	1.51265e-14	3.86046e-13	-	6.1.1.20 (Phenylalanine--tRNA ligase) && Q9VCA5.1 RecName: Full=Phenylalanine--tRNA ligase beta subunit; AltName: Full=Phenylalanyl-tRNA synthetase beta subunit; Short=PheRS && PF03484:tRNA synthetase B5 domain|PF03483:B3/4 domain	-
AAEL004146	60.6001	61.5243	109.837	620.496	590.336	531.7	77.3203	580.844	-2.89124	1.60803e-14	4.07517e-13	CRY1	- && Q17DK5.1 RecName: Full=Cryptochrome-1 && PF00875:DNA photolyase|PF03441:FAD binding domain of DNA photolyase	-
AAEL001143	84.8402	84.2667	221.827	1590.78	1561.88	1439.68	130.311	1530.78	-3.5392	1.71853e-14	4.34509e-13	-	- && - && PF09995:Uncharacterized protein conserved in bacteria (DUF2236)	-
AAEL011078	0	0.718182	0.615331	47.906	76.3964	65.44	0.444504	63.2475	-6.62384	1.7956e-14	4.50848e-13	CTLGA1	- && - && PF00059:Lectin C-type domain	Lectin_C
AAEL020823	2421.58	1985.77	3415.7	14057	17183	13259.8	2607.69	14833.3	-2.508	1.90747e-14	4.74554e-13	-	- && P80229.1 RecName: Full=Leukocyte elastase inhibitor; Short=LEI; AltName: Full=Leukocyte neutral proteinase inhibitor; Short=LNPI; AltName: Full=Serpin B1 && PF00079:Serpin (serine protease inhibitor)	Serpin
AAEL021083	6026.08	2964.9	5347.23	31817.2	29573.1	33047.2	4779.4	31479.2	-2.72007	2.00801e-14	4.97291e-13	RpS25	- && Q962Q5.1 RecName: Full=40S ribosomal protein S25 [Spodoptera frugiperda] && PF03297:S25 ribosomal protein	-
AAEL001116	12.12	5.98485	11.3836	157.405	114.209	122.7	9.8295	131.438	-3.84222	2.24101e-14	5.53734e-13	-	- && - && PF15245:Transcription cofactor vestigial-like protein 4	-
AAEL000044	75.1441	55.3	175.369	1082.83	1514.04	1742.34	101.938	1446.4	-3.81126	2.86172e-14	6.99159e-13	-	- && P40807.3 RecName: Full=Ornithine decarboxylase 1; Short=ODC && PF00278:Pyridoxal-dependent decarboxylase, C-terminal sheet domain|PF02784:Pyridoxal-dependent decarboxylase, pyridoxal binding domain	-
AAEL012341	378.145	214.736	490.419	3046.97	3146.14	2372.2	361.1	2855.11	-2.98646	3.25673e-14	7.86825e-13	-	- && Q5VXJ0.2 RecName: Full=Lipase member K; AltName: Full=Lipase-like abhydrolase domain-containing protein 2; Flags: Precursor && PF04083:Partial alpha/beta-hydrolase lipase region	-
AAEL003959	140.592	137.173	159.371	888.161	949.94	580.78	145.712	806.294	-2.48084	3.33129e-14	8.01279e-13	-	- && Q9Y394.1 RecName: Full=Dehydrogenase/reductase SDR family member 7; AltName: Full=Retinal short-chain dehydrogenase/reductase 4; Short=retSDR4; AltName: Full=Short chain dehydrogenase/reductase family 34C member 1; Flags: Precursor && PF00106:short chain dehydrogenase	adh_short
AAEL013969	99.3842	75.1697	140.296	755.089	697.6	646.22	104.95	699.636	-2.73709	3.37704e-14	8.1049e-13	-	- && P49415.2 RecName: Full=Syndecan; Flags: Precursor && PF01034:Syndecan domain	-
AAEL005651	862.946	630.325	855.31	5159.4	3744.97	3435.6	782.86	4113.32	-2.39737	3.66643e-14	8.74153e-13	-	- && Q5EA75.1 RecName: Full=Ethanolamine-phosphate cytidylyltransferase; AltName: Full=CTP:phosphoethanolamine cytidylyltransferase; AltName: Full=Phosphorylethanolamine transferase && PF01467:Cytidylyltransferase-like	CTP_transf_2
AAEL021140	576.913	368.188	822.39	5019.48	4294.41	3860.96	589.164	4391.62	-2.89881	3.72441e-14	8.86035e-13	-	- && - && -	-
AAEL001323	237.552	151.536	242.441	2294.92	3049.68	1145.2	210.51	2163.27	-3.37119	3.74923e-14	8.89992e-13	-	- && - && PF06585:Haemolymph juvenile hormone binding protein (JHBP)	-
AAEL011593	48.4801	40.697	79.3777	588.559	454.52	400.82	56.1849	481.3	-3.0929	3.89283e-14	9.22067e-13	CLIPC11	- && P05049.2 RecName: Full=Serine protease snake; Flags: Precursor && PF00089:Trypsin	Trypsin
AAEL027240	21.816	15.5606	27.9976	205.311	240.765	498.98	21.7914	315.019	-3.8183	4.02532e-14	9.51375e-13	-	- && - && -	-
AAEL011009	12.12	6.94243	19.0753	234.207	153.565	220.86	12.7126	202.877	-3.98336	4.0763e-14	9.59254e-13	-	- && A2AV25.1 RecName: Full=Fibrinogen C domain-containing protein 1 && PF00147:Fibrinogen beta and gamma chains, C-terminal globular domain	Fibrinogen_C
AAEL002595	2273.72	2020.25	2489.63	8614.71	12479.6	9447.9	2261.2	10180.7	-2.17117	4.10917e-14	9.64901e-13	-	- && P0CW18.1 RecName: Full=Serine protease 56; Flags: Precursor && PF00089:Trypsin	Trypsin
AAEL000271	286.033	280.33	648.867	4779.95	5597.78	3051.14	405.077	4476.29	-3.46311	4.14484e-14	9.7118e-13	-	3.4.19.9 (Folate gamma-glutamyl hydrolase) && A7YWG4.1 RecName: Full=Gamma-glutamyl hydrolase; AltName: Full=Conjugase; AltName: Full=GH; AltName: Full=Gamma-Glu-X carboxypeptidase; Flags: Precursor && PF07722:Peptidase C26	-
AAEL019641	63.0241	37.8243	59.9948	390.091	330.28	343.56	53.6144	354.644	-2.76037	4.27903e-14	9.96181e-13	-	- && P45844.3 RecName: Full=ATP-binding cassette sub-family G member 1; AltName: Full=ATP-binding cassette transporter 8; AltName: Full=White protein homolog && PF01061:ABC-2 type transporter|PF00005:ABC transporter	ABC2_membrane
AAEL002413	143.016	154.649	266.746	1183.96	1612.81	1235.18	188.137	1343.99	-2.82707	4.51577e-14	1.04605e-12	-	3.1.4.12 (Sphingomyelin phosphodiesterase) && P17405.4 RecName: Full=Sphingomyelin phosphodiesterase; AltName: Full=Acid sphingomyelinase; Short=aSMase; Flags: Precursor && PF00149:Calcineurin-like phosphoesterase	Metallophos
AAEL003483	370.873	360.288	910.383	7946.31	9226.99	4458.1	547.181	7210.47	-3.71783	4.52211e-14	1.04605e-12	-	- && - && PF07165:Protein of unknown function (DUF1397)	-
AAEL004855	14464	16986	23369.7	139026	143452	83043.4	18273.2	121840	-2.73717	4.66495e-14	1.07622e-12	-	- && Q27238.2 RecName: Full=ADP,ATP carrier protein 1; AltName: Full=ADP/ATP translocase 1; AltName: Full=Adenine nucleotide translocator 1; Short=ANT 1 && PF00153:Mitochondrial carrier protein	Mito_carr
AAEL005628	329.665	411.279	340.894	1399.16	1579.63	1382.42	360.612	1453.74	-2.00876	4.68583e-14	1.07622e-12	-	- && Q8BW10.1 RecName: Full=RNA-binding protein NOB1 && PF08772:Nin one binding (NOB1) Zn-ribbon like	-
AAEL005218	123.624	114.191	278.745	1961.86	1784.13	1447.86	172.187	1731.28	-3.32141	4.69213e-14	1.07622e-12	-	- && - && PF13903:PMP-22/EMP/MP20/Claudin tight junction	-
AAEL022809	722.353	270.994	941.764	7578.27	9175.29	6887.56	645.037	7880.37	-3.61246	5.16023e-14	1.1811e-12	-	- && Q9WVH6.1 RecName: Full=Angiopoietin-4; Short=ANG-4; AltName: Full=Angiopoietin-3; Short=ANG-3; Flags: Precursor && PF00147:Fibrinogen beta and gamma chains, C-terminal globular domain	Fibrinogen_C
AAEL000823	2986.37	1432.29	2702.84	15874.4	14693.6	17783.3	2373.84	16117.1	-2.76425	5.4236e-14	1.23617e-12	Rpl35	- && Q56JY1.1 RecName: Full=60S ribosomal protein L35a && PF01247:Ribosomal protein L35Ae	-
AAEL006139	167.256	164.464	180.907	844.818	738.499	638.04	170.876	740.452	-2.12448	5.53652e-14	1.25927e-12	-	- && P83740.1 RecName: Full=Putative sodium-dependent multivitamin transporter; Short=Na(+)-dependent multivitamin transporter && PF00474:Sodium:solute symporter family	-
AAEL000650	382.993	382.552	983.299	7401.85	9227.76	5063.42	582.948	7231.01	-3.63025	5.67212e-14	1.28474e-12	-	- && - && PF13855:Leucine rich repeat	-
AAEL010296	140.592	110.121	271.361	1871.37	1838.92	1308.8	174.025	1673.03	-3.26119	5.89672e-14	1.32731e-12	-	- && Q5I0C3.1 RecName: Full=Methylcrotonoyl-CoA carboxylase subunit alpha, mitochondrial; Short=MCCase subunit alpha; AltName: Full=3-methylcrotonyl-CoA carboxylase 1; AltName: Full=3-methylcrotonyl-CoA carboxylase biotin-containing subunit; AltName: Full=3-methylcrotonyl-CoA:carbon dioxide ligase subunit alpha; Flags: Precursor && PF00364:Biotin-requiring enzyme|PF00289:Carbamoyl-phosphate synth…	CPSase_L_D2
AAEL005638	438.745	467.058	666.404	3135.94	2924.67	2265.86	524.069	2775.49	-2.40401	6.11123e-14	1.36992e-12	-	- && Q6C603.1 RecName: Full=60S ribosomal protein L7 && -	-
AAEL001271	535.705	260.461	633.176	4296.33	4292.86	3329.26	476.447	3972.82	-3.06342	6.3276e-14	1.40971e-12	-	- && - && -	-
AAEL009406	150.288	163.027	272.592	1491.17	1591.98	1063.4	195.302	1382.18	-2.81814	6.4603e-14	1.4334e-12	-	- && Q28Y14.2 RecName: Full=Putative N(4)-(beta-N-acetylglucosaminyl)-L-asparaginase GA14866; AltName: Full=Aspartylglucosaminidase; Short=AGA; AltName: Full=Glycosylasparaginase; AltName: Full=N4-(N-acetyl-beta-glucosaminyl)-L-asparagine amidase; Contains: RecName: Full=Glycosylasparaginase alpha chain; Contains: RecName: Full=Glycosylasparaginase beta chain; Flags: Precursor && PF01112:Asparagi…	Asparaginase_2
AAEL002228	130.896	79.2394	156.602	866.87	767.051	1169.74	122.246	934.554	-2.93167	6.76069e-14	1.49395e-12	-	1.1.1.100 (3-oxoacyl-[acyl-carrier-protein] reductase)%3B1.3.1.39 (Enoyl-[acyl-carrier-protein] reductase (NADPH%2C Re-specific))%3B2.3.1.38 ([Acyl-carrier-protein] S-acetyltransferase)%3B2.3.1.39 ([Acyl-carrier-protein] S-malonyltransferase)%3B2.3.1.41 (Beta-ketoacyl-[acyl-carrier-protein] synthase I)%3B2.3.1. && P12785.3 RecName: Full=Fatty acid synthase; Includes: RecName: Full=[Acyl-carrier-p…	ketoacyl-synt
AAEL000438	96.9602	90.2516	249.824	1763.4	1825.8	1480.58	145.679	1689.92	-3.52451	6.8515e-14	1.51094e-12	-	- && Q8IUS5.2 RecName: Full=Epoxide hydrolase 4; AltName: Full=Abhydrolase domain-containing protein 7; AltName: Full=Epoxide hydrolase-related protein && PF00561:alpha/beta hydrolase fold	Abhydrolase_1
AAEL017188	14.544	17.2364	43.3809	335.342	314.074	409	25.0538	352.805	-3.73894	6.95919e-14	1.52541e-12	-	- && P12428.1 RecName: Full=Protein brown && PF01061:ABC-2 type transporter|PF00005:ABC transporter|PF07673:Protein of unknown function (DUF1602)	ABC_tran
AAEL001218	506.617	400.506	474.728	2070.6	1929.2	1636	460.617	1878.6	-2.03667	7.65559e-14	1.67132e-12	Aats-ala	6.1.1.7 (Alanine--tRNA ligase) && Q9VLM8.1 RecName: Full=Alanine--tRNA ligase, cytoplasmic; AltName: Full=Alanyl-tRNA synthetase; Short=AlaRS && PF07973:Threonyl and Alanyl tRNA synthetase second additional domain|PF01411:tRNA synthetases class II (A)|PF02272:DHHA1 domain	-
AAEL010318	17881.9	13948.1	19633.1	85735.7	67816.9	69775.4	17154.3	74442.7	-2.11766	7.76163e-14	1.68769e-12	-	- && P21187.3 RecName: Full=Polyadenylate-binding protein; Short=PABP; Short=Poly(A)-binding protein && PF00658:Poly-adenylate binding protein, unique domain|PF00076:RNA recognition motif. (a.k.a. RRM, RBD, or RNP domain)	RRM_1
AAEL027052	0	1.43636	3.38432	52.4684	118.839	147.24	1.6069	106.182	-5.63093	8.05598e-14	1.74471e-12	-	- && - && -	-
AAEL006829	695.689	445.034	979.3	5952.51	4228.04	5505.14	706.674	5228.56	-2.88692	8.1619e-14	1.76414e-12	-	- && P10620.1 RecName: Full=Microsomal glutathione S-transferase 1; Short=Microsomal GST-1; AltName: Full=Microsomal GST-I && PF01124:MAPEG family	-
AAEL013533	1917.39	2439.9	3734.14	24549.9	24897.5	14200.5	2697.14	21216	-2.97519	8.34148e-14	1.79938e-12	-	- && Q9CR47.1 RecName: Full=Ribosome biogenesis protein NSA2 homolog; AltName: Full=L-name-related protein 42; Short=LNR42; AltName: Full=TGF-beta-inducible nuclear protein 1 && PF00240:Ubiquitin family|PF01599:Ribosomal protein S27a|PF01201:Ribosomal protein S8e	ubiquitin
AAEL012856	278.761	74.9303	234.441	2723.8	2149.9	3910.04	196.044	2927.91	-3.90997	8.4355e-14	1.81606e-12	-	- && - && -	-
AAEL015430	46.0561	28.0091	73.2244	537.611	689.883	417.18	49.0965	548.225	-3.48592	8.66185e-14	1.8611e-12	CLIPB19	- && P13582.3 RecName: Full=Serine protease easter; Flags: Precursor && PF00089:Trypsin|PF12032:Regulatory CLIP domain of proteinases	Trypsin
AAEL004341	332.089	126.879	339.971	2507.84	2576.64	2445.82	266.313	2510.1	-3.24407	9.21423e-14	1.97199e-12	CCEAE1O	3.1.1.- (Carboxylic ester hydrolases.) && P35501.1 RecName: Full=Esterase E4; AltName: Full=Carboxylic-ester hydrolase; Flags: Precursor && PF00135:Carboxylesterase family	COesterase
AAEL008248	1776.8	1850.76	2340.41	8749.3	7311.68	7697.38	1989.32	7919.45	-1.99234	1.00964e-13	2.14391e-12	-	- && Q9VNX8.1 RecName: Full=Eukaryotic translation initiation factor 2A; Short=eIF-2A && PF08662:Eukaryotic translation initiation factor eIF2A	-
AAEL001328	475.105	198.936	616.562	4507.72	3860.72	5709.64	430.201	4692.69	-3.44811	1.0709e-13	2.26956e-12	-	- && - && -	-
AAEL017096	55417.6	61261.7	101016	539324	575920	366898	72565.1	494047	-2.76729	1.07843e-13	2.28071e-12	-	- && P29520.1 RecName: Full=Elongation factor 1-alpha; Short=EF-1-alpha && PF03143:Elongation factor Tu C-terminal domain|PF00009:Elongation factor Tu GTP binding domain|PF03144:Elongation factor Tu domain 2	GTP_EFTU
AAEL005787	4.84801	12.4485	22.1519	228.884	164.368	261.76	13.1495	218.337	-3.89041	1.08505e-13	2.28618e-12	-	- && P13582.3 RecName: Full=Serine protease easter; Flags: Precursor && PF00089:Trypsin	Trypsin
AAEL019590	16.968	4.30909	5.53798	148.28	150.478	130.88	8.93837	143.213	-4.35353	1.32089e-13	2.74059e-12	-	- && A8JUP7.1 RecName: Full=Serine protease Hayan; Flags: Precursor && PF00089:Trypsin	Trypsin
AAEL001047	598.729	655.222	1648.78	11022.9	12524.4	8638.08	967.577	10728.5	-3.4689	1.38814e-13	2.86373e-12	-	- && Q9DC26.1 RecName: Full=Solute carrier family 46 member 3; Flags: Precursor && PF07690:Major Facilitator Superfamily	MFS_1
AAEL000252	0	1.43636	1.53833	50.1872	76.3964	57.26	0.991564	61.2812	-5.51993	1.43739e-13	2.95412e-12	-	- && P05049.2 RecName: Full=Serine protease snake; Flags: Precursor && PF00089:Trypsin	Trypsin
AAEL001485	172.104	92.6455	249.517	1303.35	1692.3	1734.16	171.422	1576.6	-3.20036	1.56492e-13	3.20411e-12	-	3.2.1.17 (Lysozyme) && - && PF05497:Destabilase	-
AAEL004860	312.697	199.176	378.736	1923.08	1551.85	2085.9	296.87	1853.61	-2.64217	1.69083e-13	3.4489e-12	-	1.13.11.54 (Acireductone dioxygenase (Fe(2+)-requiring)) && Q2LZI9.2 RecName: Full=1,2-dihydroxy-3-keto-5-methylthiopentene dioxygenase; AltName: Full=Acireductone dioxygenase (Fe(2+)-requiring); Short=ARD; Short=Fe-ARD && PF03079:ARD/ARD' family	-
AAEL002190	210.888	252.082	379.659	1916.24	1590.43	1464.22	280.877	1656.96	-2.55363	1.79211e-13	3.62153e-12	-	- && - && -	-
AAEL010558	322.393	354.303	369.814	1791.53	2705.51	1464.22	348.837	1987.09	-2.513	1.92203e-13	3.86968e-12	-	- && - && -	-
AAEL025993	140.592	98.6304	125.835	1034.92	744.672	556.24	121.686	778.611	-2.70377	1.95951e-13	3.93786e-12	-	- && Q6NYG8.1 RecName: Full=Dihydropyrimidine dehydrogenase [NADP(+)]; Short=DHPDHase; Short=DPD; AltName: Full=Dihydrothymine dehydrogenase; AltName: Full=Dihydrouracil dehydrogenase && PF01180:Dihydroorotate dehydrogenase|PF14691:Dihydroprymidine dehydrogenase domain II, 4Fe-4S cluster|PF14697:4Fe-4S dicluster domain|PF07992:Pyridine nucleotide-disulphide oxidoreductase	DHO_dh
AAEL001104	14.544	12.9273	20.6136	143.718	148.163	139.06	16.0283	143.647	-3.14607	2.00313e-13	4.01808e-12	-	- && Q9VU84.1 RecName: Full=Drebrin-like protein; AltName: Full=Actin binding protein 1 && -	-
AAEL006136	322.393	257.588	603.025	2942.03	2856.76	3321.08	394.335	3039.96	-2.94195	2.59624e-13	5.17915e-12	-	- && B5G6G5.1 RecName: Full=Venom prothrombin activator nigrarin-D; Short=vPA; AltName: Full=Venom coagulation factor Xa-like protease; Contains: RecName: Full=Nigrarin-D light chain; Contains: RecName: Full=Nigrarin-D heavy chain; Flags: Precursor && PF00089:Trypsin|PF16030:Serine protease gd N-terminus	Trypsin
AAEL004701	84.8402	50.2728	167.062	945.192	1923.03	1398.78	100.725	1422.33	-3.81321	2.63877e-13	5.24474e-12	-	6.3.4.5 (Argininosuccinate synthase) && Q0IFL5.1 RecName: Full=Argininosuccinate synthase; AltName: Full=Citrulline--aspartate ligase && PF00764:Arginosuccinate synthase	-
AAEL012684	1839.82	1866.32	3545.23	19679.5	16612	13750.6	2417.12	16680.7	-2.78625	3.13395e-13	6.19496e-12	-	- && Q8N6R1.1 RecName: Full=Stress-associated endoplasmic reticulum protein 2; AltName: Full=Ribosome-associated membrane protein RAMP4-2 >Q3T073.1 RecName: Full=Stress-associated endoplasmic reticulum protein 2; AltName: Full=Ribosome-associated membrane protein RAMP4-2 >Q6TAW2.2 RecName: Full=Stress-associated endoplasmic reticulum protein 2; AltName: Full=Ribosome-associated membrane protein R…	rve
AAEL006576	1209.58	902.994	2632.69	14141.4	22596.4	15231.2	1581.76	17323	-3.45237	3.32268e-13	6.54423e-12	-	- && Q9V3Z2.1 RecName: Full=Serine protease 7; AltName: Full=Melanization protease 2; Flags: Precursor && PF00089:Trypsin	Trypsin
AAEL020524	526.009	314.803	861.464	7780.54	4299.04	5096.14	567.425	5725.24	-3.33461	4.53228e-13	8.73335e-12	-	- && Q17NV8.1 RecName: Full=Facilitated trehalose transporter Tret1 && PF00083:Sugar (and other) transporter	Sugar_tr
AAEL003568	41.2081	22.7424	50.4572	324.696	436.772	286.3	38.1359	349.256	-3.22313	4.53858e-13	8.73335e-12	-	- && Q74FW6.1 RecName: Full=L-threonine ammonia-lyase; AltName: Full=L-serine ammonia-lyase; AltName: Full=Threonine/serine ammonia-lyase && PF00291:Pyridoxal-phosphate dependent enzyme	PALP
AAEL009291	307.849	242.746	692.248	4068.96	4142.38	3779.16	414.281	3996.84	-3.26654	4.77683e-13	9.14325e-12	-	3.4.16.- (Serine-type carboxypeptidases.) && C9WMM5.1 RecName: Full=Venom serine carboxypeptidase; AltName: Allergen=Api m 9; Flags: Precursor && PF00450:Serine carboxypeptidase	Peptidase_S10
AAEL007349	89.6882	60.8061	130.45	815.162	635.865	629.86	93.6482	693.629	-2.89045	4.86351e-13	9.2928e-12	-	- && Q8QGW7.1 RecName: Full=Lipopolysaccharide-induced tumor necrosis factor-alpha factor homolog; Short=LPS-induced TNF-alpha factor homolog; AltName: Full=Small integral membrane protein of lysosome/late endosome && PF10601:LITAF-like zinc ribbon domain	-
AAEL000953	46.0561	55.5394	41.2272	248.655	266.23	269.94	47.6076	261.608	-2.44509	5.19798e-13	9.91446e-12	-	- && - && -	-
AAEL014719	31.5121	15.3212	33.2279	212.155	256.97	368.1	26.6871	279.075	-3.39912	5.3566e-13	1.01813e-11	-	- && A8AJF8.1 RecName: Full=Pyrimidine-specific ribonucleoside hydrolase RihA; AltName: Full=Cytidine/uridine-specific hydrolase && PF01156:Inosine-uridine preferring nucleoside hydrolase	-
AAEL009994	5495.22	5430.18	9805.92	39204.6	37412.6	40114.7	6910.44	38910.6	-2.49295	5.3853e-13	1.0218e-11	RpL4	- && P09180.2 RecName: Full=60S ribosomal protein L4; AltName: Full=L1 && PF14374:60S ribosomal protein L4 C-terminal domain|PF00573:Ribosomal protein L4/L1 family	-
AAEL019445	82.4162	60.3273	50.4572	509.476	544.035	294.48	64.4002	449.33	-2.86106	5.42011e-13	1.02661e-11	-	- && P35408.1 RecName: Full=Prostaglandin E2 receptor EP4 subtype; Short=PGE receptor EP4 subtype; Short=PGE2 receptor EP4 subtype; AltName: Full=Prostanoid EP4 receptor && PF00001:7 transmembrane receptor (rhodopsin family)	7tm_1
AAEL017258	157.56	135.018	133.835	615.934	584.934	515.34	142.138	572.069	-2.0314	5.49955e-13	1.03985e-11	-	- && - && -	-
AAEL004509	31.5121	13.1667	38.7659	392.373	403.589	245.4	27.8149	347.121	-3.68291	5.81e-13	1.09284e-11	-	3.5.1.9 (Arylformamidase) && Q9VMC9.1 RecName: Full=Kynurenine formamidase; Short=KFA; Short=KFase; AltName: Full=Arylformamidase; AltName: Full=N-formylkynurenine formamidase; Short=FKF && PF07859:alpha/beta hydrolase fold	Abhydrolase_3
AAEL012110	0	2.15455	1.53833	63.1142	47.8442	81.8	1.23096	64.2528	-5.20956	6.93224e-13	1.2972e-11	-	- && P91885.2 RecName: Full=Aminopeptidase N; Short=AP-N; AltName: Full=Apn2; AltName: Full=Microsomal aminopeptidase; Flags: Precursor [Manduca sexta] && PF01433:Peptidase family M1|PF11838:ERAP1-like C-terminal domain	-
AAEL007653	242.4	189.84	620.254	4177.7	4074.48	3721.9	350.831	3991.36	-3.50354	7.37877e-13	1.37366e-11	-	3.5.2.3 (Dihydroorotase)%3B3.5.2.5 (Allantoinase) && P40757.1 RecName: Full=Allantoinase, mitochondrial; Flags: Precursor && PF01979:Amidohydrolase family	Amidohydro_1
AAEL012763	99.3842	89.5334	315.665	2650.8	3364.53	1856.86	168.194	2624.06	-3.95501	7.46089e-13	1.38658e-11	LRIM24	- && - && PF13855:Leucine rich repeat	-
AAEL000311	705.385	464.185	1298.04	7061.95	6583.98	7231.12	822.537	6959.02	-3.0794	7.59623e-13	1.40214e-11	-	- && - && -	-
AAEL026825	664.177	472.564	938.072	4468.18	3792.81	3730.08	691.605	3997.02	-2.5311	7.96977e-13	1.46117e-11	-	- && B4LPX5.2 RecName: Full=Facilitated trehalose transporter Tret1 && PF00083:Sugar (and other) transporter	Sugar_tr
AAEL009625	210.888	248.97	639.329	3901.67	5030.59	3451.96	366.396	4128.07	-3.48827	8.1805e-13	1.49225e-11	-	- && Q5M875.1 RecName: Full=17-beta-hydroxysteroid dehydrogenase 13; Short=17-beta-HSD 13; AltName: Full=Short-chain dehydrogenase/reductase 9; Flags: Precursor && PF00106:short chain dehydrogenase	adh_short
AAEL003352	2101.61	1568.27	1698.31	6779.07	6151.84	7509.24	1789.4	6813.39	-1.92981	8.474e-13	1.54062e-11	RpL7ae	- && Q9U3Z7.1 RecName: Full=NHP2-like protein 1 homolog; AltName: Full=Protein hoi-polloi && PF01248:Ribosomal protein L7Ae/L30e/S12e/Gadd45 family	-
AAEL025533	58.1761	75.4091	93.5303	396.175	443.717	376.28	75.7052	405.39	-2.39629	8.58753e-13	1.55606e-11	-	- && Q3UDE2.1 RecName: Full=Tubulin--tyrosine ligase-like protein 12 && PF03133:Tubulin-tyrosine ligase family	TTL
AAEL011129	392.689	471.128	1014.68	4394.42	6817.03	6167.72	626.166	5793.06	-3.20542	9.43231e-13	1.69221e-11	-	- && Q58D31.3 RecName: Full=Sorbitol dehydrogenase; AltName: Full=L-iditol 2-dehydrogenase && PF00107:Zinc-binding dehydrogenase|PF08240:Alcohol dehydrogenase GroES-like domain	ADH_N
AAEL009637	2266.44	2183.51	3714.75	15652.3	17255.6	12327.3	2721.57	15078.4	-2.46978	9.51578e-13	1.70437e-11	-	3.4.22.1 (Cathepsin B) && P07688.5 RecName: Full=Cathepsin B; AltName: Full=BCSB; Contains: RecName: Full=Cathepsin B light chain; Contains: RecName: Full=Cathepsin B heavy chain; Flags: Precursor && PF00112:Papain family cysteine protease|PF08127:Peptidase family C1 propeptide	Peptidase_C1
AAEL019813	12.12	4.30909	5.84565	132.312	186.747	65.44	7.42492	128.166	-4.39662	9.58449e-13	1.71239e-11	-	- && Q9W1C9.2 RecName: Full=Ejaculatory bulb-specific protein 3; AltName: Full=Ejaculatory bulb-specific protein III; AltName: Full=PEB-meIII; AltName: Full=PEBmelIII; Flags: Precursor && PF03392:Insect pheromone-binding family, A10/OS-D	-
AAEL004338	1129.59	1089.24	1979.83	8072.53	7868.06	7370.18	1399.55	7770.26	-2.47172	9.59202e-13	1.71239e-11	-	1.2.4.1 (Pyruvate dehydrogenase (acetyl-transferring)) && P11966.2 RecName: Full=Pyruvate dehydrogenase E1 component subunit beta, mitochondrial; Short=PDHE1-B; Flags: Precursor && PF02780:Transketolase, C-terminal domain|PF02779:Transketolase, pyrimidine binding domain	-
AAEL001747	113.928	62.4819	215.366	1769.48	1464.65	1243.36	130.592	1492.5	-3.51226	9.74843e-13	1.73461e-11	-	1.2.1.84 (Alcohol-forming fatty acyl-CoA reductase) && Q96K12.1 RecName: Full=Fatty acyl-CoA reductase 2; AltName: Full=Male sterility domain-containing protein 1 && PF03015:Male sterility protein|PF07993:Male sterility protein	NAD_binding_4
AAEL026304	0	0.718182	0.307666	47.1455	42.4425	122.7	0.341949	70.7627	-6.99255	1.02228e-12	1.81308e-11	-	- && - && PF15955:Cuticle protein	-
AAEL011453	167.256	68.4667	239.979	1576.33	1642.14	2683.04	158.567	1967.17	-3.63187	1.02885e-12	1.81881e-11	CTL14	- && - && PF00059:Lectin C-type domain	Lectin_C
AAEL005882	128.472	129.033	152.91	594.642	575.674	507.16	136.805	559.159	-2.03386	1.03444e-12	1.82572e-11	-	- && - && -	-
AAEL014556	390.265	185.53	532.262	2650.04	3782.01	3607.38	369.352	3346.48	-3.18037	1.04561e-12	1.84235e-11	-	4.1.1.97 (2-oxo-4-hydroxy-4-carboxy-5-ureidoimidazoline decarboxylase) && Q0ZDF7.1 RecName: Full=2-oxo-4-hydroxy-4-carboxy-5-ureidoimidazoline decarboxylase; Short=OHCU decarboxylase; AltName: Full=Parahox neighbor; AltName: Full=Ureidoimidazoline (2-oxo-4-hydroxy-4-carboxy-5-) decarboxylase && PF09349:OHCU decarboxylase	-
AAEL004278	1405.92	1274.53	4080.26	25686.7	30399.6	24155.5	2253.57	26747.3	-3.56828	1.05033e-12	1.84478e-11	-	- && P19967.2 RecName: Full=Cytochrome b5-related protein; AltName: Full=Protein TU-36B && PF00173:Cytochrome b5-like Heme/Steroid binding domain|PF00487:Fatty acid desaturase	-
AAEL002683	82.4162	37.1061	108.914	771.818	787.115	638.04	76.1453	732.324	-3.27796	1.08736e-12	1.90061e-11	-	1.17.1.4 (Xanthine dehydrogenase) && P10351.2 RecName: Full=Xanthine dehydrogenase; Short=XD; AltName: Full=Protein rosy locus && PF01799:[2Fe-2S] binding domain|PF02738:Molybdopterin-binding domain of aldehyde dehydrogenase|PF03450:CO dehydrogenase flavoprotein C-terminal domain|PF01315:Aldehyde oxidase and xanthine dehydrogenase, a/b hammerhead domain|PF00111:2Fe-2S iron-sulfur cluster binding …	Fer2
AAEL002880	67.8721	91.2091	254.439	1690.4	2048.04	1701.44	137.84	1813.29	-3.70047	1.10511e-12	1.92545e-11	-	- && Q28278.2 RecName: Full=Vitamin K-dependent protein C; AltName: Full=Anticoagulant protein C; AltName: Full=Autoprothrombin IIA; AltName: Full=Blood coagulation factor XIV; Contains: RecName: Full=Vitamin K-dependent protein C light chain; Contains: RecName: Full=Vitamin K-dependent protein C heavy chain; Flags: Precursor && PF00089:Trypsin	Trypsin
AAEL001209	380.569	381.355	1014.68	5272.7	6361.74	5807.8	592.202	5814.08	-3.2916	1.12403e-12	1.95527e-11	-	- && Q9V7S5.1 RecName: Full=Putative inorganic phosphate cotransporter && PF07690:Major Facilitator Superfamily	MFS_1
AAEL001316	7.27201	4.54849	7.38397	119.385	103.405	57.26	6.40149	93.35	-3.98895	1.14064e-12	1.97783e-11	-	- && - && PF06585:Haemolymph juvenile hormone binding protein (JHBP)	-
AAEL001420	3153.63	2842.57	8936.15	87570.6	70416.7	43967.5	4977.45	67318.3	-3.75725	1.15243e-12	1.9951e-11	LRIM8	- && - && PF13855:Leucine rich repeat	-
AAEL007549	1301.69	1047.35	1582.94	5128.98	5751.34	5227.02	1310.66	5369.11	-2.03468	1.15896e-12	2.00004e-11	-	- && O16264.1 RecName: Full=Phosphatidylethanolamine-binding protein homolog F40A3.3 && PF01161:Phosphatidylethanolamine-binding protein	-
AAEL013233	31.5121	44.0485	76.9164	442.56	360.375	515.34	50.8257	439.425	-3.05533	1.18886e-12	2.04837e-11	PIWI5	- && O76922.1 RecName: Full=Protein aubergine; AltName: Full=Protein sting && PF16486:N-terminal domain of argonaute|PF02171:Piwi domain|PF02170:PAZ domain	Piwi
AAEL003413	433.897	206.358	637.483	3938.93	3815.19	3713.72	425.913	3822.62	-3.16671	1.19162e-12	2.04988e-11	-	- && P35446.1 RecName: Full=Spondin-1; AltName: Full=F-spondin; Flags: Precursor && PF02014:Reeler domain|PF06468:Spondin_N|PF00014:Kunitz/Bovine pancreatic trypsin inhibitor domain|PF00090:Thrombospondin type 1 domain	Kunitz_BPTI
AAEL001402	545.401	711.719	2044.44	19074.9	16419.1	11443.8	1100.52	15645.9	-3.82766	1.22757e-12	2.10176e-11	LRIM10B	- && - && PF13855:Leucine rich repeat	-
AAEL003046	1585.3	1189.79	1915.83	6759.3	6699.74	6625.8	1563.64	6694.95	-2.09847	1.27563e-12	2.17376e-11	-	- && P07602.2 RecName: Full=Prosaposin; AltName: Full=Proactivator polypeptide; Contains: RecName: Full=Saposin-A; AltName: Full=Protein A; Contains: RecName: Full=Saposin-B-Val; Contains: RecName: Full=Saposin-B; AltName: Full=Cerebroside sulfate activator; Short=CSAct; AltName: Full=Dispersin; AltName: Full=Sphingolipid activator protein 1; Short=SAP-1; AltName: Full=Sulfatide/GM1 activator; Co…	-
AAEL012686	4569.25	2137.31	3878.74	21008.7	19873.9	25742.5	3528.43	22208.3	-2.65463	1.32465e-12	2.25378e-11	RpS23	- && Q8T3U2.1 RecName: Full=40S ribosomal protein S23 && PF00164:Ribosomal protein S12/S23	Ribosomal_S12
AAEL009642	36.3601	49.5546	93.838	1296.5	780.941	433.54	59.9176	836.995	-3.78581	1.33019e-12	2.25966e-11	-	- && P07688.5 RecName: Full=Cathepsin B; AltName: Full=BCSB; Contains: RecName: Full=Cathepsin B light chain; Contains: RecName: Full=Cathepsin B heavy chain; Flags: Precursor && PF00112:Papain family cysteine protease	Peptidase_C1
AAEL025185	9.69602	6.22425	10.7683	88.2078	99.5469	147.24	8.89619	111.665	-3.63349	1.37056e-12	2.3246e-11	-	- && - && -	-
AAEL009250	96.9602	83.0697	165.832	810.599	726.152	719.84	115.287	752.197	-2.69643	1.53263e-12	2.57141e-11	-	- && Q01295.2 RecName: Full=Broad-complex core protein isoforms 1/2/3/4/5 && PF04500:FLYWCH zinc finger domain|PF00651:BTB/POZ domain	BTB
AAEL011890	16.968	31.1212	12.6143	199.988	217.614	368.1	20.2345	261.901	-3.62701	1.58763e-12	2.65549e-11	-	- && - && -	-
AAEL007830	7.27201	9.81516	19.6906	143.718	140.446	188.14	12.2593	157.435	-3.55349	1.62102e-12	2.70717e-11	CYP4H29	- && P33269.2 RecName: Full=Cytochrome P450 4d1; AltName: Full=CYPIVD1 && PF00067:Cytochrome P450	p450
AAEL007344	14.544	17.7152	38.4582	355.873	351.115	188.14	23.5725	298.376	-3.6223	1.62772e-12	2.71419e-11	-	- && - && PF10601:LITAF-like zinc ribbon domain	-
AAEL013490	106.656	116.824	160.601	768.777	729.239	531.7	128.027	676.572	-2.40069	1.68009e-12	2.79724e-11	-	- && Q28J44.1 RecName: Full=Zinc transporter ZIP11; AltName: Full=Solute carrier family 39 member 11; AltName: Full=Zrt- and Irt-like protein 11; Short=ZIP-11 && PF02535:ZIP Zinc transporter	-
AAEL008219	65.4481	41.6546	133.527	1047.09	888.977	728.02	80.2099	888.028	-3.46184	1.76458e-12	2.92001e-11	-	2.3.1.199 (Very-long-chain 3-oxoacyl-CoA synthase) && Q9GZR5.1 RecName: Full=Elongation of very long chain fatty acids protein 4; AltName: Full=3-keto acyl-CoA synthase ELOVL4; AltName: Full=ELOVL fatty acid elongase 4; Short=ELOVL FA elongase 4; AltName: Full=Very long chain 3-ketoacyl-CoA synthase 4; AltName: Full=Very long chain 3-oxoacyl-CoA synthase 4 && PF01151:GNS1/SUR4 family	ELO
AAEL026357	113.928	102.221	260.9	1899.51	1525.61	1177.92	159.017	1534.35	-3.26325	1.91797e-12	3.14038e-11	-	1.13.11.20 (Cysteine dioxygenase) && Q6NWZ9.1 RecName: Full=Cysteine dioxygenase type 1; AltName: Full=Cysteine dioxygenase type I; Short=CDO; Short=CDO-I && PF05995:Cysteine dioxygenase type I	-
AAEL008103	5793.37	5468.72	11181.5	61048.9	57537.3	40073.8	7481.19	52886.7	-2.82145	1.9802e-12	3.2374e-11	RpS8	- && Q8MLY8.1 RecName: Full=40S ribosomal protein S8 && PF01201:Ribosomal protein S8e	-
AAEL011263	0	10.7727	23.3826	274.509	288.609	278.12	11.3851	280.413	-4.43334	2.08705e-12	3.38663e-11	-	- && O16264.1 RecName: Full=Phosphatidylethanolamine-binding protein homolog F40A3.3 && PF01161:Phosphatidylethanolamine-binding protein	-
AAEL012114	4.84801	2.87273	3.07666	88.9682	60.1911	49.08	3.59913	66.0798	-4.416	2.11101e-12	3.4204e-11	-	- && P47947.2 RecName: Full=Troponin C, isoform 1 && PF13499:EF-hand domain pair	-
AAEL002534	4118.38	5192.94	8878.31	51978	51925.7	31403	6063.21	45102.2	-2.89481	2.18292e-12	3.53165e-11	RpL10	- && O61231.1 RecName: Full=60S ribosomal protein L10; AltName: Full=QM protein homolog; AltName: Full=dQM && PF00252:Ribosomal protein L16p/L10e	-
AAEL007001	795.073	802.449	874.386	2710.87	3092.13	2511.26	823.969	2771.42	-1.75167	2.23911e-12	3.61181e-11	-	- && Q9U4L6.2 RecName: Full=Mitochondrial import receptor subunit TOM40 homolog 1; Short=dtom40; AltName: Full=Male sterile protein 15; AltName: Full=Translocase of outer membrane 40 kDa subunit homolog 1 && PF01459:Eukaryotic porin	-
AAEL010154	67.8721	28.9667	81.5314	713.266	575.674	466.26	59.4567	585.067	-3.32189	2.2811e-12	3.67409e-11	CYP4AR2	- && Q27589.2 RecName: Full=Cytochrome P450 4d2; AltName: Full=CYPIVD2 && PF00067:Cytochrome P450	p450
AAEL004195	526.009	522.358	521.186	1602.19	1826.57	2085.9	523.184	1838.22	-1.80779	2.3356e-12	3.75076e-11	-	- && P70580.3 RecName: Full=Membrane-associated progesterone receptor component 1; AltName: Full=25-DX; AltName: Full=Acidic 25 kDa protein; AltName: Full=Ventral midline antigen; Short=VEMA && PF00173:Cytochrome b5-like Heme/Steroid binding domain	-
AAEL000689	12.12	8.1394	11.999	117.864	110.35	81.8	10.7528	103.338	-3.35381	2.36143e-12	3.78107e-11	-	- && Q6P7R8.1 RecName: Full=Very-long-chain 3-oxoacyl-CoA reductase; AltName: Full=17-beta-hydroxysteroid dehydrogenase 12; Short=17-beta-HSD 12; AltName: Full=3-ketoacyl-CoA reductase; Short=KAR; AltName: Full=Estradiol 17-beta-dehydrogenase 12 && PF00106:short chain dehydrogenase	adh_short
AAEL007354	167.256	257.109	360.276	1847.8	1974.73	1341.52	261.547	1721.35	-2.71023	2.53226e-12	4.03086e-11	-	- && Q4KM92.2 RecName: Full=tRNA pseudouridine synthase A, mitochondrial; AltName: Full=tRNA pseudouridine(38-40) synthase; AltName: Full=tRNA pseudouridylate synthase I; AltName: Full=tRNA-uridine isomerase I; Flags: Precursor && PF01416:tRNA pseudouridine synthase	-
AAEL010059	925.97	961.407	1360.19	6327.39	5674.94	4073.64	1082.52	5358.66	-2.30783	2.7458e-12	4.35801e-11	-	- && P61221.1 RecName: Full=ATP-binding cassette sub-family E member 1; AltName: Full=2'-5'-oligoadenylate-binding protein; AltName: Full=HuHP68; AltName: Full=RNase L inhibitor; AltName: Full=Ribonuclease 4 inhibitor; Short=RNS4I >P61222.1 RecName: Full=ATP-binding cassette sub-family E member 1; AltName: Full=RNase L inhibitor; AltName: Full=Ribonuclease 4 inhibitor; Short=RNS4I && PF00005:ABC …	ABC_tran
AAEL017113	159.984	293.018	251.67	1159.63	1169.1	1235.18	234.891	1187.97	-2.32024	2.78784e-12	4.41828e-11	-	- && Q7KVQ0.1 RecName: Full=Probable H/ACA ribonucleoprotein complex subunit 1; AltName: Full=GCR 101 snRNP; AltName: Full=Nucleolar protein family A member 1 && PF04410:Gar1/Naf1 RNA binding region	-
AAEL019658	0	1.19697	0.307666	50.1872	44.7575	65.44	0.501545	53.4616	-6.14092	2.81069e-12	4.44801e-11	-	- && B5DFC9.1 RecName: Full=Nidogen-2; Short=NID-2; Flags: Precursor && PF07645:Calcium-binding EGF domain	EGF_CA
AAEL007798	84.8402	122.33	162.755	605.288	773.225	777.1	123.309	718.538	-2.51387	2.96102e-12	4.67231e-11	CYP4K3	- && O46051.1 RecName: Full=Probable cytochrome P450 4d14; AltName: Full=CYPIVD14 && PF00067:Cytochrome P450	p450
AAEL003279	232.704	211.624	515.648	2431.8	2569.7	2527.62	319.992	2509.71	-2.96515	3.06667e-12	4.82593e-11	-	- && Q9V3Z2.1 RecName: Full=Serine protease 7; AltName: Full=Melanization protease 2; Flags: Precursor && PF00089:Trypsin	Trypsin
AAEL003345	2874.87	1665.94	6309.91	61077.8	35257.3	40196.5	3616.91	45510.6	-3.65315	3.06725e-12	4.82593e-11	-	4.3.2.1 (Argininosuccinate lyase) && P51464.1 RecName: Full=Argininosuccinate lyase; Short=ASAL; AltName: Full=Arginosuccinase && PF00206:Lyase|PF14698:Argininosuccinate lyase C-terminal	-
AAEL006668	67.8721	66.3122	96.607	366.519	406.676	400.82	76.9304	391.338	-2.3287	3.08822e-12	4.8519e-11	-	- && - && PF08445:FR47-like protein	-
AAEL011288	4855.28	5303.3	9525.33	41277.4	47026.3	33243.5	6561.3	40515.7	-2.6262	3.09534e-12	4.85607e-11	-	- && Q9NJH0.2 RecName: Full=Elongation factor 1-gamma; Short=EF-1-gamma; AltName: Full=eEF-1B gamma && PF00043:Glutathione S-transferase, C-terminal domain|PF00647:Elongation factor 1 gamma, conserved domain|PF02798:Glutathione S-transferase, N-terminal domain	GST_N
AAEL008160	191.496	93.3637	234.134	1428.05	1090.39	1725.98	172.998	1414.81	-3.03281	3.25899e-12	5.09809e-11	FAS2	1.1.1.100 (3-oxoacyl-[acyl-carrier-protein] reductase)%3B1.3.1.39 (Enoyl-[acyl-carrier-protein] reductase (NADPH%2C Re-specific))%3B2.3.1.38 ([Acyl-carrier-protein] S-acetyltransferase)%3B2.3.1.39 ([Acyl-carrier-protein] S-malonyltransferase)%3B2.3.1.41 (Beta-ketoacyl-[acyl-carrier-protein] synthase I)%3B2.3.1. && P12276.5 RecName: Full=Fatty acid synthase; Includes: RecName: Full=[Acyl-carrier-p…	ketoacyl-synt
AAEL024460	12.12	16.2788	39.6889	315.571	228.418	343.56	22.6959	295.85	-3.61794	3.40437e-12	5.29503e-11	-	- && - && -	-
AAEL003396	5567.94	2508.61	4401.77	24094.4	23490	30126.9	4159.44	25903.8	-2.63931	3.59762e-12	5.58761e-11	RpL32	- && P84323.1 RecName: Full=60S ribosomal protein L32; AltName: Full=Ribosomal protein 49 >P84324.1 RecName: Full=60S ribosomal protein L32; AltName: Full=Ribosomal protein 49 >P84325.1 RecName: Full=60S ribosomal protein L32; AltName: Full=Ribosomal protein 49 >P84326.1 RecName: Full=60S ribosomal protein L32; AltName: Full=Ribosomal protein 49 >P84327.1 RecName: Full=60S ribosomal protein L32; …	-
AAEL020749	2736.7	1484	2013.98	11250.3	10075.8	17030.8	2078.23	12785.6	-2.62175	3.81419e-12	5.90711e-11	-	- && P41092.2 RecName: Full=60S ribosomal protein L27a && PF00828:Ribosomal protein L18e/L15	-
AAEL009863	659.329	410.8	1000.84	4627.11	4512.02	4556.26	690.322	4565.13	-2.72492	3.95788e-12	6.10356e-11	-	- && Q9VVT2.2 RecName: Full=Protein I'm not dead yet; AltName: Full=INDY transporter protein; AltName: Full=drIndy && PF00939:Sodium:sulfate symporter transmembrane region	Na_sulph_symp
AAEL025363	472.681	437.612	508.264	1617.4	1622.85	1456.04	472.852	1565.43	-1.73061	4.03399e-12	6.20333e-11	-	- && Q07994.1 RecName: Full=NADPH--cytochrome P450 reductase; Short=CPR; Short=P450R && PF00667:FAD binding domain|PF00258:Flavodoxin|PF00175:Oxidoreductase NAD-binding domain	NAD_binding_1
AAEL005772	14.544	10.5333	31.9972	294.279	207.582	245.4	19.0249	249.087	-3.67077	4.24766e-12	6.51348e-11	OBP22	- && Q9VAJ4.2 RecName: Full=General odorant-binding protein 99a; Flags: Precursor && PF01395:PBP/GOBP family	-
AAEL022578	1272.6	1010.72	2921.59	17837	24180.6	12744.4	1734.97	18254	-3.39472	4.3962e-12	6.72229e-11	-	3.4.21.- (Serine endopeptidases.) && P26262.2 RecName: Full=Plasma kallikrein; AltName: Full=Fletcher factor; AltName: Full=Kininogenin; AltName: Full=Plasma prekallikrein; Contains: RecName: Full=Plasma kallikrein heavy chain; Contains: RecName: Full=Plasma kallikrein light chain; Flags: Precursor && PF00089:Trypsin|PF12032:Regulatory CLIP domain of proteinases	Trypsin
AAEL005722	4273.52	3505.69	6566.2	27552.8	27632.4	21415.2	4781.8	25533.5	-2.41678	4.43834e-12	6.7772e-11	RpL26	- && O76732.2 RecName: Full=60S ribosomal protein L7a && PF01248:Ribosomal protein L7Ae/L30e/S12e/Gadd45 family	-
AAEL027594	210.888	200.852	243.056	831.891	749.302	809.82	218.265	797.004	-1.86469	4.64668e-12	7.08538e-11	-	4.2.1.134 (Very-long-chain (3R)-3-hydroxyacyl-CoA dehydratase) && O17040.2 RecName: Full=Very-long-chain (3R)-3-hydroxyacyl-CoA dehydratase hpo-8; AltName: Full=Probable 3-hydroxyacyl-CoA dehydratase && PF04387:Protein tyrosine phosphatase-like protein, PTPLA	-
AAEL005037	358.753	411.518	401.196	1615.12	1412.95	1227	390.489	1418.35	-1.86314	4.90195e-12	7.44329e-11	-	6.1.1.11 (Serine--tRNA ligase) && P26638.3 RecName: Full=Serine--tRNA ligase, cytoplasmic; AltName: Full=Seryl-tRNA synthetase; Short=SerRS; AltName: Full=Seryl-tRNA(Ser/Sec) synthetase && PF00587:tRNA synthetase class II core domain (G, H, P, S and T)|PF02403:Seryl-tRNA synthetase N-terminal domain	tRNA-synt_2b
AAEL000563	77.5681	34.4727	118.144	860.026	811.037	703.48	76.7282	791.514	-3.37197	5.09155e-12	7.68496e-11	mosGCTL-1	- && P35246.2 RecName: Full=Pulmonary surfactant-associated protein D; Short=PSP-D; Short=SP-D; AltName: Full=Lung surfactant protein D; Flags: Precursor && PF00059:Lectin C-type domain	Lectin_C
AAEL017345	736.897	506.318	1443.57	7256.61	7263.83	7182.04	895.594	7234.16	-3.0126	5.15087e-12	7.75627e-11	-	- && - && -	-
AAEL017042	324.817	324.618	581.796	3096.4	2036.47	2404.92	410.41	2512.59	-2.60993	5.43197e-12	8.1457e-11	-	- && - && -	-
AAEL011255	872.642	722.491	1152.21	3884.95	3842.2	3672.82	915.78	3799.99	-2.05272	5.72855e-12	8.55505e-11	-	- && Q8MT06.2 RecName: Full=Guanine nucleotide-binding protein-like 3 homolog; AltName: Full=Nucleostemin 1; AltName: Full=Nucleostemin homolog && PF08701:GNL3L/Grn1 putative GTPase|PF01926:50S ribosome-binding GTPase	-
AAEL003890	79.9921	38.7818	154.756	1348.97	1320.35	842.54	91.1766	1170.62	-3.68145	5.88926e-12	8.78299e-11	-	- && Q9V419.1 RecName: Full=Probable cytochrome P450 28a5; AltName: Full=CYPXXVIIIA5 && PF00067:Cytochrome P450	p450
AAEL025199	145.44	111.318	211.366	823.526	926.789	834.36	156.042	861.558	-2.46263	5.97379e-12	8.89685e-11	-	1.5.1.5 (Methylenetetrahydrofolate dehydrogenase (NADP(+)))%3B3.5.4.9 (Methenyltetrahydrofolate cyclohydrolase)%3B6.3.4.3 (Formate--tetrahydrofolate ligase) && O96553.4 RecName: Full=C-1-tetrahydrofolate synthase, cytoplasmic; Short=C1-THF synthase; Includes: RecName: Full=Methylenetetrahydrofolate dehydrogenase; Includes: RecName: Full=Methenyltetrahydrofolate cyclohydrolase; Includes: RecName: …	-
AAEL006542	116.352	69.1849	150.448	885.88	1149.03	605.32	111.995	880.078	-2.98669	6.15572e-12	9.15526e-11	-	- && P42660.3 RecName: Full=Vitellogenic carboxypeptidase; Flags: Precursor && PF00450:Serine carboxypeptidase	Peptidase_S10
AAEL001474	0	0	0	65.3954	47.8442	57.26	0	56.8332	-9.09859	6.34302e-12	9.42095e-11	-	- && - && -	-
AAEL006855	290.881	256.152	387.966	1187.76	1453.85	1570.56	311.666	1404.06	-2.16476	6.77466e-12	1.00346e-10	-	- && Q9W429.1 RecName: Full=UDP-xylose and UDP-N-acetylglucosamine transporter; AltName: Full=ER GDP-fucose transporter; AltName: Full=Solute carrier family 35 member B4 homolog && PF08449:UAA transporter family	-
AAEL007024	140.592	170.449	547.337	5186.77	3056.63	4000.02	286.126	4081.14	-3.82669	7.16699e-12	1.05725e-10	CYP6AG3	- && Q9V419.1 RecName: Full=Probable cytochrome P450 28a5; AltName: Full=CYPXXVIIIA5 && PF00067:Cytochrome P450	p450
AAEL009601	700.537	815.137	1983.83	10000.9	11454.1	9562.42	1166.5	10339.1	-3.14581	7.18974e-12	1.05917e-10	-	2.7.1.35 (Pyridoxal kinase) && Q8W1X2.2 RecName: Full=Pyridoxal kinase; AltName: Full=Protein SALT OVERLY SENSITIVE 4; AltName: Full=Pyridoxal kinase-like protein SOS4; AltName: Full=Pyridoxine kinase; Contains: RecName: Full=Pyridoxal kinase, N-terminally processed && PF08543:Phosphomethylpyrimidine kinase	-
AAEL009474	126.048	38.0637	58.4565	840.255	725.38	597.14	74.1895	720.925	-3.34122	7.28213e-12	1.06988e-10	PGRPS1	- && Q765P3.1 RecName: Full=Peptidoglycan-recognition protein 2; AltName: Full=Hd-PGRP-2; Flags: Precursor && PF01510:N-acetylmuramoyl-L-alanine amidase	-
AAEL021302	19.392	12.6879	20.3059	172.614	111.122	229.04	17.462	170.925	-3.27954	8.10701e-12	1.18308e-10	-	- && Q5ZKD7.1 RecName: Full=Putative helicase MOV-10 && PF13087:AAA domain|PF13086:AAA domain	-
AAEL005744	1039.9	1061.95	1258.04	3628.69	4327.59	3558.3	1119.96	3838.19	-1.77706	8.21369e-12	1.19704e-10	-	3.6.4.13 (RNA helicase) && Q9VD51.2 RecName: Full=Probable ATP-dependent RNA helicase pitchoune && PF00270:DEAD/DEAH box helicase|PF00271:Helicase conserved C-terminal domain|PF13959:Domain of unknown function (DUF4217)	DEAD
AAEL003253	26.664	26.5727	59.6871	357.394	280.892	490.8	37.6413	376.362	-3.26678	8.41528e-12	1.22478e-10	CLIPB13B	3.4.21.- (Serine endopeptidases.) && Q9V3Z2.1 RecName: Full=Serine protease 7; AltName: Full=Melanization protease 2; Flags: Precursor && PF00089:Trypsin	Trypsin
AAEL001077	16.968	14.3636	40.6119	258.54	272.403	278.12	23.9812	269.688	-3.44152	8.58491e-12	1.24447e-10	CLIPB45	- && P07338.1 RecName: Full=Chymotrypsinogen B; Contains: RecName: Full=Chymotrypsin B chain A; Contains: RecName: Full=Chymotrypsin B chain B; Contains: RecName: Full=Chymotrypsin B chain C; Flags: Precursor && PF12032:Regulatory CLIP domain of proteinases|PF00089:Trypsin	Trypsin
AAEL003293	281.185	269.079	307.05	1028.08	1062.6	883.44	285.771	991.374	-1.801	8.6835e-12	1.25541e-10	-	- && Q13823.1 RecName: Full=Nucleolar GTP-binding protein 2; AltName: Full=Autoantigen NGP-1 && PF01926:50S ribosome-binding GTPase|PF08153:NGP1NT (NUC091) domain	-
AAEL026231	24.24	18.4333	45.8422	317.092	260.828	253.58	29.5052	277.167	-3.21142	8.69536e-12	1.25546e-10	-	- && Q3UEG6.1 RecName: Full=Alanine--glyoxylate aminotransferase 2, mitochondrial; Short=AGT 2; AltName: Full=(R)-3-amino-2-methylpropionate--pyruvate transaminase; AltName: Full=Beta-ALAAT II; AltName: Full=Beta-alanine-pyruvate aminotransferase; AltName: Full=D-AIBAT; Flags: Precursor && -	-
AAEL008789	872.642	1062.91	1841.69	9069.43	18037.3	7672.84	1259.08	11593.2	-3.20196	8.91856e-12	1.28598e-10	-	- && - && PF07464:Apolipophorin-III precursor (apoLp-III)	-
AAEL007784	196.344	222.397	721.784	6498.48	6199.69	3558.3	380.175	5418.82	-3.82881	9.07731e-12	1.30713e-10	-	- && - && -	-
AAEL006102	3274.83	2672.36	8007.92	46852	52388.7	35419.4	4651.7	44886.7	-3.27019	9.12491e-12	1.31225e-10	-	- && Q07171.2 RecName: Full=Gelsolin; Flags: Precursor && PF00626:Gelsolin repeat	-
AAEL025921	446.017	234.606	680.556	5261.29	4683.33	2797.56	453.726	4247.39	-3.22844	9.72557e-12	1.3931e-10	-	- && Q08DK7.1 RecName: Full=Mitochondrial basic amino acids transporter; AltName: Full=Carnitine/acylcarnitine translocase-like; Short=CACT-like; AltName: Full=Mitochondrial carnitine/acylcarnitine carrier protein CACL; AltName: Full=Mitochondrial ornithine transporter 3; AltName: Full=Solute carrier family 25 member 29 && PF00153:Mitochondrial carrier protein	Mito_carr
AAEL009123	16.968	26.5727	80.6084	653.194	739.271	498.98	41.3831	630.482	-3.88327	1.02367e-11	1.46439e-10	CYP6Z6	- && Q964Q7.1 RecName: Full=Cytochrome P450 6d3; AltName: Full=CYPVID3; AltName: Full=Pyrethroid resistance cytochrome P450 && PF00067:Cytochrome P450	p450
AAEL001641	957.482	791.676	2134.28	14526.2	10793.5	8989.82	1294.48	11436.5	-3.14238	1.04512e-11	1.49311e-10	-	- && - && -	-
AAEL003467	719.929	689.934	2033.67	16062.9	17920.8	8343.6	1147.84	14109.1	-3.61858	1.05457e-11	1.50266e-10	-	- && - && PF07165:Protein of unknown function (DUF1397)	-
AAEL010151	65.4481	36.3879	59.3795	422.789	378.895	253.58	53.7385	351.755	-2.7653	1.12729e-11	1.60208e-10	CYP6N16	- && Q9V4U7.2 RecName: Full=Probable cytochrome P450 6a14; AltName: Full=CYPVIA14 && PF00067:Cytochrome P450	p450
AAEL006240	230.28	239.155	623.638	3759.48	3522.72	2740.3	364.358	3340.83	-3.19189	1.14541e-11	1.62571e-10	-	3.1.3.2 (Acid phosphatase) && A5D6U8.1 RecName: Full=Acid phosphatase type 7; AltName: Full=Purple acid phosphatase long form; Flags: Precursor && PF16656:Purple acid Phosphatase, N-terminal domain|PF00149:Calcineurin-like phosphoesterase|PF14008:Iron/zinc purple acid phosphatase-like protein C	Metallophos
AAEL005926	239.976	233.649	547.029	3650.74	3751.91	1979.56	340.218	3127.4	-3.19786	1.16939e-11	1.65757e-10	-	- && Q66JF2.1 RecName: Full=ER lumen protein-retaining receptor 3; AltName: Full=KDEL endoplasmic reticulum protein retention receptor 3; Short=KDEL receptor 3 && PF00810:ER lumen protein retaining receptor	ER_lumen_recept
AAEL000074	482.377	611.652	1519.25	8656.53	10361.4	7018.44	871.094	8678.78	-3.31411	1.17716e-11	1.66642e-10	CLIPB1	3.4.21.- (Serine endopeptidases.) && P13582.3 RecName: Full=Serine protease easter; Flags: Precursor && PF12032:Regulatory CLIP domain of proteinases|PF00089:Trypsin	Trypsin
AAEL000847	387.841	312.409	696.555	3021.88	2805.83	2805.74	465.602	2877.82	-2.62501	1.23902e-11	1.74267e-10	-	- && Q290L7.1 RecName: Full=UPF0587 protein GA18326 && PF05907:Eukaryotic protein of unknown function (DUF866)	-
AAEL011656	2176.76	1018.38	1720.16	8931.04	8841.92	13407	1638.43	10393.3	-2.66627	1.27739e-11	1.79429e-10	RpS15	- && Q945U1.1 RecName: Full=40S ribosomal protein S15 && PF00203:Ribosomal protein S19	-
AAEL007969	55.7521	56.7364	143.065	685.131	880.488	744.38	85.1843	770	-3.15425	1.32032e-11	1.8498e-10	-	- && P05049.2 RecName: Full=Serine protease snake; Flags: Precursor && PF00089:Trypsin	Trypsin
AAEL025744	203.616	151.536	389.505	2507.84	3330.58	1464.22	248.219	2434.21	-3.2933	1.34461e-11	1.88141e-10	-	- && Q5XK91.1 RecName: Full=Fibrinogen C domain-containing protein 1-B [Xenopus laevis] && PF00147:Fibrinogen beta and gamma chains, C-terminal globular domain	Fibrinogen_C
AAEL025888	290.881	193.67	561.49	2855.35	2810.46	2666.68	348.68	2777.5	-2.99113	1.43273e-11	2.00214e-10	-	- && - && PF05497:Destabilase	-
AAEL005429	24.24	10.0546	11.999	142.957	118.839	139.06	15.4312	133.619	-3.28641	1.44458e-11	2.01514e-10	-	1.2.4.2 (Oxoglutarate dehydrogenase (succinyl-transferring)) && Q9VA02.2 RecName: Full=Probable 2-oxoglutarate dehydrogenase E1 component DHKTD1 homolog, mitochondrial; Flags: Precursor && PF00676:Dehydrogenase E1 component|PF16870:2-oxoglutarate dehydrogenase C-terminal|PF02779:Transketolase, pyrimidine binding domain	-
AAEL000786	681.145	778.031	2287.49	17329	18923.9	10184.1	1248.89	15479	-3.63025	1.44574e-11	2.01514e-10	-	- && - && PF00052:Laminin B (Domain IV)	-
AAEL009899	962.33	599.682	1964.14	10770.5	10510.3	9856.9	1175.38	10379.2	-3.1417	1.53749e-11	2.13755e-10	-	- && - && -	-
AAEL007778	2104.04	1229.77	4059.65	28555.8	27688.7	17038.9	2464.48	24427.8	-3.30911	1.59967e-11	2.2155e-10	-	- && - && PF13306:Leucine rich repeats (6 copies)|PF13855:Leucine rich repeat	-
AAEL007883	3073.64	3455.65	3787.36	12282.9	10878.4	10208.6	3438.89	11123.3	-1.69346	1.7e-11	2.34251e-10	-	5.2.1.8 (Peptidylprolyl isomerase) && P48375.2 RecName: Full=12 kDa FK506-binding protein; Short=FKBP; AltName: Full=Macrolide-binding protein; AltName: Full=Peptidyl-prolyl cis-trans isomerase; Short=PPIase; AltName: Full=Rotamase && PF00254:FKBP-type peptidyl-prolyl cis-trans isomerase	FKBP_C
AAEL006251	155.136	119.936	151.064	528.486	628.148	826.18	142.046	660.938	-2.20961	1.7783e-11	2.44421e-10	-	- && Q176V0.1 RecName: Full=Ubiquitin-fold modifier 1; Flags: Precursor && PF03671:Ubiquitin fold modifier 1 protein	-
AAEL003611	206.04	126.639	355.354	2454.61	2189.26	1398.78	229.345	2014.22	-3.1357	1.79678e-11	2.46649e-10	-	- && P13516.2 RecName: Full=Acyl-CoA desaturase 1; AltName: Full=Delta(9)-desaturase 1; Short=Delta-9 desaturase 1; AltName: Full=Fatty acid desaturase 1; AltName: Full=Stearoyl-CoA desaturase 1 && -	-
AAEL026746	38.7841	31.6	73.2244	580.194	550.98	278.12	47.8695	469.765	-3.29372	1.83931e-11	2.51534e-10	-	1.2.1.84 (Alcohol-forming fatty acyl-CoA reductase) && A1ZAI5.1 RecName: Full=Putative fatty acyl-CoA reductase CG5065 && PF07993:Male sterility protein|PF03015:Male sterility protein	NAD_binding_4
AAEL007102	53.3281	69.4243	173.216	1113.24	1298.74	777.1	98.656	1063.03	-3.41159	1.97253e-11	2.68739e-10	-	- && Q804X6.1 RecName: Full=Coagulation factor IX; AltName: Full=Christmas factor; Contains: RecName: Full=Coagulation factor IXa light chain; Contains: RecName: Full=Coagulation factor IXa heavy chain; Flags: Precursor && PF00089:Trypsin	Trypsin
AAEL023844	63.0241	47.6394	145.834	1002.98	956.113	654.4	85.499	871.166	-3.33959	2.03513e-11	2.76858e-10	-	- && P16854.1 RecName: Full=Esterase B1; Flags: Precursor && PF00135:Carboxylesterase family	COesterase
AAEL009627	123.624	125.921	369.506	2241.69	2288.03	1775.06	206.351	2101.6	-3.33952	2.05741e-11	2.79253e-10	-	- && - && -	-
AAEL022867	421.777	312.649	466.729	1647.81	1453.85	1905.94	400.385	1669.2	-2.05752	2.07038e-11	2.80663e-10	-	2.3.1.51 (1-acylglycerol-3-phosphate O-acyltransferase) && Q5R757.1 RecName: Full=1-acyl-sn-glycerol-3-phosphate acyltransferase delta; AltName: Full=1-acylglycerol-3-phosphate O-acyltransferase 4; Short=1-AGP acyltransferase 4; Short=1-AGPAT 4; AltName: Full=Lysophosphatidic acid acyltransferase delta; Short=LPAAT-delta && PF01553:Acyltransferase|PF16076:Acyltransferase C-terminus	Acyltransferase
AAEL006585	370.873	329.885	789.47	2726.84	5725.1	5096.14	496.743	4516.03	-3.18088	2.46248e-11	3.3052e-10	-	- && P13582.3 RecName: Full=Serine protease easter; Flags: Precursor && PF00089:Trypsin	Trypsin
AAEL010977	3090.61	2999.85	4415.31	15246.3	15008.4	12073.7	3501.92	14109.5	-2.0105	2.53154e-11	3.39369e-10	-	- && Q2KJA2.1 RecName: Full=ATP-binding cassette sub-family F member 2 && PF00005:ABC transporter|PF12848:ABC transporter	ABC_tran
AAEL003285	499.345	423.249	610.716	2542.82	2240.19	1734.16	511.103	2172.39	-2.09172	2.55654e-11	3.41879e-10	TRAM	- && Q5XI41.3 RecName: Full=Translocating chain-associated membrane protein 1 && PF08390:TRAM1-like protein|PF03798:TLC domain	LAG1
AAEL002186	82.4162	70.6213	82.4544	304.925	319.476	327.2	78.4973	317.2	-2.01896	2.62279e-11	3.50307e-10	-	- && Q9VIK9.1 RecName: Full=Methyltransferase-like protein 13 && PF08241:Methyltransferase domain	Methyltransf_11
AAEL001206	705.385	672.697	754.088	2495.67	2365.97	2004.1	710.724	2288.58	-1.69098	2.6645e-11	3.55006e-10	-	6.1.1.3 (Threonine--tRNA ligase) && Q9D0R2.2 RecName: Full=Threonine--tRNA ligase, cytoplasmic; AltName: Full=Threonyl-tRNA synthetase; Short=ThrRS && PF07973:Threonyl and Alanyl tRNA synthetase second additional domain|PF03129:Anticodon binding domain|PF02824:TGS domain|PF00587:tRNA synthetase class II core domain (G, H, P, S and T)	tRNA-synt_2b
AAEL015450	1316.23	698.073	1999.52	9892.96	9351.23	9390.64	1337.94	9544.94	-2.83476	2.94288e-11	3.89708e-10	-	- && Q9V3W0.1 RecName: Full=RutC family protein UK114 && PF01042:Endoribonuclease L-PSP	Ribonuc_L-PSP
AAEL000024	109.08	92.1667	273.515	1293.46	1462.34	1595.1	158.254	1450.3	-3.18361	2.9865e-11	3.95003e-10	-	- && Q9VG09.1 RecName: Full=L-dopachrome tautomerase yellow-f; Flags: Precursor && PF03022:Major royal jelly protein	-
AAEL017508	295.729	277.937	444.269	1605.99	1582.72	1333.34	339.311	1507.35	-2.15021	3.05358e-11	4.03384e-10	-	- && Q9UBX3.2 RecName: Full=Mitochondrial dicarboxylate carrier; AltName: Full=Solute carrier family 25 member 10 && PF00153:Mitochondrial carrier protein	Mito_carr
AAEL026000	0	2.63333	1.53833	42.5831	56.3327	98.16	1.39055	65.6919	-5.05193	3.21548e-11	4.23228e-10	-	- && - && -	-
AAEL000760	82.4162	53.3849	172.908	1010.59	1103.5	818	102.903	977.364	-3.24133	3.22862e-11	4.24445e-10	CLIPB30	3.4.21.- (Serine endopeptidases.) && Q7RTY5.2 RecName: Full=Serine protease 48; AltName: Full=Epidermis-specific serine protease-like protein; Flags: Precursor && PF12032:Regulatory CLIP domain of proteinases|PF00089:Trypsin	Trypsin
AAEL008274	538.129	518.288	857.464	4460.58	7771.6	2936.62	637.96	5056.27	-2.98693	3.47437e-11	4.54007e-10	-	- && - && -	-
AAEL000950	317.545	290.146	467.652	1497.25	1561.88	1513.3	358.447	1524.14	-2.08429	3.59233e-11	4.6606e-10	-	- && Q7KN79.1 RecName: Full=Protein LTV1 homolog && PF04180:Low temperature viability protein	-
AAEL008188	8583.4	12033.4	20183.2	127494	135858	65480.9	13600	109611	-3.01062	3.606e-11	4.67276e-10	RpL6	- && P21533.5 RecName: Full=60S ribosomal protein L6; AltName: Full=Neoplasm-related protein C140 && PF01159:Ribosomal protein L6e	-
AAEL011967	75.1441	36.3879	70.1478	342.946	374.265	482.62	60.5599	399.944	-2.74014	3.63164e-11	4.70038e-10	cry2	- && Q32Q86.1 RecName: Full=Cryptochrome-1 && PF00875:DNA photolyase|PF03441:FAD binding domain of DNA photolyase	-
AAEL010125	164.832	145.791	427.348	2216.6	2706.29	1914.12	245.99	2279	-3.20574	3.73496e-11	4.82262e-10	LRIM17	- && - && PF13855:Leucine rich repeat	-
AAEL004025	303.001	309.537	359.661	1270.65	2566.61	1513.3	324.066	1783.52	-2.46142	4.03459e-11	5.19716e-10	-	- && P18172.4 RecName: Full=Glucose dehydrogenase [FAD, quinone]; Contains: RecName: Full=Glucose dehydrogenase [FAD, quinone] short protein; Flags: Precursor && PF05199:GMC oxidoreductase|PF00732:GMC oxidoreductase	-
AAEL013221	3982.64	4321.3	7587.96	39896.5	42487.2	22666.8	5297.3	35016.8	-2.72463	4.12002e-11	5.30093e-10	RpL10a	- && Q963B6.1 RecName: Full=60S ribosomal protein L10a && PF00687:Ribosomal protein L1p/L10e family	-
AAEL001020	683.569	886.955	1035.29	3105.52	3344.47	3157.48	868.606	3202.49	-1.87849	4.26174e-11	5.46388e-10	-	- && Q9I922.1 RecName: Full=Regucalcin; Short=RC; AltName: Full=Gluconolactonase; Short=GNL; AltName: Full=Senescence marker protein 30; Short=SMP-30; Short=xSMP-30 [Xenopus laevis] && PF08450:SMP-30/Gluconolaconase/LRE-like region	-
AAEL001293	111.504	96.2364	315.665	1649.33	1989.39	1693.26	174.469	1777.33	-3.33875	4.28306e-11	5.48474e-10	-	- && Q5RCA6.1 RecName: Full=Clavesin-1; AltName: Full=Retinaldehyde-binding protein 1-like 1 && PF00650:CRAL/TRIO domain	-
AAEL014058	50.9041	39.2606	76.9164	429.633	336.453	310.84	55.6937	358.975	-2.68944	4.32078e-11	5.52004e-10	-	- && Q9VF71.1 RecName: Full=Copper homeostasis protein cutC homolog && PF03932:CutC family	-
AAEL005199	79.9921	34.4727	80.6084	372.602	592.651	621.68	65.0244	528.978	-3.03979	4.43988e-11	5.66554e-10	-	- && B2D0J5.1 RecName: Full=Venom carboxylesterase-6; AltName: Allergen=Api m 8; Flags: Precursor && PF00135:Carboxylesterase family	COesterase
AAEL000294	24.24	40.697	114.144	802.995	824.927	670.76	59.6937	766.227	-3.64502	4.46746e-11	5.69405e-10	-	- && - && -	-
AAEL010276	101.808	85.9425	277.207	1659.98	2308.87	1235.18	154.986	1734.68	-3.47718	4.71804e-11	6.00638e-10	-	2.1.2.10 (Aminomethyltransferase) && O65396.1 RecName: Full=Aminomethyltransferase, mitochondrial; AltName: Full=Glycine cleavage system T protein; Short=GCVT; Flags: Precursor && PF01571:Aminomethyltransferase folate-binding domain|PF08669:Glycine cleavage T-protein C-terminal barrel domain	GCV_T
AAEL010168	16131.8	19633.2	33183.3	227663	238577	100401	22982.7	188880	-3.03882	4.83815e-11	6.14491e-10	RpS2	- && P31009.2 RecName: Full=40S ribosomal protein S2; AltName: Full=Protein strings of pearls && PF03719:Ribosomal protein S5, C-terminal domain|PF00333:Ribosomal protein S5, N-terminal domain	-
AAEL001964	1590.15	632.24	1856.76	8470.99	11692.5	12629.9	1359.72	10931.1	-3.00765	4.91662e-11	6.23001e-10	-	- && Q9W1C9.2 RecName: Full=Ejaculatory bulb-specific protein 3; AltName: Full=Ejaculatory bulb-specific protein III; AltName: Full=PEB-meIII; AltName: Full=PEBmelIII; Flags: Precursor && PF03392:Insect pheromone-binding family, A10/OS-D	-
AAEL004126	210.888	160.394	379.967	2541.3	2933.93	1243.36	250.416	2239.53	-3.16157	5.2834e-11	6.66371e-10	-	- && Q9GKT2.1 RecName: Full=Fatty acid hydroxylase domain-containing protein 2 && PF04116:Fatty acid hydroxylase superfamily	-
AAEL011627	157.56	229.34	275.053	955.078	1049.49	932.52	220.651	979.028	-2.13559	5.36492e-11	6.75869e-10	-	5.3.1.6 (Ribose-5-phosphate isomerase) && P49247.3 RecName: Full=Ribose-5-phosphate isomerase; AltName: Full=Phosphoriboisomerase && PF06026:Ribose 5-phosphate isomerase A (phosphoriboisomerase A)	Rib_5-P_isom_A
AAEL002720	559.945	565.449	1416.8	6616.35	8857.36	5586.94	847.398	7020.21	-3.04857	5.68413e-11	7.14426e-10	SRPN20	- && Q7YTY6.1 RecName: Full=Serine protease inhibitor 42Dd; Short=Serpin 42Dd; Flags: Precursor && PF00079:Serpin (serine protease inhibitor)	Serpin
AAEL020941	12.12	15.3212	32.6126	186.301	240.765	171.78	20.0179	199.615	-3.2552	5.71189e-11	7.17086e-10	-	- && Q9VY99.2 RecName: Full=Cytosolic carboxypeptidase NnaD; AltName: Full=Nervous system nuclear protein induced by axotomy protein 1 homolog && PF00246:Zinc carboxypeptidase	-
AAEL012851	252.096	255.194	335.356	1146.7	1193.02	916.16	280.882	1085.29	-1.9524	5.91972e-11	7.40744e-10	-	- && Q99LL5.1 RecName: Full=Periodic tryptophan protein 1 homolog && -	-
AAEL004325	4991.03	5643	9567.79	44826.3	45165.7	28090.1	6733.94	39360.7	-2.54712	6.19167e-11	7.70204e-10	RpL5	- && Q1HQU2.1 RecName: Full=60S ribosomal protein L5 && PF00861:Ribosomal L18p/L5e family|PF14204:Ribosomal L18 C-terminal region	-
AAEL013140	155.136	93.3637	284.283	1347.45	1452.3	1423.32	177.594	1407.69	-2.98247	6.31298e-11	7.84397e-10	-	- && Q29461.1 RecName: Full=Chymotrypsin-like elastase family member 2A; AltName: Full=Elastase II; AltName: Full=Elastase-2; AltName: Full=Elastase-2A; Flags: Precursor && PF00089:Trypsin	Trypsin
AAEL010684	290.881	303.073	623.023	3265.97	3545.88	1995.92	405.659	2935.92	-2.8534	6.5532e-11	8.12872e-10	-	3.1.3.12 (Trehalose-phosphatase) && - && PF02358:Trehalose-phosphatase	-
AAEL028178	89.6882	83.5485	115.375	602.246	459.15	368.1	96.2038	476.499	-2.31944	6.55711e-11	8.12872e-10	-	- && P55828.1 RecName: Full=40S ribosomal protein S20 && PF00338:Ribosomal protein S10p/S20e	Ribosomal_S10
AAEL004920	479.953	552.043	495.342	1723.09	1787.21	1439.68	509.112	1650	-1.69945	6.66349e-11	8.2512e-10	-	- && - && -	-
AAEL021583	79.9921	72.5364	95.3763	474.497	333.366	351.74	82.635	386.534	-2.23154	6.8474e-11	8.46928e-10	-	- && - && PF02234:Cyclin-dependent kinase inhibitor	-
AAEL006962	409.657	432.585	1019.91	7396.53	7086.35	3378.34	620.718	5953.74	-3.26026	6.90114e-11	8.51637e-10	-	- && - && PF15886:Carbohydrate binding domain (family 32)	-
AAEL011325	94.5362	65.8334	171.37	733.037	938.364	760.74	110.58	810.714	-2.86806	7.00808e-11	8.61899e-10	AKHR	- && O42329.2 RecName: Full=Gonadotropin-releasing hormone II receptor; Short=GnRH II receptor; Short=GnRH-II-R; AltName: Full=Type II GnRH receptor && PF00001:7 transmembrane receptor (rhodopsin family)	7tm_1
AAEL019861	341.785	216.652	335.356	1212.86	1533.33	1186.1	297.931	1310.76	-2.14721	7.2252e-11	8.84599e-10	-	- && - && -	-
AAEL003203	5584.91	3101.35	9347.8	62017.7	34209.4	59681.3	6011.35	51969.5	-3.11178	7.3886e-11	9.03587e-10	-	- && O44390.2 RecName: Full=Acyl-CoA Delta(11) desaturase; AltName: Full=Acyl-CoA Delta-11 desaturase; Short=Delta(11)-desaturase && -	-
AAEL000951	2845.78	3625.14	5614.9	24836.6	25054.2	16621.8	4028.61	22170.8	-2.45999	7.48116e-11	9.13878e-10	-	- && O96827.3 RecName: Full=Probable elongation factor 1-beta; Short=EF-1-beta && PF00736:EF-1 guanine nucleotide exchange domain|PF10587:Eukaryotic elongation factor 1 beta central acidic region	-
AAEL000101	29.0881	29.4455	72.3014	320.894	554.839	392.64	43.6116	422.791	-3.24537	7.50769e-11	9.1609e-10	-	- && Q27757.2 RecName: Full=Luciferin 4-monooxygenase; Short=Luciferase && PF13193:AMP-binding enzyme C-terminal domain|PF00501:AMP-binding enzyme	AMP-binding
AAEL027443	0	1.43636	1.84599	82.1245	59.4195	24.54	1.09412	55.3613	-5.33565	8.33256e-11	1.0122e-09	-	- && - && PF00059:Lectin C-type domain	Lectin_C
AAEL000304	341.785	225.03	195.983	1284.34	1102.73	1047.04	254.266	1144.7	-2.19027	8.45151e-11	1.0255e-09	-	- && - && -	-
AAEL001965	673.873	364.597	1375.88	14155.1	7893.53	6372.22	804.784	9473.61	-3.55697	8.64943e-11	1.04718e-09	-	- && Q2PQM7.1 RecName: Full=Chitinase-like protein Idgf4; AltName: Full=Imaginal disk growth factor protein 4; Flags: Precursor && PF00704:Glycosyl hydrolases family 18	-
AAEL010206	143.016	139.567	330.125	1777.84	1679.95	1177.92	204.236	1545.24	-2.9138	8.67679e-11	1.04932e-09	-	2.7.1.17 (Xylulokinase)%3B2.7.1.30 (Glycerol kinase) && O75191.3 RecName: Full=Xylulose kinase; Short=Xylulokinase && PF00370:FGGY family of carbohydrate kinases, N-terminal domain|PF02782:FGGY family of carbohydrate kinases, C-terminal domain	FGGY_N
AAEL012722	0	2.15455	4.61498	131.551	66.3646	49.08	2.25651	82.332	-4.89338	8.83134e-11	1.06683e-09	-	- && - && PF13855:Leucine rich repeat	-
AAEL002276	106.656	123.288	384.582	2345.11	2663.84	1848.68	204.842	2285.88	-3.47081	8.93241e-11	1.07784e-09	-	- && P97435.1 RecName: Full=Enteropeptidase; AltName: Full=Enterokinase; AltName: Full=Serine protease 7; AltName: Full=Transmembrane protease serine 15; Contains: RecName: Full=Enteropeptidase non-catalytic heavy chain; Contains: RecName: Full=Enteropeptidase catalytic light chain && PF00089:Trypsin	Trypsin
AAEL015631	29.0881	30.1637	54.1491	345.987	271.632	204.5	37.8003	274.04	-2.84626	8.99033e-11	1.08362e-09	-	6.3.5.4 (Asparagine synthase (glutamine-hydrolyzing)) && P49089.2 RecName: Full=Asparagine synthetase [glutamine-hydrolyzing] 1; AltName: Full=Glutamine-dependent asparagine synthetase 1 && PF00733:Asparagine synthase|PF13537:Glutamine amidotransferase domain	-
AAEL005653	254.52	276.261	296.897	879.036	869.685	867.08	275.893	871.934	-1.65487	9.0484e-11	1.08942e-09	-	- && Q5U4T9.1 RecName: Full=Lysophospholipid acyltransferase 7; Short=LPLAT 7; AltName: Full=Leukocyte receptor cluster member 4; AltName: Full=Membrane-bound O-acyltransferase domain-containing protein 7; Short=O-acyltransferase domain-containing protein 7 && PF03062:MBOAT, membrane-bound O-acyltransferase family	MBOAT
AAEL016972	281.185	366.034	406.734	2847.74	2593.62	1218.82	351.317	2220.06	-2.66099	9.32368e-11	1.12008e-09	-	- && - && -	-
AAEL022285	712.657	506.079	1137.44	4739.65	3856.09	4646.24	785.392	4413.99	-2.48923	9.60067e-11	1.14954e-09	-	- && - && -	-
AAEL007534	4.84801	6.70303	14.4603	101.135	168.998	98.16	8.67044	122.764	-3.7308	9.69817e-11	1.15994e-09	-	- && - && -	-
AAEL000227	290.881	165.182	555.029	2932.91	3525.81	2396.74	337.03	2951.82	-3.1299	9.71997e-11	1.16127e-09	SCRB8	- && O35114.3 RecName: Full=Lysosome membrane protein 2; AltName: Full=85 kDa lysosomal membrane sialoglycoprotein; Short=LGP85; AltName: Full=Lysosome membrane protein II; Short=LIMP II; AltName: Full=Scavenger receptor class B member 2 && PF01130:CD36 family	-
AAEL005482	38.7841	84.2667	227.98	1323.12	1764.83	1922.3	117.01	1670.08	-3.81238	1.00759e-10	1.20247e-09	CTL18	- && - && -	-
AAEL019722	72.7201	56.0182	131.989	646.35	668.276	490.8	86.909	601.809	-2.78788	1.05848e-10	1.26044e-09	-	- && Q0P4F7.1 RecName: Full=Acyl-CoA synthetase family member 2, mitochondrial; Flags: Precursor && PF13193:AMP-binding enzyme C-terminal domain|PF00501:AMP-binding enzyme	AMP-binding
AAEL003039	921.122	1088.76	1273.74	5036.21	5737.45	3435.6	1094.54	4736.42	-2.11424	1.06514e-10	1.26698e-09	-	- && Q5BLF0.1 RecName: Full=60S ribosomal export protein NMD3 && PF04981:NMD3 family	-
AAEL004676	113.928	82.8304	283.36	1373.3	2119.04	1406.96	160.04	1633.1	-3.34414	1.09863e-10	1.30254e-09	-	- && Q7FAS1.1 RecName: Full=Peroxisomal (S)-2-hydroxy-acid oxidase GLO3; AltName: Full=Glycolate oxidase 3; Short=GOX 3; Short=OsGLO3; AltName: Full=Short chain alpha-hydroxy acid oxidase GLO3 >B8AUI3.1 RecName: Full=Peroxisomal (S)-2-hydroxy-acid oxidase GLO3; AltName: Full=Glycolate oxidase 3; Short=GOX 3; Short=OsGLO3; AltName: Full=Short chain alpha-hydroxy acid oxidase GLO3 && PF01070:FMN-de…	FMN_dh
AAEL023229	50.9041	29.6849	47.9958	208.353	249.253	278.12	42.8616	245.242	-2.53608	1.11032e-10	1.31497e-09	-	- && Q66TN7.2 RecName: Full=Ovochymase-2; AltName: Full=Oviductal protease; AltName: Full=Oviductin; Flags: Precursor && PF00057:Low-density lipoprotein receptor domain class A|PF00089:Trypsin	Trypsin
AAEL004500	8217.38	7971.58	17408	68323.8	73556.7	60458.4	11199	67446.3	-2.59022	1.12597e-10	1.33205e-09	-	- && P13060.4 RecName: Full=Elongation factor 2; Short=EF-2 && PF00679:Elongation factor G C-terminus|PF00009:Elongation factor Tu GTP binding domain|PF14492:Elongation Factor G, domain II|PF03144:Elongation factor Tu domain 2|PF03764:Elongation factor G, domain IV	GTP_EFTU
AAEL019914	446.017	341.615	435.962	1704.84	1841.23	1243.36	407.865	1596.48	-1.97932	1.19919e-10	1.41099e-09	-	- && - && PF02958:Ecdysteroid kinase	-
AAEL001287	0	11.2515	8.30697	98.0932	120.382	147.24	6.5195	121.905	-3.91989	1.20061e-10	1.41114e-09	-	- && - && PF06585:Haemolymph juvenile hormone binding protein (JHBP)	-
AAEL004127	38.7841	39.0212	108.914	612.132	705.317	474.44	62.2396	597.296	-3.24053	1.25389e-10	1.46742e-09	-	- && Q5RAS0.1 RecName: Full=Short-chain specific acyl-CoA dehydrogenase, mitochondrial; Short=SCAD; AltName: Full=Butyryl-CoA dehydrogenase; Flags: Precursor && PF02770:Acyl-CoA dehydrogenase, middle domain|PF02771:Acyl-CoA dehydrogenase, N-terminal domain|PF00441:Acyl-CoA dehydrogenase, C-terminal domain	-
AAEL017132	235.128	177.87	539.645	2666	2903.84	2249.5	317.548	2606.45	-3.03344	1.26387e-10	1.47592e-09	LYSC4	- && Q17005.2 RecName: Full=Lysozyme c-1; AltName: Full=1,4-beta-N-acetylmuramidase; Flags: Precursor && PF00062:C-type lysozyme/alpha-lactalbumin family	-
AAEL013341	4.84801	11.0121	12.6143	112.541	191.377	73.62	9.49148	125.846	-3.64629	1.34157e-10	1.55497e-09	-	- && P82147.1 RecName: Full=Protein lethal(2)essential for life; AltName: Full=Protein Efl21 && PF00011:Hsp20/alpha crystallin family	-
AAEL023983	4363.21	5931.23	9753.62	50603.9	53276.1	29415.3	6682.68	44431.8	-2.7329	1.34754e-10	1.56022e-09	-	- && Q95V34.1 RecName: Full=40S ribosomal protein S4 && PF16121:40S ribosomal protein S4 C-terminus|PF08071:RS4NT (NUC023) domain|PF00900:Ribosomal family S4e|PF01479:S4 domain	Ribosomal_S4e
AAEL001887	685.993	635.112	1408.8	5489.41	5583.89	5030.7	909.969	5368	-2.55858	1.38983e-10	1.60406e-09	-	6.3.1.2 (Glutamine synthetase) && P20477.3 RecName: Full=Glutamine synthetase 1, mitochondrial; AltName: Full=Glutamate--ammonia ligase 1; Flags: Precursor && PF03951:Glutamine synthetase, beta-Grasp domain|PF00120:Glutamine synthetase, catalytic domain	-
AAEL002047	2872.45	1348.27	2217.96	11128.6	10295.8	17169.8	2146.22	12864.7	-2.58417	1.42351e-10	1.63988e-09	RpS10	- && Q9VWG3.2 RecName: Full=40S ribosomal protein S10b && PF03501:Plectin/S10 domain	-
AAEL001295	26.664	21.7849	14.1526	191.624	236.906	98.16	20.8672	175.563	-3.17979	1.42388e-10	1.63988e-09	-	- && - && PF06585:Haemolymph juvenile hormone binding protein (JHBP)	-
AAEL000049	26.664	47.4	90.146	415.945	469.182	490.8	54.7367	458.643	-3.0135	1.58035e-10	1.81623e-09	-	- && Q91XB0.2 RecName: Full=Three-prime repair exonuclease 1; AltName: Full=3'-5' exonuclease TREX1; AltName: Full=DNase III && -	-
AAEL012585	5747.31	6783.47	11893.4	56006.6	54273.1	34748.6	8141.41	48342.8	-2.56982	1.64433e-10	1.8818e-09	RpL7	- && P32100.2 RecName: Full=60S ribosomal protein L7 && PF00327:Ribosomal protein L30p/L7e|PF08079:Ribosomal L30 N-terminal domain	-
AAEL022286	3854.17	1747.34	3027.74	14616.6	13626.3	17513.4	2876.41	15252.1	-2.40754	1.72275e-10	1.96535e-09	-	- && P47904.2 RecName: Full=40S ribosomal protein S27 && PF01667:Ribosomal protein S27	-
AAEL006682	19.392	21.0667	75.3781	490.466	405.133	867.08	38.6123	587.56	-3.87545	1.77076e-10	2.018e-09	-	- && - && -	-
AAEL021095	46.0561	19.8697	50.7648	366.519	365.777	229.04	38.8969	320.445	-3.08839	1.80652e-10	2.0566e-09	-	- && Q70UP5.1 RecName: Full=Alcohol dehydrogenase 2 && PF00106:short chain dehydrogenase	adh_short
AAEL008471	53.3281	49.3152	94.1457	423.55	336.453	417.18	65.5963	392.394	-2.55547	1.85012e-10	2.10403e-09	-	- && Q9H4G4.3 RecName: Full=Golgi-associated plant pathogenesis-related protein 1; Short=GAPR-1; Short=Golgi-associated PR-1 protein; AltName: Full=Glioma pathogenesis-related protein 2; Short=GliPR 2 && PF07517:SecA DEAD-like domain|PF00188:Cysteine-rich secretory protein family	SCP
AAEL013989	1025.35	970.504	1305.73	4256.79	3881.56	3304.72	1100.53	3814.35	-1.79437	1.99911e-10	2.26872e-09	-	- && P60467.2 RecName: Full=Protein transport protein Sec61 subunit beta >P60468.2 RecName: Full=Protein transport protein Sec61 subunit beta >Q5RB31.3 RecName: Full=Protein transport protein Sec61 subunit beta && PF03911:Sec61beta family	-
AAEL002639	899.306	593.937	699.939	2932.91	3047.37	5284.28	731.061	3754.85	-2.36008	2.01624e-10	2.28578e-09	Rpl36-2	- && P49630.1 RecName: Full=60S ribosomal protein L36; AltName: Full=Protein minute(1)1B && PF01158:Ribosomal protein L36e	-
AAEL001897	41.2081	38.3031	110.452	576.392	619.66	507.16	63.321	567.737	-3.14125	2.07367e-10	2.34111e-09	-	- && - && PF15886:Carbohydrate binding domain (family 32)	-
AAEL002607	109.08	86.9001	94.761	409.102	324.106	417.18	96.9138	383.463	-1.99088	2.08254e-10	2.34869e-09	-	- && Q28DT9.1 RecName: Full=SPRY domain-containing SOCS box protein 3; Short=SSB-3 && PF00622:SPRY domain	SPRY
AAEL005901	8644	9976.51	19410.3	89267.1	95853.6	59116.9	12676.9	81412.5	-2.68294	2.09257e-10	2.35756e-09	RpS3a	- && Q1HRR3.1 RecName: Full=40S ribosomal protein S3a && PF01015:Ribosomal S3Ae family	-
AAEL027654	43.6321	88.3364	117.528	519.361	697.6	490.8	83.1656	569.254	-2.743	2.09478e-10	2.35761e-09	-	- && A5PJJ7.1 RecName: Full=Short-chain dehydrogenase/reductase family 16C member 6 && PF00106:short chain dehydrogenase	adh_short
AAEL005819	24.24	74.4516	160.294	1504.1	1541.05	818	86.3285	1287.71	-3.87354	2.10426e-10	2.36582e-09	-	- && Q9FPH3.1 RecName: Full=Probable low-specificity L-threonine aldolase 2; AltName: Full=Threonine aldolase 2 && PF01212:Beta-eliminating lyase	Beta_elim_lyase
AAEL003365	96.9602	118.979	205.828	833.412	1017.08	670.76	140.589	840.416	-2.5694	2.14314e-10	2.40208e-09	-	- && Q2HJ98.1 RecName: Full=Acylpyruvase FAHD1, mitochondrial; AltName: Full=Fumarylacetoacetate hydrolase domain-containing protein 1; AltName: Full=Oxaloacetate decarboxylase; Short=OAA decarboxylase; Flags: Precursor && PF01557:Fumarylacetoacetate (FAA) hydrolase family	FAA_hydrolase
AAEL008492	397.537	310.015	486.727	1546.68	1422.98	1546.02	398.093	1505.23	-1.91809	2.15199e-10	2.40952e-09	-	- && Q6TLE4.1 RecName: Full=Membrane magnesium transporter 1; AltName: Full=ER membrane protein complex subunit 5; AltName: Full=Transmembrane protein 32 && PF10270:Membrane magnesium transporter	-
AAEL006609	281.185	208.752	553.183	2546.62	1959.3	2822.1	347.706	2442.67	-2.80731	2.22114e-10	2.48183e-09	-	- && O08876.1 RecName: Full=Krueppel-like factor 10; AltName: Full=Transforming growth factor-beta-inducible early growth response protein 1; Short=TGFB-inducible early growth response protein 1; Short=TIEG-1; AltName: Full=Zinc finger transcription factor homolog CPG20 && -	-
AAEL013069	3289.37	4178.62	8072.22	39357.4	43289	25300.7	5180.07	35982.4	-2.79595	2.27285e-10	2.5344e-09	Rack1	- && O18640.2 RecName: Full=Guanine nucleotide-binding protein subunit beta-like protein; AltName: Full=Receptor of activated protein kinase C homolog && PF00400:WD domain, G-beta repeat	WD40
AAEL024536	4002.03	4463.02	7821.48	35144	35541.3	21979.7	5428.84	30888.3	-2.50821	2.34881e-10	2.61642e-09	-	- && P36241.2 RecName: Full=60S ribosomal protein L19 && PF01280:Ribosomal protein L19e	-
AAEL001863	2264.02	2019.29	6818.49	40050.9	42787.4	28000.1	3700.6	36946.2	-3.31919	2.45549e-10	2.73246e-09	-	- && P04069.1 RecName: Full=Carboxypeptidase B && PF02244:Carboxypeptidase activation peptide|PF00246:Zinc carboxypeptidase	-
AAEL014045	157.56	131.427	409.811	1971.75	2690.08	1709.62	232.933	2123.82	-3.18331	2.56066e-10	2.83787e-09	-	3.5.3.4 (Allantoicase) && Q9W6S5.1 RecName: Full=Allantoicase; AltName: Full=Allantoate amidinohydrolase && PF03561:Allantoicase repeat	-
AAEL010634	138.168	59.8485	188.907	1063.82	893.607	2175.88	128.974	1377.77	-3.41322	2.60264e-10	2.88145e-09	-	- && - && -	-
AAEL007660	346.633	365.555	423.963	1338.33	1236.23	1096.12	378.717	1223.56	-1.69335	2.65873e-10	2.94056e-09	-	- && Q9W0I6.1 RecName: Full=Phosphatidylinositide phosphatase SAC1; AltName: Full=Suppressor of actin mutations 1-like protein && PF02383:SacI homology domain	-
AAEL012726	94.5362	55.3	155.679	1383.19	1078.81	531.7	101.838	997.9	-3.2984	2.66883e-10	2.94574e-09	-	- && - && PF13855:Leucine rich repeat	-
AAEL003139	0	3.11212	2.15366	38.781	63.2779	73.62	1.75526	58.5596	-4.60756	2.98341e-10	3.25659e-09	-	- && Q9HBH5.1 RecName: Full=Retinol dehydrogenase 14; AltName: Full=Alcohol dehydrogenase PAN2; AltName: Full=Short chain dehydrogenase/reductase family 7C member 4 && PF00106:short chain dehydrogenase	adh_short
AAEL003872	4322	4224.35	9326.58	47224.6	50136.9	27812	5957.64	41724.5	-2.80797	3.00454e-10	3.27636e-09	Tctp	- && Q1HR79.1 RecName: Full=Translationally-controlled tumor protein homolog; Short=TCTP && PF00838:Translationally controlled tumour protein	-
AAEL001548	65.4481	31.8394	58.7641	545.976	307.129	286.3	52.0172	379.802	-2.91425	3.01004e-10	3.27908e-09	-	2.4.1.17 (Glucuronosyltransferase) && Q64550.1 RecName: Full=UDP-glucuronosyltransferase 1-1; Short=UDPGT 1-1; Short=UGT1*1; Short=UGT1-01; Short=UGT1.1; AltName: Full=B1; AltName: Full=UDP-glucuronosyltransferase 1A1; Flags: Precursor && PF00201:UDP-glucoronosyl and UDP-glucosyl transferase	UDPGT
AAEL022126	0	0	0	49.4268	31.6389	40.9	0	40.6552	-8.61556	3.07929e-10	3.35116e-09	-	- && - && PF03045:DAN domain	-
AAEL019568	3187.57	2470.07	5655.2	20185.1	19447.1	21366.2	3770.95	20332.8	-2.43037	3.21288e-10	3.48955e-09	-	2.5.1.6 (Methionine adenosyltransferase) && P40320.2 RecName: Full=S-adenosylmethionine synthase; Short=AdoMet synthase; AltName: Full=Methionine adenosyltransferase; Short=MAT && PF02772:S-adenosylmethionine synthetase, central domain|PF02773:S-adenosylmethionine synthetase, C-terminal domain|PF00438:S-adenosylmethionine synthetase, N-terminal domain	-
AAEL007283	174.528	70.8606	129.22	736.839	650.527	867.08	124.87	751.482	-2.60964	3.22084e-10	3.49471e-09	-	6.2.1.1 (Acetate--CoA ligase) && Q14DH7.2 RecName: Full=Acyl-CoA synthetase short-chain family member 3, mitochondrial; Flags: Precursor && PF00501:AMP-binding enzyme|PF13193:AMP-binding enzyme C-terminal domain|PF16177:Acetyl-coenzyme A synthetase N-terminus	AMP-binding
AAEL001586	75.1441	58.6515	119.374	593.121	392.014	564.42	84.39	516.519	-2.60001	3.37214e-10	3.65522e-09	-	2.4.1.17 (Glucuronosyltransferase) && Q09426.1 RecName: Full=2-hydroxyacylsphingosine 1-beta-galactosyltransferase; AltName: Full=Ceramide UDP-galactosyltransferase; AltName: Full=Cerebroside synthase; AltName: Full=UDP-galactose-ceramide galactosyltransferase; Flags: Precursor && PF00201:UDP-glucoronosyl and UDP-glucosyl transferase	UDPGT
AAEL025722	29.0881	16.2788	41.8425	230.405	203.724	253.58	29.0698	229.236	-2.97304	3.38791e-10	3.66866e-09	-	- && O18373.1 RecName: Full=Selenide, water dikinase; AltName: Full=Protein patufet; AltName: Full=Selenium donor protein; AltName: Full=Selenophosphate synthase; AltName: Full=dSelD && PF02769:AIR synthase related protein, C-terminal domain|PF00078:Reverse transcriptase (RNA-dependent DNA polymerase)	RVT_1
AAEL006971	358.753	196.064	218.75	4869.68	2851.36	1047.04	257.856	2922.69	-3.51303	3.44256e-10	3.72413e-09	-	- && - && PF15886:Carbohydrate binding domain (family 32)	-
AAEL012687	41.2081	37.1061	96.2993	736.079	588.793	335.38	58.2045	553.417	-3.23975	3.62458e-10	3.90936e-09	-	2.7.1.222 (4-hydroxytryptamine kinase) && - && PF02958:Ecdysteroid kinase	-
AAEL006674	746.593	660.249	2072.44	10084.6	12851.6	8245.44	1159.76	10393.9	-3.1626	3.80457e-10	4.09944e-09	CLIPB29	3.4.21.- (Serine endopeptidases.) && A0A126GUP6.1 RecName: Full=Melanization protease 1; Flags: Precursor && PF00089:Trypsin	Trypsin
AAEL010159	1531.97	1033.7	1306.96	4617.98	4010.43	4981.62	1290.88	4536.68	-1.81452	3.85948e-10	4.15037e-09	-	- && O00410.4 RecName: Full=Importin-5; Short=Imp5; AltName: Full=Importin subunit beta-3; AltName: Full=Karyopherin beta-3; AltName: Full=Ran-binding protein 5; Short=RanBP5 && PF13646:HEAT repeats	-
AAEL010017	2327.04	3011.58	2611.16	7680.16	8160.53	7664.66	2649.93	7835.12	-1.56315	3.95159e-10	4.23268e-09	-	- && Q9V4N3.1 RecName: Full=Cytochrome b5; Short=CYTB5 && PF00173:Cytochrome b5-like Heme/Steroid binding domain	-
AAEL001517	24.24	12.6879	27.6899	135.353	180.573	302.66	21.5393	206.196	-3.24425	4.01262e-10	4.29045e-09	-	3.1.1.- (Carboxylic ester hydrolases.) && B2D0J5.1 RecName: Full=Venom carboxylesterase-6; AltName: Allergen=Api m 8; Flags: Precursor && PF00135:Carboxylesterase family	COesterase
AAEL019767	550.249	356.458	1037.76	4826.34	5633.27	3681	648.154	4713.54	-2.8621	4.01342e-10	4.29045e-09	-	- && Q9V3Z2.1 RecName: Full=Serine protease 7; AltName: Full=Melanization protease 2; Flags: Precursor && PF12032:Regulatory CLIP domain of proteinases|PF00089:Trypsin	Trypsin
AAEL009927	256.944	221.918	553.49	3192.97	3325.95	1693.26	344.118	2737.39	-2.9906	4.06323e-10	4.33517e-09	-	- && - && PF06585:Haemolymph juvenile hormone binding protein (JHBP)|PF16984:Group 7 allergen	-
AAEL004095	16.968	20.3485	65.5328	379.446	669.819	335.38	34.2831	461.548	-3.71125	4.10087e-10	4.36676e-09	-	- && P45376.3 RecName: Full=Aldose reductase; Short=AR; AltName: Full=Aldehyde reductase && PF00248:Aldo/keto reductase family	Aldo_ket_red
AAEL022415	14.544	14.1243	27.3822	125.468	246.166	155.42	18.6835	175.685	-3.20199	4.20045e-10	4.46406e-09	-	- && Q962T1.1 RecName: Full=60S ribosomal protein L32 && PF01655:Ribosomal protein L32	-
AAEL009859	921.122	1047.59	1911.22	8580.49	8481.55	5415.16	1293.31	7492.4	-2.53362	4.37644e-10	4.64201e-09	-	- && Q9V411.1 RecName: Full=Nucleolar GTP-binding protein 1; AltName: Full=Novel nucleolar protein 1 && PF08155:NOGCT (NUC087) domain|PF06858:Nucleolar GTP-binding protein 1 (NOG1)	-
AAEL003606	446.017	529.061	974.992	4702.39	4141.61	2871.18	650.023	3905.06	-2.5849	4.57795e-10	4.8231e-09	-	4.1.1.21 (Phosphoribosylaminoimidazole carboxylase)%3B6.3.2.6 (Phosphoribosylaminoimidazolesuccinocarboxamide synthase) && Q9I7S8.2 RecName: Full=Multifunctional protein ADE2; AltName: Full=Protein adenosine-5; Includes: RecName: Full=Phosphoribosylaminoimidazole-succinocarboxamide synthase; AltName: Full=SAICAR synthetase; Includes: RecName: Full=Phosphoribosylaminoimidazole carboxylase; AltName…	-
AAEL008607	87.2642	115.867	227.673	832.651	1032.51	948.88	143.601	938.014	-2.68825	4.65354e-10	4.89296e-09	-	- && Q6YHK3.2 RecName: Full=CD109 antigen; AltName: Full=150 kDa TGF-beta-1-binding protein; AltName: Full=C3 and PZP-like alpha-2-macroglobulin domain-containing protein 7; AltName: Full=Platelet-specific Gov antigen; AltName: Full=p180; AltName: Full=r150; AltName: CD_antigen=CD109; Flags: Precursor && PF07678:A-macroglobulin complement component|PF10569:Alpha-macro-globulin thiol-ester bond-fo…	A2M_comp
AAEL015006	3570.56	1456.47	2550.86	13216.7	13123.2	19672.9	2525.96	15337.6	-2.60301	4.66552e-10	4.90082e-09	RpL23	- && Q9GNE2.1 RecName: Full=60S ribosomal protein L23; AltName: Full=AeRpL17A; AltName: Full=L17A && PF00238:Ribosomal protein L14p/L23e	-
AAEL002600	792.649	850.328	1980.14	7302.24	10092	7394.72	1207.7	8263	-2.77276	4.97879e-10	5.20976e-09	-	- && Q9XSM2.1 RecName: Full=Tryptase-2; Flags: Precursor && PF00089:Trypsin	Trypsin
AAEL004948	9.69602	23.2212	44.6115	230.405	259.285	286.3	25.8429	258.663	-3.22178	5.01467e-10	5.24226e-09	-	- && A8JUP7.1 RecName: Full=Serine protease Hayan; Flags: Precursor && PF00089:Trypsin	Trypsin
AAEL011454	0	0	0.922997	28.8957	45.5292	57.26	0.307666	43.895	-6.62645	5.02329e-10	5.24623e-09	-	- && Q5M7E1.1 RecName: Full=Clavesin-1; AltName: Full=Retinaldehyde-binding protein 1-like 1 && PF00650:CRAL/TRIO domain	-
AAEL018687	271.489	401.703	786.086	2924.54	3612.24	3361.98	486.426	3299.59	-2.75554	5.0346e-10	5.24796e-09	ND1	- && B0FWD8.1 RecName: Full=NADH-ubiquinone oxidoreductase chain 1; AltName: Full=NADH dehydrogenase subunit 1 && PF00146:NADH dehydrogenase	-
AAEL012245	0	0.957576	0.307666	46.3851	43.9858	24.54	0.421747	38.3037	-6.01127	5.19597e-10	5.4058e-09	-	- && - && PF01607:Chitin binding Peritrophin-A domain	CBM_14
AAEL006342	33.9361	46.4425	138.45	746.725	1071.87	662.58	72.9427	827.057	-3.47767	5.22972e-10	5.43571e-09	-	- && Q0IIS3.1 RecName: Full=Epoxide hydrolase 3; AltName: Full=Abhydrolase domain-containing protein 9 && PF00561:alpha/beta hydrolase fold	Abhydrolase_1
AAEL012855	16.968	1.91515	7.99931	147.52	123.469	1087.94	8.96083	452.976	-5.79731	5.61926e-10	5.81834e-09	-	- && - && -	-
AAEL004931	145.44	88.5758	237.826	869.911	1128.2	1071.58	157.281	1023.23	-2.69784	6.37525e-10	6.54502e-09	-	3.2.1.52 (Beta-N-acetylhexosaminidase) && P20060.2 RecName: Full=Beta-hexosaminidase subunit beta; AltName: Full=Beta-N-acetylhexosaminidase subunit beta; Short=Hexosaminidase subunit B; AltName: Full=N-acetyl-beta-glucosaminidase subunit beta; Flags: Precursor && PF14845:beta-acetyl hexosaminidase like|PF00728:Glycosyl hydrolase family 20, catalytic domain	Glyco_hydro_20
AAEL009653	1893.15	854.876	1467.87	7524.28	6387.21	11762.8	1405.3	8558.11	-2.60722	6.59691e-10	6.74075e-09	RpS30	- && P62866.1 RecName: Full=40S ribosomal protein S30 >P62867.1 RecName: Full=40S ribosomal protein S30 >P62863.1 RecName: Full=40S ribosomal protein S30 >P62864.1 RecName: Full=40S ribosomal protein S30 >P62860.1 RecName: Full=40S ribosomal protein S30 >P62861.1 RecName: Full=40S ribosomal protein S30 >P62862.1 RecName: Full=40S ribosomal protein S30 >P0C2F0.1 RecName: Full=40S ribosomal protein…	Ribosomal_S30
AAEL011369	84.8402	76.6061	197.829	850.141	798.69	850.72	119.758	833.184	-2.78288	6.70444e-10	6.84419e-09	-	- && P42892.2 RecName: Full=Endothelin-converting enzyme 1; Short=ECE-1 && PF01431:Peptidase family M13|PF05649:Peptidase family M13	-
AAEL012616	557.521	297.088	526.108	2075.16	1926.89	2069.54	460.239	2023.86	-2.1418	6.78905e-10	6.91758e-09	-	1.4.1.1 (Alanine dehydrogenase)%3B7.1.1.1 (Proton-translocating NAD(P)(+) transhydrogenase) && P11024.3 RecName: Full=NAD(P) transhydrogenase, mitochondrial; AltName: Full=Nicotinamide nucleotide transhydrogenase; AltName: Full=Pyridine nucleotide transhydrogenase; Flags: Precursor && PF05222:Alanine dehydrogenase/PNT, N-terminal domain|PF12769:4TM region of pyridine nucleotide transhydrogenase, …	-
AAEL001401	673.873	590.106	2206.89	12128.6	13491.3	9701.48	1156.96	11773.8	-3.34577	7.11897e-10	7.2334e-09	LRIM10A	- && - && PF13855:Leucine rich repeat	-
AAEL009198	210.888	265.249	414.733	1380.91	1557.25	1243.36	296.957	1393.84	-2.22363	7.32266e-10	7.40576e-09	-	- && Q6GPQ3.1 RecName: Full=Major facilitator superfamily domain-containing protein 8 && PF07690:Major Facilitator Superfamily	MFS_1
AAEL028985	7.27201	5.26667	8.61464	55.5101	77.9398	98.16	7.05111	77.2033	-3.41521	7.55015e-10	7.62165e-09	-	- && - && -	-
AAEL005629	1910.12	902.994	1411.88	6524.34	6654.21	11182.1	1408.33	8120.2	-2.52835	7.62994e-10	7.6808e-09	RpL7a	- && Q3MHM7.3 RecName: Full=60S ribosomal protein L35 && PF00831:Ribosomal L29 protein	-
AAEL011421	92.1122	122.091	232.595	939.869	1119.71	785.28	148.933	948.286	-2.65761	7.88474e-10	7.92593e-09	-	3.1.3.62 (Multiple inositol-polyphosphate phosphatase)%3B3.1.3.80 (2%2C3-bisphosphoglycerate 3-phosphatase) && - && PF00328:Histidine phosphatase superfamily (branch 2)	Acid_phosphat_A
AAEL005839	31.5121	57.4546	78.7624	305.686	329.508	458.08	55.9097	364.425	-2.63577	8.28065e-10	8.2898e-09	-	- && P52624.2 RecName: Full=Uridine phosphorylase 1; Short=UPase 1; Short=UrdPase 1 && PF01048:Phosphorylase superfamily	-
AAEL010716	286.033	286.076	297.205	1156.59	1057.2	777.1	289.771	996.963	-1.7941	8.37333e-10	8.37487e-09	-	- && Q9JLR1.3 RecName: Full=Protein transport protein Sec61 subunit alpha isoform 2; Short=Sec61 alpha-2 >Q9H9S3.3 RecName: Full=Protein transport protein Sec61 subunit alpha isoform 2; Short=Sec61 alpha-2 >Q2KHX4.3 RecName: Full=Protein transport protein Sec61 subunit alpha isoform 2; Short=Sec61 alpha-2 && PF10559:Plug domain of Sec61p|PF00344:SecY translocase	-
AAEL028668	67.8721	14.8424	28.3052	437.997	277.805	826.18	37.0066	513.994	-3.86096	8.42639e-10	8.42019e-09	-	- && - && -	-
AAEL013857	145.44	193.67	467.652	4787.55	3958.72	1366.06	268.921	3370.78	-3.64376	8.43757e-10	8.42363e-09	-	- && - && PF00089:Trypsin	Trypsin
AAEL008365	564.793	532.412	1605.71	6966.9	9107.38	6396.76	900.971	7490.35	-3.05361	8.51435e-10	8.49248e-09	-	- && - && PF13855:Leucine rich repeat	-
AAEL024478	7.27201	8.61819	15.6909	85.1661	98.7752	122.7	10.527	102.214	-3.15827	8.98087e-10	8.93321e-09	-	- && - && -	-
AAEL002665	305.425	211.146	722.707	3342.01	4160.9	2863	413.092	3455.31	-3.06198	9.27176e-10	9.20572e-09	-	- && Q99542.1 RecName: Full=Matrix metalloproteinase-19; Short=MMP-19; AltName: Full=Matrix metalloproteinase RASI; AltName: Full=Matrix metalloproteinase-18; Short=MMP-18; Flags: Precursor && PF00045:Hemopexin|PF00413:Matrixin	Hemopexin
AAEL015533	237.552	152.973	435.655	2910.1	1375.91	2421.28	275.393	2235.76	-3.01793	9.28548e-10	9.21092e-09	-	- && P52905.1 RecName: Full=Trypsin iota; Flags: Precursor && PF00089:Trypsin	Trypsin
AAEL012661	1759.83	2121.27	2587.16	8810.89	9329.63	6347.68	2156.09	8162.73	-1.92079	9.43745e-10	9.33167e-09	eIF3-S4-2	- && Q1HQN4.1 RecName: Full=Eukaryotic translation initiation factor 3 subunit G; Short=eIF3g; AltName: Full=Eukaryotic translation initiation factor 3 RNA-binding subunit; Short=eIF-3 RNA-binding subunit; AltName: Full=Eukaryotic translation initiation factor 3 subunit 4 && PF12353:Eukaryotic translation initiation factor 3 subunit G|PF00076:RNA recognition motif. (a.k.a. RRM, RBD, or RNP domain)	RRM_1
AAEL004547	220.584	188.403	625.484	3075.11	3336.75	2535.8	344.824	2982.55	-3.10823	9.90563e-10	9.71967e-09	-	- && P33721.1 RecName: Full=Bombyxin B-1 homolog; Contains: RecName: Full=Bombyxin B-1 homolog B chain; Contains: RecName: Full=Bombyxin B-1 homolog A chain; Flags: Precursor [Samia cynthia] && PF00049:Insulin/IGF/Relaxin family	-
AAEL014275	673.873	993.485	1368.5	8272.52	7027.7	3746.44	1011.95	6348.89	-2.64861	1.00439e-09	9.8376e-09	-	- && Q9CW42.2 RecName: Full=Mitochondrial amidoxime-reducing component 1; Short=mARC1; AltName: Full=Molybdenum cofactor sulfurase C-terminal domain-containing protein 1; Short=MOSC domain-containing protein 1; Short=Moco sulfurase C-terminal domain-containing protein 1 && PF03476:MOSC N-terminal beta barrel domain|PF03473:MOSC domain	MOSC_N
AAEL022104	3257.86	3448.95	7526.12	31085.6	34561.3	22650.4	4744.31	29432.5	-2.63286	1.00722e-09	9.85639e-09	-	- && O16797.3 RecName: Full=60S ribosomal protein L3 && PF00297:Ribosomal protein L3	-
AAEL022982	0	0.478788	0	40.3018	43.2141	24.54	0.159596	36.0187	-6.99634	1.00944e-09	9.86931e-09	-	- && - && -	-
AAEL000175	848.402	829.979	1145.75	3023.4	3173.92	2912.08	941.376	3036.47	-1.68858	1.01197e-09	9.87621e-09	eIF3-S8	- && Q17Q06.1 RecName: Full=Eukaryotic translation initiation factor 3 subunit C; Short=eIF3c; AltName: Full=Eukaryotic translation initiation factor 3 subunit 8 && PF05470:Eukaryotic translation initiation factor 3 subunit 8 N-terminus|PF01399:PCI domain	-
AAEL009864	0	4.54849	2.15366	107.979	145.076	24.54	2.23405	92.5315	-5.08845	1.01935e-09	9.93933e-09	-	- && - && PF00100:Zona pellucida-like domain	Zona_pellucida
AAEL006968	1650.75	1644.88	2351.18	8320.43	9422.23	5734.18	1882.27	7825.61	-2.05643	1.02777e-09	1.00125e-08	-	- && - && PF15886:Carbohydrate binding domain (family 32)	-
AAEL014292	1430.16	578.376	1005.14	5550.25	5129.36	9832.36	1004.56	6837.32	-2.76831	1.02975e-09	1.00228e-08	RpS24	- && Q962Q6.1 RecName: Full=40S ribosomal protein S24 [Spodoptera frugiperda] && PF01282:Ribosomal protein S24e	Ribosomal_S24e
AAEL008574	201.192	240.591	268.9	811.36	1010.13	736.2	236.894	852.563	-1.84651	1.03183e-09	1.0034e-08	-	1.3.3.6 (Acyl-CoA oxidase) && Q7KML2.1 RecName: Full=Probable peroxisomal acyl-coenzyme A oxidase 1 && PF14749:Acyl-coenzyme A oxidase N-terminal|PF01756:Acyl-CoA oxidase|PF02770:Acyl-CoA dehydrogenase, middle domain	-
AAEL012674	36.3601	26.3333	64.9174	463.851	392.014	212.68	42.537	356.182	-3.07266	1.07554e-09	1.04404e-08	-	- && P31228.2 RecName: Full=D-aspartate oxidase; Short=DASOX; Short=DDO && PF01266:FAD dependent oxidoreductase	DAO
AAEL009038	104.232	87.6182	279.976	1370.26	1439.96	1128.84	157.275	1313.02	-3.05264	1.07851e-09	1.04599e-08	-	- && P90893.2 RecName: Full=Putative serine protease F56F10.1; Flags: Precursor && PF05577:Serine carboxypeptidase S28	Peptidase_S28
AAEL014614	0	5.74546	15.3833	123.187	134.273	171.78	7.04291	143.08	-4.09633	1.08364e-09	1.05003e-08	-	- && Q9VG82.1 RecName: Full=Probable cytochrome P450 9f2; AltName: Full=CYPIXF2 && PF00067:Cytochrome P450	p450
AAEL014583	4957.09	1585.27	2920.05	21153.9	18592.1	35108.6	3154.14	24951.5	-2.98457	1.11458e-09	1.07617e-08	RpLP2	- && P05389.1 RecName: Full=60S acidic ribosomal protein P2; AltName: Full=Acidic ribosomal protein RPA1 && PF00428:60s Acidic ribosomal protein	-
AAEL020238	4462.59	6186.18	12305.1	69695.6	69569.4	36147.4	7651.29	58470.8	-2.93376	1.12507e-09	1.08534e-08	-	- && Q16ZR8.2 RecName: Full=40S ribosomal protein SA && PF16122:40S ribosomal protein SA C-terminus|PF00318:Ribosomal protein S2	-
AAEL007441	642.361	571.194	805.469	2529.13	2455.49	1955.02	673.008	2313.21	-1.784	1.26526e-09	1.21418e-08	-	- && Q9UNL2.1 RecName: Full=Translocon-associated protein subunit gamma; Short=TRAP-gamma; AltName: Full=Signal sequence receptor subunit gamma; Short=SSR-gamma && PF07074:Translocon-associated protein, gamma subunit (TRAP-gamma)	-
AAEL009872	831.434	575.025	1281.73	3780.01	5644.85	4809.84	896.064	4744.9	-2.40401	1.26645e-09	1.21418e-08	-	- && Q28DB5.1 RecName: Full=Alanine aminotransferase 2; Short=ALT2; AltName: Full=Glutamate pyruvate transaminase 2; Short=GPT 2; AltName: Full=Glutamic--alanine transaminase 2; AltName: Full=Glutamic--pyruvic transaminase 2 && PF00155:Aminotransferase class I and II	Aminotran_1_2
AAEL008854	431.473	447.428	616.562	1714.73	1765.61	1578.74	498.487	1686.36	-1.75617	1.31303e-09	1.25663e-08	-	- && Q32NQ8.1 RecName: Full=RING finger protein 10 && PF00097:Zinc finger, C3HC4 type (RING finger)	zf-C3HC4
AAEL011850	48.4801	41.6546	82.4544	279.071	336.453	392.64	57.5297	336.055	-2.51457	1.39987e-09	1.33738e-08	CYP315A1	- && Q9VGH1.1 RecName: Full=Cytochrome P450 315a1, mitochondrial; AltName: Full=CYPCCCXVA1; AltName: Full=Protein shadow; Flags: Precursor && PF00067:Cytochrome P450	p450
AAEL019853	431.473	420.615	706.093	2272.11	2520.31	1856.86	519.394	2216.43	-2.0927	1.43326e-09	1.36807e-08	-	- && Q9VWU1.1 RecName: Full=Serine protease persephone; Flags: Precursor && PF00089:Trypsin	Trypsin
AAEL000545	0	0	0.615331	31.9373	30.0956	49.08	0.20511	37.0376	-6.83691	1.4478e-09	1.38075e-08	-	- && Q8R0W5.2 RecName: Full=Carboxylesterase 4A; Flags: Precursor && PF00135:Carboxylesterase family	COesterase
AAEL028682	55.7521	26.094	32.3049	260.821	267.002	1014.32	38.0503	514.048	-3.7736	1.45355e-09	1.38399e-08	-	- && - && -	-
AAEL009585	12.12	1.67576	10.153	120.145	189.834	114.52	7.98292	141.5	-4.31481	1.52318e-09	1.44503e-08	-	- && - && PF01607:Chitin binding Peritrophin-A domain	CBM_14
AAEL001864	1684.68	1830.65	3905.82	16383.1	14736.8	11918.3	2473.71	14346	-2.53523	1.53165e-09	1.4518e-08	-	- && Q60876.3 RecName: Full=Eukaryotic translation initiation factor 4E-binding protein 1; Short=4E-BP1; Short=eIF4E-binding protein 1; AltName: Full=Phosphorylated heat- and acid-stable protein regulated by insulin 1; Short=PHAS-I && PF05456:Eukaryotic translation initiation factor 4E binding protein (EIF4EBP)	-
AAEL011278	332.089	396.437	595.333	2107.86	2206.24	1546.02	441.286	1953.37	-2.14429	1.56305e-09	1.47898e-08	-	- && P51909.1 RecName: Full=Apolipoprotein D; Short=Apo-D; Short=ApoD; Flags: Precursor && PF00061:Lipocalin / cytosolic fatty-acid binding protein family	-
AAEL005738	21.816	6.22425	8.9223	128.51	161.281	81.8	12.3209	123.864	-3.58803	1.5808e-09	1.49447e-08	-	- && O02437.1 RecName: Full=Protein yellow; Flags: Precursor && PF03022:Major royal jelly protein	-
AAEL021602	65.4481	50.7515	108.298	471.455	407.448	376.28	74.8327	418.394	-2.47874	1.58268e-09	1.49496e-08	-	- && - && -	-
AAEL027199	317.545	483.576	492.265	2318.5	1905.28	1390.6	431.129	1871.46	-2.11649	1.62106e-09	1.52987e-08	-	4.3.2.2 (Adenylosuccinate lyase) && P54822.2 RecName: Full=Adenylosuccinate lyase; Short=ASL; AltName: Full=Adenylosuccinase; Short=ASase && -	-
AAEL013875	1716.2	1734.17	1570.94	6906.06	10690.9	5087.96	1673.77	7561.63	-2.17739	1.62903e-09	1.53606e-08	-	- && Q26499.1 RecName: Full=23 kDa integral membrane protein; AltName: Full=Sh23 && PF00335:Tetraspanin family	Tetraspannin
AAEL009852	453.289	113.952	320.28	2237.13	2274.14	5235.2	295.84	3248.83	-3.46214	1.63223e-09	1.53775e-08	-	- && - && -	-
AAEL011989	540.553	447.428	458.729	1513.98	1329.61	1382.42	482.237	1408.67	-1.55278	1.65505e-09	1.55655e-08	-	- && Q9D8V0.1 RecName: Full=Minor histocompatibility antigen H13; AltName: Full=Presenilin-like protein 3; AltName: Full=Signal peptide peptidase && PF04258:Signal peptide peptidase	-
AAEL006511	3083.33	1223.3	1898.91	11730.9	10585.9	22086	2068.52	14800.9	-2.83983	1.69833e-09	1.59587e-08	-	- && P18101.2 RecName: Full=Ubiquitin-60S ribosomal protein L40; AltName: Full=CEP52; Contains: RecName: Full=Ubiquitin; Contains: RecName: Full=60S ribosomal protein L40; Flags: Precursor && PF00240:Ubiquitin family|PF01020:Ribosomal L40e family	ubiquitin
AAEL006698	3294.22	1407.64	2388.41	11518.7	11318.2	19043	2363.42	13960	-2.56298	1.70566e-09	1.59862e-08	RpL31	- && Q9GN74.1 RecName: Full=60S ribosomal protein L31 && PF01198:Ribosomal protein L31e	Ribosomal_L31e
AAEL005097	2171.91	2940.72	5169.71	24805.4	24535.6	14233.2	3427.44	21191.4	-2.6279	1.72585e-09	1.61614e-08	-	- && P41126.1 RecName: Full=60S ribosomal protein L13; AltName: Full=BBC1 protein homolog && PF01294:Ribosomal protein L13e	-
AAEL019564	87.2642	40.2182	136.296	685.131	851.936	564.42	87.9261	700.496	-3.00023	1.76494e-09	1.65133e-08	-	- && Q9ESD1.2 RecName: Full=Prostasin; AltName: Full=Channel-activating protease 1; Short=CAP1; AltName: Full=Serine protease 8; Contains: RecName: Full=Prostasin light chain; Contains: RecName: Full=Prostasin heavy chain; Flags: Precursor && PF16030:Serine protease gd N-terminus|PF00089:Trypsin	Trypsin
AAEL002481	33.9361	39.7394	106.76	612.132	682.938	376.28	60.1451	557.117	-3.19023	1.77879e-09	1.66285e-08	-	- && - && PF01607:Chitin binding Peritrophin-A domain	CBM_14
AAEL014526	671.449	524.512	1217.43	4671.97	5142.48	3550.12	804.465	4454.86	-2.46903	1.82999e-09	1.70778e-08	-	- && A5A761.1 RecName: Full=Sideroflexin-1 && PF03820:Tricarboxylate carrier	-
AAEL005496	82.4162	87.6182	239.056	1171.03	1127.43	883.44	136.364	1060.63	-2.94708	1.84652e-09	1.72026e-08	-	- && Q9NY26.1 RecName: Full=Zinc transporter ZIP1; AltName: Full=Solute carrier family 39 member 1; AltName: Full=Zinc-iron-regulated transporter-like; AltName: Full=Zrt- and Irt-like protein 1; Short=ZIP-1; Short=hZIP1 && PF02535:ZIP Zinc transporter	-
AAEL007945	593.881	908.501	1014.68	3778.49	4157.82	2748.48	839.021	3561.6	-2.0843	1.88813e-09	1.75601e-08	-	- && Q170C2.1 RecName: Full=Eukaryotic translation initiation factor 3 subunit H; Short=eIF3h && PF01398:JAB1/Mov34/MPN/PAD-1 ubiquitin protease	Mov34
AAEL001044	232.704	248.97	352.277	1343.65	1460.79	867.08	277.984	1223.84	-2.14125	1.95444e-09	1.81148e-08	Aats-tyr	6.1.1.1 (Tyrosine--tRNA ligase) && Q6TGS6.2 RecName: Full=Tyrosine--tRNA ligase, cytoplasmic; AltName: Full=Tyrosyl-tRNA synthetase; Short=TyrRS && PF01588:Putative tRNA binding domain|PF00579:tRNA synthetases class I (W and Y)	-
AAEL023505	0	0	0.307666	27.3748	39.3557	40.9	0.102555	35.8769	-7.47985	1.9638e-09	1.81861e-08	-	- && - && PF00089:Trypsin	Trypsin
AAEL011738	346.633	377.285	397.196	1461.51	1223.11	1006.14	373.705	1230.26	-1.72428	1.98865e-09	1.84005e-08	-	- && - && PF01585:G-patch domain	G-patch
AAEL008329	3827.5	1478.26	2313.65	13530	12708	19836.5	2539.8	15358.2	-2.59726	2.02089e-09	1.86829e-08	RpL24	- && Q9VJY6.1 RecName: Full=60S ribosomal protein L24 && PF01246:Ribosomal protein L24e	-
AAEL003419	0	1.19697	0.615331	46.3851	60.9628	16.36	0.604101	41.236	-5.70469	2.1227e-09	1.9508e-08	-	- && - && PF01522:Polysaccharide deacetylase|PF01607:Chitin binding Peritrophin-A domain|PF00057:Low-density lipoprotein receptor domain class A	CBM_14
AAEL014069	0	1.19697	0	64.635	47.8442	24.54	0.39899	45.6731	-6.30298	2.21503e-09	2.02709e-08	-	- && Q03401.1 RecName: Full=Cysteine-rich secretory protein 1; Short=CRISP-1; AltName: Full=Acidic epididymal glycoprotein 1; AltName: Full=Sperm-coating glycoprotein 1; Short=SCP 1; Flags: Precursor && PF00188:Cysteine-rich secretory protein family|PF08562:Crisp	SCP
AAEL003363	220.584	175.715	482.112	1942.85	1956.21	1717.8	292.804	1872.29	-2.67242	2.25529e-09	2.05874e-08	-	3.1.3.4 (Phosphatidate phosphatase) && Q8NEB5.2 RecName: Full=Phospholipid phosphatase 5; AltName: Full=Phosphatidic acid phosphatase type 2 domain-containing protein 1B && PF01569:PAP2 superfamily	-
AAEL009861	848.402	900.122	2246.88	15616.6	13138.6	6249.52	1331.8	11668.2	-3.1305	2.35788e-09	2.13981e-08	-	- && - && -	-
AAEL008632	24.24	23.7	60.9178	286.675	362.69	237.22	36.286	295.529	-2.99836	2.42802e-09	2.19979e-08	-	- && Q64343.1 RecName: Full=ATP-binding cassette sub-family G member 1; AltName: Full=ATP-binding cassette transporter 8; AltName: Full=White protein homolog && PF01061:ABC-2 type transporter|PF00005:ABC transporter	ABC2_membrane
AAEL008620	1066.56	877.379	2638.85	11943.8	14631.1	8597.18	1527.6	11724	-2.9395	2.47782e-09	2.24304e-08	-	- && - && -	-
AAEL024334	0	2.87273	7.38397	53.2288	87.9717	130.88	3.4189	90.6935	-4.37975	2.60036e-09	2.34809e-08	-	- && - && -	-
AAEL006169	1369.56	1469.16	2936.98	11637.3	15754.6	8073.66	1925.23	11821.9	-2.61798	2.60374e-09	2.3492e-08	-	3.4.23.- (Aspartic endopeptidases.) && Q03168.2 RecName: Full=Lysosomal aspartic protease; Flags: Precursor && PF00026:Eukaryotic aspartyl protease	Asp
AAEL000516	48.4801	28.9667	32.9202	218.238	198.322	139.06	36.789	185.207	-2.43108	2.61214e-09	2.35482e-08	-	2.7.1.222 (4-hydroxytryptamine kinase) && - && PF02958:Ecdysteroid kinase	-
AAEL000234	271.489	223.115	413.195	1587.74	1869.78	1071.58	302.6	1509.7	-2.32214	2.62782e-09	2.36571e-08	SCRB7	- && - && PF01130:CD36 family	-
AAEL008485	450.865	370.103	1178.67	5567.74	7460.61	3942.76	666.545	5657.04	-3.08385	2.63137e-09	2.36627e-08	-	- && P83632.1 RecName: Full=27 kDa hemolymph protein; AltName: Full=P27K; Short=27k; Flags: Precursor [Galleria mellonella] && PF07165:Protein of unknown function (DUF1397)	-
AAEL008841	109.08	76.1273	101.222	392.373	387.384	310.84	95.4765	363.532	-1.9637	2.74678e-09	2.46394e-08	-	1.3.3.6 (Acyl-CoA oxidase) && O15254.2 RecName: Full=Peroxisomal acyl-coenzyme A oxidase 3; AltName: Full=Branched-chain acyl-CoA oxidase; Short=BRCACox; AltName: Full=Pristanoyl-CoA oxidase && PF02770:Acyl-CoA dehydrogenase, middle domain|PF01756:Acyl-CoA oxidase	-
AAEL001113	1444.71	1031.79	869.771	5107.69	4531.31	3533.76	1115.42	4390.92	-1.98226	2.86559e-09	2.55366e-08	-	- && Q9V7S5.1 RecName: Full=Putative inorganic phosphate cotransporter && PF07690:Major Facilitator Superfamily	MFS_1
AAEL027257	16.968	1.19697	6.46098	116.343	170.542	220.86	8.20866	169.248	-4.64346	2.92272e-09	2.60244e-08	-	- && - && -	-
AAEL011756	53.3281	59.1303	195.06	945.192	1122.8	858.9	102.506	975.629	-3.23253	2.93555e-09	2.61173e-08	-	- && P46562.2 RecName: Full=Putative aldehyde dehydrogenase family 7 member A1 homolog; AltName: Full=ALH-9 && PF00171:Aldehyde dehydrogenase family	Aldedh
AAEL008596	109.08	57.2152	149.525	755.85	684.481	515.34	105.274	651.89	-2.6417	3.00459e-09	2.66878e-08	SPZ3A	- && Q9VLV7.2 RecName: Full=Protein spaetzle 3; AltName: Full=Protein spatzle 3; Flags: Precursor && PF16077:Spaetzle	-
AAEL009647	526.009	531.215	1014.99	3809.66	2977.92	3067.5	690.738	3285.03	-2.24715	3.008e-09	2.66963e-08	-	2.5.1.87 (Ditrans%2Cpolycis-polyprenyl diphosphate synthase ((2E%2C6E)-farnesyldiphosphate specific)) && - && -	-
AAEL012777	14.544	9.57576	8.9223	95.0515	202.952	57.26	11.014	118.421	-3.56869	3.24199e-09	2.86793e-08	-	- && - && PF00089:Trypsin	Trypsin
AAEL002638	41.2081	51.4697	119.374	440.279	543.264	548.06	70.684	510.534	-2.81765	3.27393e-09	2.89148e-08	CYP9J6	- && Q9VG82.1 RecName: Full=Probable cytochrome P450 9f2; AltName: Full=CYPIXF2 && PF00067:Cytochrome P450	p450
AAEL017212	841.13	662.643	1867.84	7275.62	6398.01	7574.68	1123.87	7082.77	-2.65412	3.32696e-09	2.93355e-08	-	- && - && -	-
AAEL005639	121.2	135.736	218.135	745.204	814.895	588.96	158.357	716.353	-2.17216	3.35223e-09	2.95344e-08	-	3.2.1.- (Glycosidases%2C i.e. enzymes hydrolyzing O- and S-glycosyl compounds.) && Q9BV94.2 RecName: Full=ER degradation-enhancing alpha-mannosidase-like protein 2; Flags: Precursor && PF01532:Glycosyl hydrolase family 47	-
AAEL007259	1352.59	1149.09	3203.41	17080.4	21793	8981.64	1901.7	15951.7	-3.06809	3.37472e-09	2.96845e-08	-	- && Q6IR76.1 RecName: Full=Transmembrane protein 19 [Xenopus laevis] && PF01940:Integral membrane protein DUF92|PF07165:Protein of unknown function (DUF1397)	-
AAEL000566	12.12	6.22425	26.1516	287.436	167.455	139.06	14.8319	197.984	-3.72947	3.47488e-09	3.0516e-08	-	- && - && -	-
AAEL010866	130.896	149.382	254.132	868.391	924.474	711.66	178.137	834.842	-2.22089	3.51444e-09	3.07888e-08	-	- && P05049.2 RecName: Full=Serine protease snake; Flags: Precursor && PF00089:Trypsin	Trypsin
AAEL027686	133.32	68.9455	147.679	596.163	522.428	719.84	116.648	612.81	-2.39582	3.52295e-09	3.08385e-08	-	- && Q9H172.2 RecName: Full=ATP-binding cassette sub-family G member 4 && PF01061:ABC-2 type transporter|PF00005:ABC transporter	ABC_tran
AAEL006344	130.896	82.1122	296.897	1636.41	1995.57	989.78	169.969	1540.58	-3.17822	3.67209e-09	3.20666e-08	-	- && P52840.1 RecName: Full=Sulfotransferase 1A1; Short=ST1A1; AltName: Full=Aryl sulfotransferase; AltName: Full=Phenol sulfotransferase; AltName: Full=Phenol/aryl sulfotransferase; Short=mSTp1; AltName: Full=ST1A4; AltName: Full=Sulfokinase && PF00685:Sulfotransferase domain	Sulfotransfer_1
AAEL008366	290.881	362.443	391.043	1602.19	1661.43	965.24	348.122	1409.62	-2.02127	3.68394e-09	3.21443e-08	-	1.2.4.4 (3-methyl-2-oxobutanoate dehydrogenase (2-methylpropanoyl-transferring)) && A5A6H9.1 RecName: Full=2-oxoisovalerate dehydrogenase subunit alpha, mitochondrial; AltName: Full=Branched-chain alpha-keto acid dehydrogenase E1 component alpha chain; Short=BCKDE1A; Short=BCKDH E1-alpha; Flags: Precursor && PF00676:Dehydrogenase E1 component	-
AAEL010821	17925.5	25855.5	44694.6	228575	255942	117358	29491.9	200625	-2.76608	3.9029e-09	3.39459e-08	RpLP0	- && Q9U3U0.1 RecName: Full=60S acidic ribosomal protein P0; Short=CcP0 && PF00428:60s Acidic ribosomal protein|PF00466:Ribosomal protein L10	-
AAEL007371	1112.62	420.855	1322.96	5770.77	5722.02	7394.72	952.145	6295.83	-2.72579	4.03746e-09	3.49796e-08	-	- && - && -	-
AAEL007106	14.544	26.8121	68.9171	409.862	470.726	278.12	36.7578	386.236	-3.34567	4.11856e-09	3.56221e-08	-	- && Q14BX2.1 RecName: Full=Serine protease 55; Flags: Precursor && PF00089:Trypsin	Trypsin
AAEL012711	65.4481	62.9606	163.37	698.058	763.193	556.24	97.2597	672.497	-2.77644	4.19031e-09	3.62139e-08	CLIPC12	- && P39675.1 RecName: Full=Mite allergen Der p 3; AltName: Full=Allergen Der p III; AltName: Allergen=Der p 3; Flags: Precursor && PF00089:Trypsin	Trypsin
AAEL006718	208.464	126.161	382.121	1584.7	1618.22	1374.24	238.915	1525.72	-2.67338	4.2331e-09	3.64966e-08	-	- && - && PF03083:Sugar efflux transporter for intercellular exchange	-
AAEL013032	99.3842	65.3546	212.905	879.797	1072.64	826.18	125.881	926.205	-2.87309	4.24255e-09	3.65492e-08	-	- && A8JUP7.1 RecName: Full=Serine protease Hayan; Flags: Precursor && PF00089:Trypsin	Trypsin
AAEL003889	53.3281	43.0909	111.375	441.039	659.016	392.64	69.2647	497.565	-2.83652	4.26812e-09	3.67403e-08	GNBPB1	- && Q8N0N3.1 RecName: Full=Beta-1,3-glucan-binding protein; Short=GBP; Flags: Precursor && PF00722:Glycosyl hydrolases family 16	-
AAEL018671	2.424	4.54849	3.99965	38.781	52.4743	98.16	3.65738	63.1384	-3.86559	4.27688e-09	3.67866e-08	ND3	7.1.1.2 (NADH:ubiquinone reductase (H(+)-translocating)) && B0FWD2.1 RecName: Full=NADH-ubiquinone oxidoreductase chain 3; AltName: Full=NADH dehydrogenase subunit 3 && PF00507:NADH-ubiquinone/plastoquinone oxidoreductase, chain 3	-
AAEL010299	3396.03	1371.01	2232.42	12216	10954	21521.6	2333.15	14897.2	-2.67534	4.33885e-09	3.72018e-08	RpS12	- && P80455.2 RecName: Full=40S ribosomal protein S12 && PF01248:Ribosomal protein L7Ae/L30e/S12e/Gadd45 family	-
AAEL001795	63.0241	130.23	167.062	901.849	878.173	515.34	120.106	765.121	-2.65617	4.36553e-09	3.73717e-08	-	3.6.1.9 (Nucleotide diphosphatase) && O95671.3 RecName: Full=N-acetylserotonin O-methyltransferase-like protein; Short=ASMTL && PF02545:Maf-like protein	Maf
AAEL019403	39455.5	51394.8	48623.5	165396	180798	121260	46491.3	155818	-1.74486	4.38288e-09	3.74907e-08	-	- && Q9U639.1 RecName: Full=Heat shock 70 kDa protein cognate 4; Short=Hsc 70-4 && PF00012:Hsp70 protein|PF10712:NAD-specific glutamate dehydrogenase	HSP70
AAEL024454	38.7841	40.2182	88.6077	387.05	301.727	392.64	55.87	360.472	-2.65261	4.39951e-09	3.76033e-08	-	- && P40656.3 RecName: Full=Putative transcription factor SOX-14 && PF00505:HMG (high mobility group) box	HMG_box
AAEL007342	77.5681	86.1819	191.06	685.892	809.494	662.58	118.27	719.322	-2.58834	4.44441e-09	3.79275e-08	-	- && - && PF10601:LITAF-like zinc ribbon domain	-
AAEL000551	736.897	428.994	1189.44	5098.56	4778.25	3787.34	785.109	4554.72	-2.53693	4.45416e-09	3.79528e-08	-	- && - && PF05375:Pacifastin inhibitor (LCMII)	-
AAEL017022	2.424	0.718182	2.15366	41.0623	83.3416	24.54	1.76528	49.6479	-5.09704	4.49491e-09	3.82384e-08	-	- && - && -	-
AAEL007771	3512.38	1225.22	2026.9	12661.6	12017.4	21865.1	2254.83	15514.7	-2.78355	4.61975e-09	3.92697e-08	RpL22	- && P50887.2 RecName: Full=60S ribosomal protein L22 && PF01776:Ribosomal L22e protein family	-
AAEL019898	92.1122	62.2425	111.99	339.904	456.064	629.86	88.7816	475.276	-2.40481	4.7171e-09	4.00033e-08	-	- && - && PF15893:Domain of unknown function (DUF4739)	-
AAEL008928	283.609	264.052	355.661	1050.13	907.497	1398.78	301.107	1118.8	-1.88073	4.78029e-09	4.04446e-08	Kir2A	- && F1MYR9.2 RecName: Full=G protein-activated inward rectifier potassium channel 4; Short=GIRK-4; AltName: Full=Cardiac inward rectifier; AltName: Full=Heart KATP channel; AltName: Full=Inward rectifier K(+) channel Kir3.4; AltName: Full=KATP-1; AltName: Full=Potassium channel, inwardly rectifying subfamily J member 5 && PF01007:Inward rectifier potassium channel	-
AAEL007473	4.84801	30.403	71.9938	528.486	625.833	490.8	35.7483	548.373	-3.87573	4.8414e-09	4.09298e-08	CYP6AH1	- && Q9V4U7.2 RecName: Full=Probable cytochrome P450 6a14; AltName: Full=CYPVIA14 && PF00067:Cytochrome P450	p450
AAEL001715	942.938	1200.32	1121.75	4398.98	4078.34	2830.28	1088.34	3769.2	-1.7937	4.87726e-09	4.12009e-08	-	- && P48643.1 RecName: Full=T-complex protein 1 subunit epsilon; Short=TCP-1-epsilon; AltName: Full=CCT-epsilon >Q4R6V2.1 RecName: Full=T-complex protein 1 subunit epsilon; Short=TCP-1-epsilon; AltName: Full=CCT-epsilon && PF00118:TCP-1/cpn60 chaperonin family	-
AAEL000668	41.2081	35.6697	110.452	1206.01	472.269	458.08	62.4433	712.121	-3.49967	5.08621e-09	4.28329e-08	-	- && - && PF13855:Leucine rich repeat	-
AAEL020998	164.832	249.688	442.423	1416.65	1896.79	1595.1	285.648	1636.18	-2.50759	5.09305e-09	4.28573e-08	-	- && Q32KP1.1 RecName: Full=Tetraspanin-31; Short=Tspan-31 && PF00335:Tetraspanin family	Tetraspannin
AAEL012764	310.273	302.834	740.859	4548.78	5595.46	1873.22	451.322	4005.82	-3.14893	5.14563e-09	4.32663e-08	-	2.1.1.20 (Glycine N-methyltransferase) && Q29513.1 RecName: Full=Glycine N-methyltransferase && PF12847:Methyltransferase domain	-
AAEL000037	395.113	264.53	807.315	2721.51	4259.68	3083.86	488.986	3355.02	-2.77676	5.5034e-09	4.60254e-08	CLIPB35	3.4.21.- (Serine endopeptidases.) && P13582.3 RecName: Full=Serine protease easter; Flags: Precursor && PF12032:Regulatory CLIP domain of proteinases|PF00089:Trypsin	Trypsin
AAEL023206	0	0	0	26.6144	20.8354	65.44	0	37.6299	-8.37469	5.564e-09	4.64964e-08	-	- && - && -	-
AAEL007715	2792.45	1100.49	1824.15	9586.51	8759.35	14077.8	1905.7	10807.9	-2.50486	5.6349e-09	4.70527e-08	RpL21	- && P46778.2 RecName: Full=60S ribosomal protein L21 && PF01157:Ribosomal protein L21e	-
AAEL012853	135.744	83.5485	271.361	1434.14	1033.28	1047.04	163.551	1171.49	-2.83707	5.67875e-09	4.73825e-08	-	- && - && -	-
AAEL009385	4.84801	3.59091	0.922997	57.0309	62.5062	40.9	3.12064	53.479	-4.37368	5.85373e-09	4.87303e-08	-	- && Q9GPJ1.3 RecName: Full=Protein Skeletor, isoforms D/E; Flags: Precursor && PF03351:DOMON domain|PF10517:Electron transfer DM13	-
AAEL007687	50.9041	50.5122	73.5321	237.249	237.678	278.12	58.3161	251.015	-2.0715	6.21866e-09	5.16891e-08	-	- && Q92544.2 RecName: Full=Transmembrane 9 superfamily member 4; AltName: Full=Tumor cannibalism associated protein 1; Flags: Precursor && PF02990:Endomembrane protein 70	-
AAEL002023	1636.2	1476.34	2127.51	13008.4	8528.62	5390.62	1746.68	8975.87	-2.36248	6.2613e-09	5.20037e-08	-	- && Q2PQM7.1 RecName: Full=Chitinase-like protein Idgf4; AltName: Full=Imaginal disk growth factor protein 4; Flags: Precursor && PF00704:Glycosyl hydrolases family 18	-
AAEL004833	104.232	56.497	166.139	555.101	922.931	768.92	108.956	748.984	-2.77903	6.29643e-09	5.22555e-08	-	- && - && PF03769:Attacin, C-terminal region	-
AAEL002176	12.12	21.5455	51.3802	286.675	358.832	196.32	28.3485	280.609	-3.25311	6.52159e-09	5.40829e-08	-	- && Q652Q8.1 RecName: Full=Probable uridine nucleosidase 2; AltName: Full=Uridine ribohydrolase 2 && PF01156:Inosine-uridine preferring nucleoside hydrolase	-
AAEL012120	346.633	224.791	418.118	1379.39	1338.1	1210.64	329.847	1309.37	-1.99355	6.57772e-09	5.44654e-08	-	- && Q6DCP1.1 RecName: Full=FAD-dependent oxidoreductase domain-containing protein 1 && PF01266:FAD dependent oxidoreductase	DAO
AAEL000679	511.465	287.273	462.729	1650.85	1450.76	1897.76	420.489	1666.46	-1.98956	6.67115e-09	5.51969e-08	-	- && Q9VJ33.1 RecName: Full=NEDD8; AltName: Full=Neddylin; AltName: Full=Ubiquitin-like protein Nedd8; Flags: Precursor && PF00240:Ubiquitin family	ubiquitin
AAEL003722	220.584	115.149	243.979	876.755	838.817	1227	193.237	980.858	-2.34271	6.71408e-09	5.55099e-08	-	- && Q9V3W0.1 RecName: Full=RutC family protein UK114 && PF01042:Endoribonuclease L-PSP	Ribonuc_L-PSP
AAEL019789	26.664	15.8	45.2268	238.009	175.943	294.48	29.2303	236.144	-2.98461	6.72914e-09	5.55499e-08	-	- && Q1HRR3.1 RecName: Full=40S ribosomal protein S3a && PF01015:Ribosomal S3Ae family	-
AAEL005567	1565.91	1664.51	4647.6	23878.5	24239.3	13766.9	2626	20628.2	-2.97318	6.74083e-09	5.56042e-08	-	- && Q99733.1 RecName: Full=Nucleosome assembly protein 1-like 4; AltName: Full=Nucleosome assembly protein 2; Short=NAP-2 && PF00956:Nucleosome assembly protein (NAP)	-
AAEL018678	1066.56	1041.12	2932.05	11735.4	15125	9390.64	1679.91	12083.7	-2.84576	6.88645e-09	5.67193e-08	ND5	7.1.1.2 (NADH:ubiquinone reductase (H(+)-translocating)) && B0FWD3.1 RecName: Full=NADH-ubiquinone oxidoreductase chain 5; AltName: Full=NADH dehydrogenase subunit 5 && PF00361:Proton-conducting membrane transporter|PF06455:NADH dehydrogenase subunit 5 C-terminus	-
AAEL007816	111.504	45.4849	123.066	634.184	632.007	474.44	93.3518	580.21	-2.65753	7.13486e-09	5.86764e-08	CYP4D23	- && Q27589.2 RecName: Full=Cytochrome P450 4d2; AltName: Full=CYPIVD2 && PF00067:Cytochrome P450	p450
AAEL006161	53.3281	20.1091	59.6871	340.665	372.722	253.58	44.3748	322.322	-2.899	7.17014e-09	5.88404e-08	CLIPB31	3.4.21.- (Serine endopeptidases.) && Q9V3Z2.1 RecName: Full=Serine protease 7; AltName: Full=Melanization protease 2; Flags: Precursor && PF12032:Regulatory CLIP domain of proteinases|PF00089:Trypsin	Trypsin
AAEL009359	43.6321	66.7909	239.979	1364.18	1681.49	1096.12	116.801	1380.6	-3.54648	7.17751e-09	5.88404e-08	-	- && - && PF13855:Leucine rich repeat	-
AAEL003067	84.8402	105.573	216.289	714.787	936.821	744.38	135.567	798.663	-2.5423	7.21784e-09	5.90462e-08	-	- && - && -	-
AAEL002610	1997.38	1101.21	3589.23	12650.2	15437.5	14290.5	2229.27	14126.1	-2.66343	7.2675e-09	5.94077e-08	-	- && A0A126GUP6.1 RecName: Full=Melanization protease 1; Flags: Precursor && PF00089:Trypsin	Trypsin
AAEL025864	14.544	9.81516	21.5366	145.239	118.839	89.98	15.2986	118.019	-2.97489	7.33238e-09	5.98481e-08	-	- && - && -	-
AAEL012064	84.8402	110.121	103.683	415.185	651.299	327.2	99.5482	464.561	-2.22917	7.51955e-09	6.12837e-08	-	- && - && -	-
AAEL013272	1849.52	624.34	1138.67	6703.03	6244.44	10993.9	1204.18	7980.47	-2.73026	7.97606e-09	6.47132e-08	RpL27a	- && Q9VMU4.3 RecName: Full=60S ribosomal protein L37a && PF01780:Ribosomal L37ae protein family	-
AAEL024497	186.648	168.533	380.89	1362.66	1284.85	1169.74	245.357	1272.42	-2.36896	7.99828e-09	6.48452e-08	-	- && Q6DKB0.1 RecName: Full=Cytosolic purine 5'-nucleotidase; AltName: Full=Cytosolic 5'-nucleotidase II && PF05761:5' nucleotidase family	-
AAEL010909	29.0881	19.3909	42.7655	171.853	207.582	179.96	30.4148	186.465	-2.6156	8.05493e-09	6.52558e-08	-	- && - && -	-
AAEL022615	0	5.02728	7.99931	60.833	69.4513	106.34	4.34219	78.8748	-3.82717	8.12414e-09	6.57674e-08	-	2.8.1.9 (Molybdenum cofactor sulfurtransferase) && Q16P90.1 RecName: Full=Molybdenum cofactor sulfurase 3; Short=MCS 3; Short=MOS 3; Short=MoCo sulfurase 3; AltName: Full=Molybdenum cofactor sulfurtransferase 3; AltName: Full=Protein maroon-like 3; Short=Ma-l 3 && PF03476:MOSC N-terminal beta barrel domain|PF03473:MOSC domain|PF00266:Aminotransferase class-V	Aminotran_5
AAEL021861	53.3281	106.53	387.351	2846.22	1718.53	3345.62	182.403	2636.79	-3.84072	8.22143e-09	6.65055e-08	-	- && Q9V419.1 RecName: Full=Probable cytochrome P450 28a5; AltName: Full=CYPXXVIIIA5 && PF00067:Cytochrome P450	p450
AAEL015298	225.432	256.63	300.589	860.786	730.782	899.8	260.884	830.456	-1.65641	8.30277e-09	6.71135e-08	-	- && Q91ZH7.1 RecName: Full=Phospholipase ABHD3; AltName: Full=Abhydrolase domain-containing protein 3; AltName: Full=Lung alpha/beta hydrolase 3; Short=MmLABH3 && PF12146:Serine aminopeptidase, S33	-
AAEL002404	836.282	604.47	804.853	7573.7	6224.38	2118.62	748.535	5305.57	-2.82864	8.53382e-09	6.88277e-08	-	- && P18475.2 RecName: Full=Tyrosine-protein kinase receptor torso; Flags: Precursor && PF07714:Protein tyrosine kinase	Pkinase_Tyr
AAEL014335	14.544	18.194	16.9216	98.0932	84.8849	106.34	16.5532	96.4394	-2.48136	8.6018e-09	6.93245e-08	-	- && P46941.1 RecName: Full=WW domain-containing protein tag-325 && PF00620:RhoGAP domain	RhoGAP
AAEL006168	26.664	38.0637	92.915	426.591	629.692	327.2	52.5476	461.161	-3.10523	8.74179e-09	7.03888e-08	CLIPB42	3.4.21.- (Serine endopeptidases.) && A0A126GUP6.1 RecName: Full=Melanization protease 1; Flags: Precursor && PF12032:Regulatory CLIP domain of proteinases|PF00089:Trypsin	Trypsin
AAEL023854	0	0.718182	0	30.4165	27.0088	40.9	0.239394	32.7751	-6.31093	8.74681e-09	7.03888e-08	-	- && - && -	-
AAEL009629	254.52	228.621	652.559	2113.95	2487.13	3664.64	378.567	2755.24	-2.85649	8.77622e-09	7.05733e-08	-	- && Q9VZ49.1 RecName: Full=Poly(U)-specific endoribonuclease homolog; AltName: Full=Protein endoU; AltName: Full=Uridylate-specific endoribonuclease homolog; Flags: Precursor && PF09412:Endoribonuclease XendoU	-
AAEL000340	12.12	8.61819	23.3826	78.3224	247.71	253.58	14.7069	193.204	-3.66719	8.78313e-09	7.05766e-08	-	- && P29981.1 RecName: Full=Cytochrome P450 4C1; AltName: Full=CYPIVC1 && PF00067:Cytochrome P450	p450
AAEL010867	479.953	588.909	1315.89	6163.9	6370.23	3582.84	794.916	5372.32	-2.75504	9.00083e-09	7.22725e-08	-	- && P05049.2 RecName: Full=Serine protease snake; Flags: Precursor && PF00089:Trypsin	Trypsin
AAEL012782	0	1.67576	1.23066	47.1455	30.0956	32.72	0.968807	36.6537	-4.8267	9.83372e-09	7.85541e-08	-	- && - && PF00089:Trypsin	Trypsin
AAEL013484	1260.48	666.952	2498.24	10718.8	8929.89	12294.5	1475.23	10647.7	-2.85076	1.01287e-08	8.07915e-08	-	- && - && -	-
AAEL000987	7616.22	9021.33	19291.6	81535.9	89173.9	50658.7	11976.4	73789.5	-2.62313	1.04661e-08	8.32994e-08	RpL8	- && P41569.1 RecName: Full=60S ribosomal protein L8 && PF03947:Ribosomal Proteins L2, C-terminal domain|PF00181:Ribosomal Proteins L2, RNA binding domain	Ribosomal_L2_C
AAEL025321	1396.23	1250.36	2456.09	7277.9	8010.82	6445.84	1700.89	7244.86	-2.09017	1.05374e-08	8.377e-08	-	- && P38117.3 RecName: Full=Electron transfer flavoprotein subunit beta; Short=Beta-ETF && PF01012:Electron transfer flavoprotein domain	-
AAEL007626	106.656	58.8909	134.142	761.172	800.233	368.1	99.8965	643.169	-2.70595	1.06773e-08	8.47944e-08	GNBPA1	- && Q9NHB0.2 RecName: Full=Gram-negative bacteria-binding protein 1; Flags: Precursor && PF00722:Glycosyl hydrolases family 16|PF15886:Carbohydrate binding domain (family 32)	-
AAEL002194	315.121	192.952	519.955	6511.41	2309.64	1750.52	342.676	3523.86	-3.36351	1.06947e-08	8.48709e-08	-	1.7.3.3 (Factor independent urate hydroxylase) && P22673.2 RecName: Full=Uricase; AltName: Full=Urate oxidase && PF01014:Uricase	-
AAEL024958	14.544	11.4909	43.3809	195.426	276.262	253.58	23.1386	241.756	-3.33266	1.08272e-08	8.58591e-08	-	- && Q24372.2 RecName: Full=Lachesin; Flags: Precursor && PF07679:Immunoglobulin I-set domain|PF13895:Immunoglobulin domain	I-set
AAEL004582	9.69602	3.11212	3.38432	63.1142	74.8531	40.9	5.39749	59.6224	-3.86179	1.08893e-08	8.62894e-08	-	3.2.1.23 (Beta-galactosidase) && Q9TRY9.3 RecName: Full=Beta-galactosidase; AltName: Full=Acid beta-galactosidase; Short=Lactase; Flags: Precursor && PF13364:Beta-galactosidase jelly roll domain|PF01301:Glycosyl hydrolases family 35	-
AAEL008898	140.592	165.182	344.893	1463.03	1649.85	916.16	216.889	1343.02	-2.62576	1.11816e-08	8.84759e-08	-	- && P49891.2 RecName: Full=Estrogen sulfotransferase, testis isoform; AltName: Full=Sulfotransferase 1E1; Short=ST1E1; AltName: Full=Sulfotransferase, estrogen-preferring && PF00685:Sulfotransferase domain	Sulfotransfer_1
AAEL008514	79.9921	106.052	171.062	482.862	626.605	613.5	119.035	574.322	-2.2441	1.14585e-08	9.04221e-08	-	- && Q28FC1.1 RecName: Full=Ubiquitin-conjugating enzyme E2 W; AltName: Full=E2 ubiquitin-conjugating enzyme W; AltName: Full=N-terminal E2 ubiquitin-conjugating enzyme; AltName: Full=Ubiquitin carrier protein W; AltName: Full=Ubiquitin-protein ligase W && PF00179:Ubiquitin-conjugating enzyme	UQ_con
AAEL000099	92.1122	108.924	332.279	1551.24	1889.08	1153.38	177.772	1531.23	-3.09715	1.14918e-08	9.06013e-08	CLIPB33	3.4.21.- (Serine endopeptidases.) && P13582.3 RecName: Full=Serine protease easter; Flags: Precursor && PF00089:Trypsin|PF12032:Regulatory CLIP domain of proteinases	Trypsin
AAEL021232	121.2	170.927	298.128	1167.99	1020.93	875.26	196.752	1021.4	-2.36506	1.19001e-08	9.36165e-08	-	2.7.8.13 (Phospho-N-acetylmuramoyl-pentapeptide-transferase)%3B2.7.8.15 (UDP-N-acetylglucosamine--dolichyl-phosphateN-acetylglucosaminephosphotransferase) && P42867.2 RecName: Full=UDP-N-acetylglucosamine--dolichyl-phosphate N-acetylglucosaminephosphotransferase; AltName: Full=GlcNAc-1-P transferase; Short=G1PT; Short=GPT; AltName: Full=N-acetylglucosamine-1-phosphate transferase && PF00953:Glyco…	Glycos_transf_4
AAEL007455	0	0.957576	4.92265	69.1975	67.9079	49.08	1.96008	62.0618	-4.68482	1.25122e-08	9.82895e-08	-	- && Q1L8P7.1 RecName: Full=Thrombospondin-3b; Short=Thbs3b; Flags: Precursor && PF05735:Thrombospondin C-terminal region|PF02412:Thrombospondin type 3 repeat	TSP_C
AAEL006400	213.312	357.894	406.426	1345.17	1274.82	1202.46	325.878	1274.15	-1.95669	1.27034e-08	9.96472e-08	-	2.3.1.- (Transferring groups other than amino-acyl groups.) && Q9VQZ6.1 RecName: Full=Probable elongator complex protein 3 && PF04055:Radical SAM superfamily|PF00583:Acetyltransferase (GNAT) family|PF16199:Radical_SAM C-terminal domain	Radical_SAM
AAEL020660	16.968	2.63333	8.30697	102.656	87.9717	278.12	9.30278	156.249	-4.23006	1.34837e-08	1.05312e-07	-	- && - && -	-
AAEL004426	159.984	161.112	244.594	686.652	694.513	646.22	188.564	675.795	-1.83466	1.35799e-08	1.05911e-07	-	- && Q9P2W9.1 RecName: Full=Syntaxin-18; AltName: Full=Cell growth-inhibiting gene 9 protein && -	-
AAEL008106	1100.5	758.161	2232.73	7378.28	8818	7689.2	1363.8	7961.83	-2.54466	1.40425e-08	1.09206e-07	-	- && - && -	-
AAEL000126	99.3842	64.397	138.142	641.788	522.428	392.64	100.641	518.952	-2.37908	1.55043e-08	1.20059e-07	-	- && Q8IQF1.1 RecName: Full=Molybdenum cofactor biosynthesis protein 1; Includes: RecName: Full=Cyclic pyranopterin monophosphate synthase; AltName: Full=Molybdenum cofactor biosynthesis protein A; Includes: RecName: Full=Cyclic pyranopterin monophosphate synthase accessory protein; AltName: Full=Molybdenum cofactor biosynthesis protein C && PF01967:MoaC family|PF13353:4Fe-4S single cluster domai…	Radical_SAM
AAEL025362	2247.05	2777.45	5042.95	23329.4	22182	11951	3355.82	19154.1	-2.51272	1.55396e-08	1.20246e-07	-	- && O61231.1 RecName: Full=60S ribosomal protein L10; AltName: Full=QM protein homolog; AltName: Full=dQM && PF00252:Ribosomal protein L16p/L10e	-
AAEL024434	2986.37	4162.58	7730.1	40977.1	42277.3	18576.8	4959.69	33943.7	-2.77464	1.57534e-08	1.21728e-07	-	- && Q9VNE9.1 RecName: Full=60S ribosomal protein L13a && PF00572:Ribosomal protein L13	-
AAEL021857	2.424	2.39394	6.15331	51.708	43.9858	212.68	3.65709	102.791	-4.62647	1.6421e-08	1.26706e-07	-	- && - && -	-
AAEL005054	213.312	306.903	480.574	1858.45	1997.88	1210.64	333.596	1688.99	-2.33619	1.6468e-08	1.26979e-07	-	- && O95861.1 RecName: Full=3'(2'),5'-bisphosphate nucleotidase 1; AltName: Full=Bisphosphate 3'-nucleotidase 1; AltName: Full=PAP-inositol 1,4-phosphatase; Short=PIP && PF00459:Inositol monophosphatase family	-
AAEL001417	53.3281	68.2273	242.441	1429.57	1261.7	957.06	121.332	1216.11	-3.31029	1.6801e-08	1.29363e-07	LRIM7	- && - && PF13855:Leucine rich repeat	-
AAEL013739	1064.14	1395.67	2293.65	7647.46	9640.61	5766.9	1584.48	7684.99	-2.27725	1.69106e-08	1.2994e-07	-	- && Q99LC5.2 RecName: Full=Electron transfer flavoprotein subunit alpha, mitochondrial; Short=Alpha-ETF; Flags: Precursor && PF00766:Electron transfer flavoprotein FAD-binding domain|PF01012:Electron transfer flavoprotein domain	-
AAEL001128	206.04	187.685	481.189	1463.79	1750.17	1815.96	291.638	1676.64	-2.51548	1.8113e-08	1.38875e-07	-	- && Q54P77.1 RecName: Full=Probable 4-coumarate--CoA ligase 1; Short=4CL 1; AltName: Full=4-coumaroyl-CoA synthase 1 && PF00501:AMP-binding enzyme|PF13193:AMP-binding enzyme C-terminal domain	AMP-binding
AAEL000301	458.137	462.031	452.268	1125.41	1243.95	1480.58	457.479	1283.31	-1.47989	1.89869e-08	1.45063e-07	-	- && Q12931.3 RecName: Full=Heat shock protein 75 kDa, mitochondrial; Short=HSP 75; AltName: Full=TNFR-associated protein 1; AltName: Full=Tumor necrosis factor type 1 receptor-associated protein; Short=TRAP-1; Flags: Precursor && PF02518:Histidine kinase-, DNA gyrase B-, and HSP90-like ATPase|PF00183:Hsp90 protein	HATPase_c
AAEL013225	1018.08	848.413	1385.73	4364.77	3743.43	3255.64	1084.07	3787.94	-1.80604	1.91361e-08	1.46019e-07	-	1.6.2.2 (Cytochrome-b5 reductase) && Q5ZHX7.1 RecName: Full=NADH-cytochrome b5 reductase 2; Short=b5R.2 && PF00970:Oxidoreductase FAD-binding domain|PF00175:Oxidoreductase NAD-binding domain	FAD_binding_6
AAEL009074	1013.23	903.952	1179.59	2634.07	2933.16	3034.78	1032.26	2867.34	-1.47218	1.91388e-08	1.46019e-07	IAP1	- && Q24306.2 RecName: Full=Death-associated inhibitor of apoptosis 1; AltName: Full=Apoptosis 1 inhibitor; AltName: Full=E3 ubiquitin-protein ligase th; AltName: Full=Inhibitor of apoptosis 1; AltName: Full=Protein thread && PF00653:Inhibitor of Apoptosis domain|PF13920:Zinc finger, C3HC4 type (RING finger)	BIR
AAEL013413	41.2081	12.4485	33.8432	230.405	217.614	179.96	29.1666	209.326	-2.92462	2.04802e-08	1.55792e-07	-	- && Q920S2.1 RecName: Full=Serine protease 41; AltName: Full=Testis serine protease 1; Short=TESSP-1; Flags: Precursor && PF00089:Trypsin|PF00008:EGF-like domain|PF02210:Laminin G domain	Trypsin
AAEL011658	829.01	875.464	991.299	2163.37	2620.63	2552.16	898.591	2445.39	-1.44123	2.12351e-08	1.61333e-07	-	- && Q9WVJ3.1 RecName: Full=Carboxypeptidase Q; AltName: Full=Hematopoietic lineage switch 2; AltName: Full=Plasma glutamate carboxypeptidase; Flags: Precursor && PF04389:Peptidase family M28|PF02225:PA domain	-
AAEL017023	276.337	110.121	275.976	1142.9	1090.39	1251.54	220.811	1161.61	-2.40257	2.248e-08	1.70429e-07	-	- && Q6YHK3.2 RecName: Full=CD109 antigen; AltName: Full=150 kDa TGF-beta-1-binding protein; AltName: Full=C3 and PZP-like alpha-2-macroglobulin domain-containing protein 7; AltName: Full=Platelet-specific Gov antigen; AltName: Full=p180; AltName: Full=r150; AltName: CD_antigen=CD109; Flags: Precursor && PF07678:A-macroglobulin complement component|PF07677:A-macroglobulin receptor|PF10569:Alpha-m…	A2M_comp
AAEL005457	373.297	543.664	769.472	2765.62	2884.54	1873.22	562.144	2507.79	-2.15518	2.25929e-08	1.71052e-07	-	- && Q8BTV1.1 RecName: Full=Tumor suppressor candidate 3; AltName: Full=Magnesium uptake/transporter TUSC3; AltName: Full=Protein N33; Flags: Precursor && PF04756:OST3 / OST6 family	-
AAEL020590	43.6321	29.4455	77.5317	278.311	290.152	548.06	50.2031	372.174	-2.85481	2.26345e-08	1.71247e-07	-	1.1.1.42 (Isocitrate dehydrogenase (NADP(+))) && Q04467.2 RecName: Full=Isocitrate dehydrogenase [NADP], mitochondrial; Short=IDH; AltName: Full=ICD-M; AltName: Full=IDP; AltName: Full=NADP(+)-specific ICDH; AltName: Full=Oxalosuccinate decarboxylase; Flags: Precursor && PF00180:Isocitrate/isopropylmalate dehydrogenase	-
AAEL014551	33.9361	13.4061	65.2251	358.914	422.11	302.66	37.5224	361.228	-3.26675	2.27884e-08	1.71933e-07	-	- && P54318.1 RecName: Full=Pancreatic lipase-related protein 2; Short=PL-RP2; AltName: Full=Galactolipase; AltName: Full=Secretory glycoprotein GP-3; Flags: Precursor && PF00151:Lipase	Lipase
AAEL007500	24.24	7.66061	1.84599	200.749	209.126	130.88	11.2489	180.251	-4.26225	2.31822e-08	1.74783e-07	-	- && - && PF00650:CRAL/TRIO domain	-
AAEL009825	55.7521	29.9243	67.6864	358.914	382.754	196.32	51.1209	312.663	-2.64928	2.33224e-08	1.75718e-07	RpL13a	- && Q9VNE9.1 RecName: Full=60S ribosomal protein L13a && PF00572:Ribosomal protein L13	-
AAEL015465	87.2642	83.0697	272.284	1135.3	1313.4	957.06	147.539	1135.25	-2.93332	2.37408e-08	1.78623e-07	-	- && P13582.3 RecName: Full=Serine protease easter; Flags: Precursor && PF00089:Trypsin|PF12032:Regulatory CLIP domain of proteinases	Trypsin
AAEL015404	208.464	144.355	450.422	1564.93	1707.73	1660.54	267.747	1644.4	-2.61367	2.39324e-08	1.79692e-07	LYSC7B	- && Q17005.2 RecName: Full=Lysozyme c-1; AltName: Full=1,4-beta-N-acetylmuramidase; Flags: Precursor && PF00062:C-type lysozyme/alpha-lactalbumin family	-
AAEL006131	84.8402	48.597	165.524	672.204	733.869	613.5	99.6538	673.191	-2.75157	2.39494e-08	1.79695e-07	-	- && - && PF16030:Serine protease gd N-terminus	-
AAEL002817	0	4.78788	4.92265	55.5101	78.7115	40.9	3.23684	58.3739	-3.88767	2.44627e-08	1.8294e-07	-	- && - && PF00612:IQ calmodulin-binding motif	IQ
AAEL014662	55.7521	85.4637	74.7627	464.612	616.573	212.68	71.9928	431.288	-2.5894	2.4466e-08	1.8294e-07	-	- && Q0P4F7.1 RecName: Full=Acyl-CoA synthetase family member 2, mitochondrial; Flags: Precursor && PF13193:AMP-binding enzyme C-terminal domain|PF00501:AMP-binding enzyme	AMP-binding
AAEL007597	809.618	583.643	983.915	3661.38	3548.96	2265.86	792.392	3158.74	-1.99889	2.46345e-08	1.84073e-07	CLIPC3	- && P05049.2 RecName: Full=Serine protease snake; Flags: Precursor && PF00089:Trypsin	Trypsin
AAEL025553	2777.91	4863.53	7952.23	44084.9	44052.2	19689.3	5197.89	35942.1	-2.78942	2.48489e-08	1.85547e-07	-	- && P52818.3 RecName: Full=60S ribosomal protein L15; AltName: Full=RL10 && PF00827:Ribosomal L15	-
AAEL024475	63.0241	46.2031	131.681	609.09	743.901	368.1	80.3027	573.697	-2.83597	2.60512e-08	1.93727e-07	-	2.7.1.222 (4-hydroxytryptamine kinase) && - && PF02958:Ecdysteroid kinase	-
AAEL018662	3907.5	3676.14	7879.62	29255.3	33277.2	18683.1	5154.42	27071.9	-2.39288	2.61502e-08	1.9433e-07	COX1	7.1.1.9 (Cytochrome-c oxidase) && B0FWC7.2 RecName: Full=Cytochrome c oxidase subunit 1; AltName: Full=Cytochrome c oxidase polypeptide I && PF00115:Cytochrome C and Quinol oxidase polypeptide I	-
AAEL027164	530.857	477.591	549.798	2046.27	1510.18	1349.7	519.416	1635.38	-1.66117	2.63817e-08	1.95916e-07	-	- && O18391.1 RecName: Full=Probable serine hydrolase; AltName: Full=Kraken protein && PF00561:alpha/beta hydrolase fold	Abhydrolase_1
AAEL013359	3914.77	4165.46	6216.69	16842.4	18778.1	13807.8	4765.64	16476.1	-1.7896	2.78636e-08	2.06077e-07	-	- && Q02748.3 RecName: Full=Eukaryotic initiation factor 4A; Short=eIF-4A; AltName: Full=ATP-dependent RNA helicase eIF4A && PF00270:DEAD/DEAH box helicase|PF00271:Helicase conserved C-terminal domain|PF00078:Reverse transcriptase (RNA-dependent DNA polymerase)|PF14529:Endonuclease-reverse transcriptase	DEAD
AAEL000546	225.432	103.179	354.738	2283.52	1885.99	1022.5	227.783	1730.67	-2.92995	2.81161e-08	2.0767e-07	-	3.1.1.- (Carboxylic ester hydrolases.) && Q8VCT4.1 RecName: Full=Carboxylesterase 1D; AltName: Full=Carboxylesterase 3; AltName: Full=Fatty acid ethyl ester synthase; Short=FAEE synthase; AltName: Full=Triacylglycerol hydrolase; Short=TGH; Flags: Precursor && PF00135:Carboxylesterase family	COesterase
AAEL014078	1488.34	1279.56	2462.56	7147.11	9291.04	5979.58	1743.49	7472.58	-2.09978	2.89233e-08	2.13045e-07	-	- && Q9V3N1.1 RecName: Full=Serine protease inhibitor 27A; Short=Serpin 27A; Flags: Precursor && PF00079:Serpin (serine protease inhibitor)	Serpin
AAEL000705	0	6.94243	18.7676	161.207	191.377	98.16	8.57001	150.248	-3.96148	2.9956e-08	2.20204e-07	-	- && O57314.1 RecName: Full=Very-long-chain 3-oxoacyl-CoA reductase; AltName: Full=17-beta-hydroxysteroid dehydrogenase 12; Short=17-beta-HSD 12; AltName: Full=3-ketoacyl-CoA reductase; Short=KAR; AltName: Full=Estradiol 17-beta-dehydrogenase 12 && PF00106:short chain dehydrogenase	adh_short
AAEL014386	36.3601	71.8182	279.668	1970.23	2409.96	1104.3	129.282	1828.16	-3.80847	3.04042e-08	2.22896e-07	-	- && P00734.2 RecName: Full=Prothrombin; AltName: Full=Coagulation factor II; Contains: RecName: Full=Activation peptide fragment 1; Contains: RecName: Full=Activation peptide fragment 2; Contains: RecName: Full=Thrombin light chain; Contains: RecName: Full=Thrombin heavy chain; Flags: Precursor && PF00089:Trypsin	Trypsin
AAEL002860	1927.08	1553.19	3768.9	13632.7	13310.7	9693.3	2416.39	12212.2	-2.33725	3.06554e-08	2.24586e-07	-	- && P63030.1 RecName: Full=Mitochondrial pyruvate carrier 1; AltName: Full=Brain protein 44-like protein >P63031.1 RecName: Full=Mitochondrial pyruvate carrier 1; AltName: Full=Apoptosis-regulating basic protein; AltName: Full=Brain protein 44-like protein && PF03650:Uncharacterised protein family (UPF0041)	-
AAEL009766	397.537	423.488	465.19	1568.73	1368.96	1038.86	428.738	1325.52	-1.63463	3.07529e-08	2.25149e-07	-	2.3.1.- (Transferring groups other than amino-acyl groups.) && P53395.2 RecName: Full=Lipoamide acyltransferase component of branched-chain alpha-keto acid dehydrogenase complex, mitochondrial; AltName: Full=Branched-chain alpha-keto acid dehydrogenase complex component E2; Short=BCKAD-E2; Short=BCKADE2; AltName: Full=Dihydrolipoamide acetyltransferase component of branched-chain alpha-keto acid …	Biotin_lipoyl
AAEL021422	101.808	41.6546	65.2251	406.06	332.595	302.66	69.5626	347.105	-2.37832	3.09238e-08	2.26248e-07	-	- && P41093.1 RecName: Full=60S ribosomal protein L18a && PF01775:Ribosomal L18ae/LX protein domain	-
AAEL001171	344.209	341.855	355.354	888.161	966.917	858.9	347.139	904.659	-1.38546	3.14788e-08	2.29844e-07	-	1.3.1.- (With NAD(+) or NADP(+) as acceptor.) && Q7ZWS1.1 RecName: Full=tRNA-dihydrouridine(47) synthase [NAD(P)(+)]-like; AltName: Full=tRNA-dihydrouridine synthase 3-like && PF01207:Dihydrouridine synthase (Dus)	Dus
AAEL002867	455.713	561.619	736.859	2533.69	2540.37	1619.64	584.73	2231.24	-1.93265	3.18492e-08	2.32081e-07	-	6.1.1.20 (Phenylalanine--tRNA ligase) && Q9W3J5.1 RecName: Full=Phenylalanine--tRNA ligase alpha subunit; AltName: Full=Phenylalanyl-tRNA synthetase alpha subunit; Short=PheRS && PF01409:tRNA synthetases class II core domain (F)	tRNA-synt_2d
AAEL002378	53.3281	82.8304	272.284	1247.84	1590.43	1128.84	136.148	1322.37	-3.2646	3.25191e-08	2.36645e-07	-	3.1.1.- (Carboxylic ester hydrolases.) && P16854.1 RecName: Full=Esterase B1; Flags: Precursor && PF00135:Carboxylesterase family	COesterase
AAEL029014	179.376	180.982	318.126	936.067	1038.68	793.46	226.162	922.737	-2.02515	3.30684e-08	2.3976e-07	-	- && P51909.1 RecName: Full=Apolipoprotein D; Short=Apo-D; Short=ApoD; Flags: Precursor && PF08212:Lipocalin-like domain	Lipocalin_2
AAEL007525	121.2	177.391	277.822	852.422	797.147	932.52	192.138	860.696	-2.14345	3.46222e-08	2.50608e-07	-	- && Q53B90.1 RecName: Full=Ras-related protein Rab-43 && PF00071:Ras family	Ras
AAEL019727	579.337	601.597	939.918	2181.62	2572.01	2576.7	706.951	2443.45	-1.78491	3.49507e-08	2.52817e-07	-	- && - && -	-
AAEL008879	206.04	168.773	328.279	831.891	1562.65	1071.58	234.364	1155.38	-2.29957	3.49873e-08	2.52914e-07	-	1.14.13.9 (Kynurenine 3-monooxygenase) && Q86PM2.2 RecName: Full=Kynurenine 3-monooxygenase; AltName: Full=Kynurenine 3-hydroxylase && PF01494:FAD binding domain	FAD_binding_3
AAEL009018	1241.09	3202.85	1110.67	12032	17025.6	8932.56	1851.54	12663.4	-2.77326	3.518e-08	2.53969e-07	-	- && Q9V4U7.2 RecName: Full=Probable cytochrome P450 6a14; AltName: Full=CYPVIA14 && PF00067:Cytochrome P450	p450
AAEL002334	906.578	1196.01	1728.77	6036.15	6418.07	3901.86	1277.12	5452.03	-2.09349	3.57049e-08	2.57587e-07	eIF3-S6	- && Q1HQY6.1 RecName: Full=Eukaryotic translation initiation factor 3 subunit E; Short=eIF3e; AltName: Full=Eukaryotic translation initiation factor 3 subunit 6 && PF01399:PCI domain|PF09440:eIF3 subunit 6 N terminal domain	-
AAEL002269	266.64	231.494	591.641	4971.57	1754.8	2118.62	363.259	2948.33	-3.01917	3.59145e-08	2.58756e-07	-	2.4.2.1 (Purine-nucleoside phosphorylase) && P55859.3 RecName: Full=Purine nucleoside phosphorylase; Short=PNP; AltName: Full=Inosine phosphorylase; AltName: Full=Inosine-guanosine phosphorylase && PF01048:Phosphorylase superfamily	-
AAEL017059	339.361	384.946	411.349	1236.43	1170.64	916.16	378.552	1107.74	-1.55358	3.60842e-08	2.59634e-07	-	- && P35738.3 RecName: Full=2-oxoisovalerate dehydrogenase subunit beta, mitochondrial; AltName: Full=Branched-chain alpha-keto acid dehydrogenase E1 component beta chain; Short=BCKDE1B; Short=BCKDH E1-beta; Flags: Precursor && PF02780:Transketolase, C-terminal domain|PF02779:Transketolase, pyrimidine binding domain	-
AAEL015019	16.968	11.9697	52.3032	368.039	311.759	196.32	27.0803	292.04	-3.40548	3.66316e-08	2.63225e-07	-	- && - && PF13306:Leucine rich repeats (6 copies)|PF13855:Leucine rich repeat	-
AAEL011624	94.5362	60.5667	233.518	1968.71	699.143	1128.84	129.54	1265.56	-3.28209	3.77217e-08	2.707e-07	-	- && P05049.2 RecName: Full=Serine protease snake; Flags: Precursor && PF00089:Trypsin	Trypsin
AAEL002779	72.7201	81.394	156.294	543.695	550.98	425.36	103.469	506.678	-2.27973	3.80945e-08	2.73015e-07	-	2.7.1.15 (Ribokinase) && Q9H477.1 RecName: Full=Ribokinase; Short=RK && PF00294:pfkB family carbohydrate kinase	PfkB
AAEL007935	14.544	6.70303	3.07666	58.5517	86.4283	122.7	8.10791	89.2267	-3.66728	3.84871e-08	2.75646e-07	Gr20	- && - && PF08395:7tm Chemosensory receptor	-
AAEL008006	106.656	64.397	160.601	638.746	882.803	441.72	110.552	654.423	-2.57532	3.87167e-08	2.77108e-07	-	1.1.1.35 (3-hydroxyacyl-CoA dehydrogenase)%3B4.2.1.17 (Enoyl-CoA hydratase)%3B5.1.2.3 (3-hydroxybutyryl-CoA epimerase) && Q8SPX7.3 RecName: Full=Lambda-crystallin homolog; AltName: Full=L-gulonate 3-dehydrogenase; Short=Gul3DH && PF02737:3-hydroxyacyl-CoA dehydrogenase, NAD binding domain|PF00725:3-hydroxyacyl-CoA dehydrogenase, C-terminal domain	3HCDH_N
AAEL008889	21.816	10.2939	33.2279	145.239	192.149	171.78	21.7793	169.722	-2.96585	3.94874e-08	2.82439e-07	CYP6AL1	- && Q9VFP1.1 RecName: Full=Probable cytochrome P450 6d5; AltName: Full=CYPVID5 && PF00067:Cytochrome P450	p450
AAEL014044	0	0.239394	0	17.4895	24.6938	57.26	0.079798	33.1478	-7.28552	3.96583e-08	2.83475e-07	-	- && Q9GPJ1.3 RecName: Full=Protein Skeletor, isoforms D/E; Flags: Precursor && PF10517:Electron transfer DM13|PF03351:DOMON domain	-
AAEL019669	2072.52	1304.7	3155.73	9964.44	9088.09	9791.46	2177.65	9614.66	-2.14225	3.97011e-08	2.83594e-07	-	- && P41824.1 RecName: Full=Y-box factor homolog; AltName: Full=APY1 && PF00313:'Cold-shock' DNA-binding domain	CSD
AAEL012359	11223.1	12592.8	12120.2	41783.9	42947.1	27419.4	11978.7	37383.5	-1.64223	4.11113e-08	2.92706e-07	-	2.7.4.6 (Nucleoside-diphosphate kinase) && P08879.3 RecName: Full=Nucleoside diphosphate kinase; Short=NDK; Short=NDP kinase; AltName: Full=Abnormal wing disks protein; AltName: Full=Killer of prune protein && PF00334:Nucleoside diphosphate kinase	NDK
AAEL021703	431.473	386.143	543.645	1379.39	1392.88	1235.18	453.754	1335.82	-1.55942	4.14924e-08	2.9484e-07	-	- && - && -	-
AAEL004526	147.864	152.733	128.297	453.966	463.78	376.28	142.965	431.342	-1.61152	4.18347e-08	2.97078e-07	-	- && Q5U2W5.1 RecName: Full=Transducin beta-like protein 3 && PF08625:Utp13 specific WD40 associated domain|PF00400:WD domain, G-beta repeat	WD40
AAEL002696	60.6001	35.9091	95.3763	315.571	349.572	539.88	63.9619	401.674	-2.62927	4.20618e-08	2.98496e-07	-	3.4.11.- (Aminopeptidases.) && P91887.1 RecName: Full=Aminopeptidase N; Short=AP-N; AltName: Full=Apn1; AltName: Full=Microsomal aminopeptidase; Flags: Precursor && PF11838:ERAP1-like C-terminal domain|PF01433:Peptidase family M1	-
AAEL007135	1616.81	1856.5	4435.62	22259.5	22731.4	10429.5	2636.31	18473.5	-2.80854	4.20983e-08	2.9856e-07	-	1.11.1.15 (Transferred entry: 1.11.1.24)%3B1.11.1.24 (Thioredoxin-dependent peroxiredoxin) && P30044.4 RecName: Full=Peroxiredoxin-5, mitochondrial; AltName: Full=Alu corepressor 1; AltName: Full=Antioxidant enzyme B166; Short=AOEB166; AltName: Full=Liver tissue 2D-page spot 71B; AltName: Full=PLP; AltName: Full=Peroxiredoxin V; Short=Prx-V; AltName: Full=Peroxisomal antioxidant enzyme; AltName: …	-
AAEL014715	875.066	1377.47	1670.62	5033.93	5856.29	4188.16	1307.72	5026.13	-1.94086	4.21937e-08	2.99042e-07	-	- && Q16FL6.1 RecName: Full=Eukaryotic translation initiation factor 3 subunit L; Short=eIF3l && PF10255:RNA polymerase I-associated factor PAF67	-
AAEL019972	152.712	162.07	264.592	1108.68	974.633	588.96	193.125	890.758	-2.20802	4.3372e-08	3.0625e-07	-	- && Q9VP04.1 RecName: Full=ORM1-like protein; AltName: Full=dORMDL && PF04061:ORMDL family	-
AAEL012511	293.305	207.315	273.207	851.661	783.256	1333.34	257.942	989.419	-1.9319	4.50404e-08	3.16945e-07	-	- && Q9VVA8.1 RecName: Full=Transmembrane protein 258 homolog && PF05251:Uncharacterised protein family (UPF0197)	-
AAEL023188	412.081	381.355	441.808	1371.02	1071.87	1063.4	411.748	1168.76	-1.51008	4.55265e-08	3.19951e-07	-	- && Q9GL01.1 RecName: Full=Dolichyl-diphosphooligosaccharide--protein glycosyltransferase subunit 2; AltName: Full=Dolichyl-diphosphooligosaccharide--protein glycosyltransferase 63 kDa subunit; AltName: Full=Ribophorin II; Short=RPN-II; AltName: Full=Ribophorin-2; Flags: Precursor && PF05817:Oligosaccharyltransferase subunit Ribophorin II	-
AAEL012086	312.697	274.824	818.083	2605.17	4364.63	2650.32	468.535	3206.71	-2.77222	4.56457e-08	3.20582e-07	LRIM1	- && - && PF13855:Leucine rich repeat	-
AAEL019870	210.888	211.864	471.344	1584.7	3984.96	1406.96	298.032	2325.54	-2.96241	4.592e-08	3.22299e-07	-	- && - && PF07165:Protein of unknown function (DUF1397)	-
AAEL005763	126.048	75.1697	123.374	421.268	475.356	359.92	108.197	418.848	-1.98083	4.87408e-08	3.40778e-07	-	3.2.1.- (Glycosidases%2C i.e. enzymes hydrolyzing O- and S-glycosyl compounds.)%3B3.2.1.24 (Alpha-mannosidase) && Q29451.4 RecName: Full=Lysosomal alpha-mannosidase; Short=Laman; AltName: Full=Lysosomal acid alpha-mannosidase; AltName: Full=Mannosidase alpha class 2B member 1; AltName: Full=Mannosidase alpha-B; Contains: RecName: Full=Lysosomal alpha-mannosidase A peptide; Contains: RecName: Full…	-
AAEL012858	138.168	26.5727	107.991	920.099	660.559	777.1	90.9105	785.919	-3.13708	4.88917e-08	3.41614e-07	-	- && - && -	-
AAEL003952	191.496	149.861	206.444	637.225	526.287	891.62	182.6	685.044	-1.89327	5.16188e-08	3.59974e-07	-	- && Q11002.2 RecName: Full=Calpain-A; AltName: Full=Calcium-activated neutral proteinase A; Short=CANP A; Contains: RecName: Full=Calpain-A catalytic subunit && PF13833:EF-hand domain pair|PF00648:Calpain family cysteine protease|PF01067:Calpain large subunit, domain III	Peptidase_C2
AAEL018668	50.9041	53.1455	74.7627	605.288	374.265	179.96	59.6041	386.504	-2.71122	5.29259e-08	3.68617e-07	ATP6	- && Q1HRS5.1 RecName: Full=ATP synthase subunit a; AltName: Full=F-ATPase protein 6 && PF00119:ATP synthase A chain	-
AAEL011905	12.12	12.4485	28.3052	103.416	137.359	171.78	17.6246	137.518	-2.8717	5.3677e-08	3.73369e-07	-	- && Q23979.3 RecName: Full=Myosin-IB; Short=MIB; AltName: Full=Brush border myosin IB; Short=BBMIB && PF06017:Unconventional myosin tail, actin- and lipid-binding|PF00063:Myosin head (motor domain)	Myosin_head
AAEL007702	1422.89	1548.4	1576.48	5747.19	5550.7	3476.5	1515.92	4924.8	-1.70227	5.43532e-08	3.77831e-07	-	- && Q9NB32.1 RecName: Full=T-complex protein 1 subunit delta; Short=TCP-1-delta; AltName: Full=CCT-delta && PF00118:TCP-1/cpn60 chaperonin family	-
AAEL014198	283.609	494.349	875.001	3268.25	3270.38	2568.52	550.986	3035.72	-2.45724	5.52282e-08	3.82934e-07	-	- && Q8MZC4.1 RecName: Full=Probable cardiolipin synthase (CMP-forming); Short=CLS && PF01066:CDP-alcohol phosphatidyltransferase	CDP-OH_P_transf
AAEL004118	281.185	279.133	830.697	2919.98	4806.03	2519.44	463.672	3415.15	-2.87806	5.53053e-08	3.83027e-07	-	- && P45376.3 RecName: Full=Aldose reductase; Short=AR; AltName: Full=Aldehyde reductase && PF00248:Aldo/keto reductase family	Aldo_ket_red
AAEL009946	1035.05	1032.27	1451.26	3751.87	3486.46	3165.66	1172.86	3468	-1.56392	5.5312e-08	3.83027e-07	-	- && Q6TUG0.1 RecName: Full=DnaJ homolog subfamily B member 11; AltName: Full=ER-associated DNAJ; AltName: Full=ER-associated Hsp40 co-chaperone; AltName: Full=Endoplasmic reticulum DNA J domain-containing protein 3; Short=ER-resident protein ERdj3; Short=ERdj3; Short=ERj3p; AltName: Full=Liver regeneration-related protein LRRGT00084; Flags: Precursor && PF01556:DnaJ C terminal domain|PF00226:Dna…	DnaJ_C
AAEL005220	1187.76	375.131	659.943	3960.99	3792.04	8711.7	740.945	5488.24	-2.89119	5.57399e-08	3.85744e-07	RpL30	- && P58375.1 RecName: Full=60S ribosomal protein L30 && PF01248:Ribosomal protein L7Ae/L30e/S12e/Gadd45 family	-
AAEL000505	16.968	19.8697	53.2262	409.862	182.888	229.04	30.0213	273.93	-3.14994	5.67323e-08	3.92362e-07	-	2.7.1.222 (4-hydroxytryptamine kinase) && - && PF02958:Ecdysteroid kinase	-
AAEL003491	496.921	442.161	683.941	2386.17	2597.48	1439.68	541.007	2141.11	-1.98874	5.93704e-08	4.09305e-07	-	5.1.1.1 (Alanine racemase) && Q3T0G5.1 RecName: Full=Proline synthase co-transcribed bacterial homolog protein && PF01168:Alanine racemase, N-terminal domain	Ala_racemase_N
AAEL006134	29.0881	51.9485	72.3014	246.374	255.426	261.76	51.1127	254.52	-2.25681	5.97286e-08	4.11514e-07	-	- && Q9H6E4.1 RecName: Full=Coiled-coil domain-containing protein 134; Flags: Precursor && PF15002:ERK and JNK pathways, inhibitor	-
AAEL000419	0	1.67576	0.922997	29.6561	100.319	16.36	0.866252	48.7782	-5.47474	6.03683e-08	4.15395e-07	-	- && - && PF00379:Insect cuticle protein	Chitin_bind_4
AAEL001480	184.224	139.567	173.216	517.841	546.35	441.72	165.669	501.97	-1.62177	6.2673e-08	4.30981e-07	-	5.4.2.10 (Phosphoglucosamine mutase) && Q96G03.4 RecName: Full=Phosphoglucomutase-2; Short=PGM 2; AltName: Full=Glucose phosphomutase 2; AltName: Full=Phosphodeoxyribomutase; AltName: Full=Phosphopentomutase && PF02880:Phosphoglucomutase/phosphomannomutase, alpha/beta/alpha domain III|PF00408:Phosphoglucomutase/phosphomannomutase, C-terminal domain|PF02879:Phosphoglucomutase/phosphomannomutase, a…	PGM_PMM_II
AAEL004575	14.544	20.5879	39.3812	166.53	133.501	212.68	24.8377	170.904	-2.68459	6.40988e-08	4.39951e-07	-	3.2.1.23 (Beta-galactosidase) && Q58D55.1 RecName: Full=Beta-galactosidase; AltName: Full=Acid beta-galactosidase; Short=Lactase; Flags: Precursor && PF01301:Glycosyl hydrolases family 35	-
AAEL005665	540.553	394.043	535.954	1625	1571.91	1251.54	490.183	1482.82	-1.60615	6.50339e-08	4.45245e-07	SRPN3	- && Q9V3N1.1 RecName: Full=Serine protease inhibitor 27A; Short=Serpin 27A; Flags: Precursor && PF00079:Serpin (serine protease inhibitor)	Serpin
AAEL011200	123.624	73.9728	133.835	390.091	442.173	490.8	110.477	441.022	-1.99973	6.66326e-08	4.55329e-07	-	4.6.1.1 (Adenylate cyclase) && - && PF01928:CYTH domain	-
AAEL010756	2387.64	894.855	1447.87	7676.36	6950.53	16016.4	1576.79	10214.4	-2.69634	6.78295e-08	4.62927e-07	RpS19	- && P39018.3 RecName: Full=40S ribosomal protein S19a && PF01090:Ribosomal protein S19e	-
AAEL020317	2.424	9.09698	13.2296	68.4371	77.9398	122.7	8.2502	89.6923	-3.19751	6.84713e-08	4.67014e-07	-	- && - && -	-
AAEL026805	0	0	0.922997	34.979	41.6708	16.36	0.307666	31.0032	-6.2415	6.8769e-08	4.6875e-07	-	- && Q9VBV3.1 RecName: Full=Protein takeout; Flags: Precursor && PF06585:Haemolymph juvenile hormone binding protein (JHBP)	-
AAEL019834	21.816	22.2636	46.4575	231.165	167.455	155.42	30.1791	184.68	-2.58816	7.06531e-08	4.79905e-07	-	- && Q06561.2 RecName: Full=Basement membrane proteoglycan; AltName: Full=Perlecan homolog; AltName: Full=Uncoordinated protein 52; Short=Protein unc-52; Flags: Precursor && PF00052:Laminin B (Domain IV)	-
AAEL014619	84.8402	109.642	292.898	735.318	2058.85	1496.94	162.46	1430.37	-3.12615	7.12138e-08	4.83294e-07	CYP9J22	- && Q964T2.1 RecName: Full=Cytochrome P450 9e2; AltName: Full=CYPIXE2 && PF00067:Cytochrome P450	p450
AAEL003737	12.12	7.42122	21.5366	113.301	98.7752	122.7	13.6926	111.592	-2.99224	7.1492e-08	4.84648e-07	-	- && - && PF12796:Ankyrin repeats (3 copies)	-
AAEL004607	298.153	397.394	411.964	1096.51	1405.23	1006.14	369.17	1169.3	-1.66169	7.15025e-08	4.84648e-07	-	2.7.7.80 (Molybdopterin-synthase adenylyltransferase)%3B2.8.1.11 (Molybdopterin synthase sulfurtransferase) && Q17CA7.1 RecName: Full=Adenylyltransferase and sulfurtransferase MOCS3; AltName: Full=Molybdenum cofactor synthesis protein 3; Includes: RecName: Full=Molybdopterin-synthase adenylyltransferase; AltName: Full=Adenylyltransferase MOCS3; AltName: Full=Sulfur carrier protein MOCS2A adenylyl…	Rhodanese
AAEL002796	99.3842	28.0091	86.454	976.369	436.772	409	71.2824	607.38	-3.12246	7.23621e-08	4.90169e-07	-	3.5.1.1 (Asparaginase) && Q9U518.1 RecName: Full=L-asparaginase; AltName: Full=DiAsp; AltName: Full=L-asparagine amidohydrolase && PF12796:Ankyrin repeats (3 copies)|PF00710:Asparaginase	-
AAEL011371	164.832	101.982	174.139	618.975	463.78	613.5	146.984	565.419	-1.94746	7.31351e-08	4.95096e-07	-	- && - && PF07716:Basic region leucine zipper	bZIP_2
AAEL009510	63.0241	40.9364	52.6108	271.467	162.053	319.02	52.1904	250.847	-2.26542	7.3268e-08	4.95688e-07	-	2.6.1.16 (Glutamine--fructose-6-phosphate transaminase (isomerizing)) && Q9Z2Z9.3 RecName: Full=Glutamine--fructose-6-phosphate aminotransferase [isomerizing] 2; AltName: Full=D-fructose-6-phosphate amidotransferase 2; AltName: Full=Glutamine:fructose-6-phosphate amidotransferase 2; Short=GFAT 2; Short=GFAT2; AltName: Full=Hexosephosphate aminotransferase 2 && PF13522:Glutamine amidotransferase d…	SIS
AAEL027985	16.968	26.8121	50.1495	222.04	263.143	147.24	31.3099	210.808	-2.71403	7.48742e-08	5.0561e-07	-	- && Q9MYP6.1 RecName: Full=17-beta-hydroxysteroid dehydrogenase 14; Short=17-beta-HSD 14; AltName: Full=17-beta-hydroxysteroid dehydrogenase DHRS10; AltName: Full=Dehydrogenase/reductase SDR family member 10; AltName: Full=Retinal short-chain dehydrogenase/reductase retSDR3 && PF00106:short chain dehydrogenase	adh_short
AAEL006834	1905.27	1207.26	4162.1	12593.9	16674.5	15247.5	2424.88	14838.7	-2.61285	7.74109e-08	5.21121e-07	-	1.2.1.41 (Glutamate-5-semialdehyde dehydrogenase)%3B2.7.2.11 (Glutamate 5-kinase) && Q9Z110.2 RecName: Full=Delta-1-pyrroline-5-carboxylate synthase; Short=P5CS; AltName: Full=Aldehyde dehydrogenase family 18 member A1; Includes: RecName: Full=Glutamate 5-kinase; Short=GK; AltName: Full=Gamma-glutamyl kinase; Includes: RecName: Full=Gamma-glutamyl phosphate reductase; Short=GPR; AltName: Full=Glu…	AA_kinase
AAEL014452	1316.23	1476.82	2120.12	4749.53	7824.85	5685.1	1637.73	6086.49	-1.89301	7.79674e-08	5.23894e-07	-	- && Q9VSA3.1 RecName: Full=Probable medium-chain specific acyl-CoA dehydrogenase, mitochondrial; Short=MCAD; Flags: Precursor && PF02771:Acyl-CoA dehydrogenase, N-terminal domain|PF00441:Acyl-CoA dehydrogenase, C-terminal domain|PF02770:Acyl-CoA dehydrogenase, middle domain	-
AAEL010337	218.16	178.827	576.565	2323.06	2994.12	1562.38	324.518	2293.19	-2.81863	7.93091e-08	5.32252e-07	-	- && Q9SCU1.1 RecName: Full=Patellin-6 && PF00650:CRAL/TRIO domain	-
AAEL007256	172.104	159.436	160.601	426.591	469.954	458.08	164.047	451.542	-1.4642	7.9432e-08	5.32748e-07	-	3.6.4.12 (DNA helicase) && Q6AYJ1.1 RecName: Full=ATP-dependent DNA helicase Q1; AltName: Full=DNA-dependent ATPase Q1; AltName: Full=RecQ protein-like 1 && PF16124:RecQ zinc-binding|PF00270:DEAD/DEAH box helicase|PF00271:Helicase conserved C-terminal domain	DEAD
AAEL000530	181.8	80.197	233.826	799.193	846.534	1063.4	165.274	903.042	-2.44997	7.95789e-08	5.33404e-07	-	3.1.1.- (Carboxylic ester hydrolases.) && P16854.1 RecName: Full=Esterase B1; Flags: Precursor && PF00135:Carboxylesterase family	COesterase
AAEL005414	259.368	149.861	227.057	728.475	672.906	858.9	212.095	753.427	-1.83401	7.97708e-08	5.34361e-07	-	- && Q6GLC5.1 RecName: Full=ER membrane protein complex subunit 6; AltName: Full=Transmembrane protein 93 && PF07019:Rab5-interacting protein (Rab5ip)	Rab5ip
AAEL028021	465.409	366.752	529.493	1764.16	1445.36	1194.28	453.884	1467.93	-1.70043	8.18261e-08	5.46507e-07	-	- && - && PF16061:Domain of unknown function (DUF4803)	-
AAEL014019	31.5121	30.6424	98.453	339.904	584.163	376.28	53.5358	433.449	-2.99225	8.18353e-08	5.46507e-07	CYP4J16	- && Q9VMS9.1 RecName: Full=Probable cytochrome P450 4ac1; AltName: Full=CYPIVAC1 && PF00067:Cytochrome P450	p450
AAEL012380	12.12	8.61819	10.4606	66.9163	128.099	49.08	10.3996	81.3651	-3.08179	8.32065e-08	5.54982e-07	PGRPLA	- && Q95T64.2 RecName: Full=Peptidoglycan-recognition protein LA && -	-
AAEL004667	269.065	244.9	721.784	1999.88	6732.15	2764.84	411.916	3832.29	-3.21565	8.32784e-08	5.55121e-07	-	- && - && PF12248:Farnesoic acid 0-methyl transferase	-
AAEL000208	545.401	569.519	827.005	3202.1	2010.23	2045	647.308	2419.11	-1.90182	8.38322e-08	5.57787e-07	-	- && A7SXK3.1 RecName: Full=Transmembrane emp24 domain-containing protein; Flags: Precursor && PF01105:emp24/gp25L/p24 family/GOLD	-
AAEL024953	167.256	128.315	174.139	545.215	425.968	556.24	156.57	509.141	-1.69922	8.44428e-08	5.61163e-07	-	- && Q9VCA2.1 RecName: Full=Organic cation transporter protein && PF00083:Sugar (and other) transporter	Sugar_tr
AAEL011736	77.5681	80.4364	133.835	462.331	600.368	310.84	97.2797	457.846	-2.23858	8.46549e-08	5.62228e-07	-	- && Q3MIE0.1 RecName: Full=Enoyl-CoA hydratase domain-containing protein 3, mitochondrial; Flags: Precursor && PF00378:Enoyl-CoA hydratase/isomerase	ECH
AAEL003076	259.368	101.742	239.672	970.286	1378.22	842.54	200.261	1063.68	-2.42428	8.52625e-08	5.65918e-07	-	2.4.1.17 (Glucuronosyltransferase) && Q6K1J1.1 RecName: Full=UDP-glucuronosyltransferase 2B31; Short=UDPGT 2B31; Flags: Precursor && PF00201:UDP-glucoronosyl and UDP-glucosyl transferase	UDPGT
AAEL009032	16.968	16.5182	10.153	86.687	135.044	65.44	14.5464	95.7237	-2.81035	8.58898e-08	5.69387e-07	-	- && - && PF00650:CRAL/TRIO domain	-
AAEL005229	67.8721	54.8212	111.375	361.956	459.15	294.48	78.0228	371.862	-2.25664	8.6229e-08	5.70939e-07	-	4.2.1.134 (Very-long-chain (3R)-3-hydroxyacyl-CoA dehydratase) && O17040.2 RecName: Full=Very-long-chain (3R)-3-hydroxyacyl-CoA dehydratase hpo-8; AltName: Full=Probable 3-hydroxyacyl-CoA dehydratase && PF04387:Protein tyrosine phosphatase-like protein, PTPLA	-
AAEL011622	206.04	133.582	329.51	1429.57	1149.03	834.36	223.044	1137.66	-2.35459	8.6389e-08	5.7165e-07	-	- && P28175.1 RecName: Full=Limulus clotting factor C; Short=FC; Contains: RecName: Full=Limulus clotting factor C heavy chain; Contains: RecName: Full=Limulus clotting factor C light chain; Contains: RecName: Full=Limulus clotting factor C chain A; Contains: RecName: Full=Limulus clotting factor C chain B; Flags: Precursor && PF00059:Lectin C-type domain|PF00089:Trypsin	Trypsin
AAEL002288	249.672	157.521	306.743	1665.3	1776.41	670.76	237.979	1370.82	-2.53579	8.85945e-08	5.85176e-07	-	- && P56730.2 RecName: Full=Neurotrypsin; AltName: Full=Leydin; AltName: Full=Motopsin; AltName: Full=Serine protease 12; Flags: Precursor && PF00089:Trypsin	Trypsin
AAEL028144	123.624	66.5516	197.521	1631.08	1011.67	482.62	129.232	1041.79	-3.01808	8.91863e-08	5.88727e-07	-	- && Q6GM82.1 RecName: Full=Alanine aminotransferase 2; Short=ALT2; AltName: Full=Glutamate pyruvate transaminase 2; Short=GPT 2; AltName: Full=Glutamic--alanine transaminase 2; AltName: Full=Glutamic--pyruvic transaminase 2 [Xenopus laevis] && PF00155:Aminotransferase class I and II	Aminotran_1_2
AAEL013984	618.121	476.873	1621.71	5655.18	10785.8	4768.94	905.567	7069.97	-2.96403	9.31604e-08	6.13147e-07	-	- && - && -	-
AAEL001087	92.1122	31.8394	122.143	710.985	467.639	556.24	82.0316	578.288	-2.82716	9.31676e-08	6.13147e-07	-	- && O34718.1 RecName: Full=Major myo-inositol transporter IolT && PF07690:Major Facilitator Superfamily	MFS_1
AAEL023591	94.5362	66.5516	162.755	652.434	406.676	875.26	107.948	644.79	-2.56073	9.6398e-08	6.33639e-07	-	- && Q6NYT3.2 RecName: Full=Immediate early response gene 5-like protein && PF05760:Immediate early response protein (IER)	-
AAEL002784	218.16	183.136	298.128	979.411	946.853	646.22	233.142	857.495	-1.88717	9.83849e-08	6.45139e-07	-	- && Q62384.1 RecName: Full=Zinc finger protein ZPR1; AltName: Full=Zinc finger protein 259 && PF03367:ZPR1 zinc-finger domain	-
AAEL000165	596.305	113.712	329.51	2121.55	2598.25	7231.12	346.509	3983.64	-3.52768	1.01372e-07	6.6273e-07	-	- && - && PF15430:Single domain von Willebrand factor type C	-
AAEL019902	203.616	285.118	381.813	1413.61	1404.46	834.36	290.183	1217.48	-2.06788	1.03927e-07	6.79025e-07	-	- && - && PF15886:Carbohydrate binding domain (family 32)	-
AAEL010099	24.24	9.57576	29.2282	122.426	149.706	204.5	21.0147	158.878	-2.92193	1.07035e-07	6.98489e-07	-	- && Q8VD52.2 RecName: Full=Pyridoxal phosphate phosphatase; Short=PLP phosphatase; AltName: Full=Chronophin; AltName: Full=Reg I-binding protein 1 && PF13344:Haloacid dehalogenase-like hydrolase	-
AAEL001159	382.993	285.837	690.094	2483.51	2730.21	1595.1	452.974	2269.6	-2.32601	1.13033e-07	7.35428e-07	-	- && Q9CQ01.1 RecName: Full=Ribonuclease T2; AltName: Full=Ribonuclease 6; Flags: Precursor && PF00445:Ribonuclease T2 family	Ribonuclease_T2
AAEL026819	31.5121	13.8849	19.0753	101.895	115.752	122.7	21.4907	113.449	-2.50484	1.15357e-07	7.49649e-07	-	- && - && -	-
AAEL001724	14.544	21.0667	47.6882	225.082	208.354	155.42	27.7663	196.285	-2.77225	1.15651e-07	7.50663e-07	GPRNNB3	- && P70259.1 RecName: Full=G-protein coupled receptor 143; AltName: Full=MOA1; AltName: Full=Ocular albinism type 1 protein homolog && PF02101:Ocular albinism type 1 protein	-
AAEL006224	523.585	756.725	1946.91	7534.16	10254.1	5447.88	1075.74	7745.38	-2.84639	1.17499e-07	7.60384e-07	-	- && Q9GKX2.1 RecName: Full=Dehydrogenase/reductase SDR family member 4; AltName: Full=NADPH-dependent carbonyl reductase/NADP-retinol dehydrogenase; Short=CR; Short=PHCR; AltName: Full=NADPH-dependent retinol dehydrogenase/reductase; Short=NDRD; AltName: Full=Peroxisomal short-chain alcohol dehydrogenase; Short=PSCD; AltName: Full=rabNRDR && PF00106:short chain dehydrogenase	adh_short
AAEL019523	1228.97	778.51	1521.71	3904.72	4055.18	4948.9	1176.4	4302.93	-1.8701	1.18586e-07	7.66964e-07	-	- && Q9V3S9.1 RecName: Full=Very long-chain-fatty-acid--CoA ligase bubblegum && PF00501:AMP-binding enzyme	AMP-binding
AAEL026876	29.0881	21.7849	50.7648	214.436	335.681	139.06	33.8792	229.726	-2.77444	1.20701e-07	7.79718e-07	-	- && A8JUP7.1 RecName: Full=Serine protease Hayan; Flags: Precursor && PF00089:Trypsin	Trypsin
AAEL006920	143.016	85.4637	294.436	1656.18	1179.13	801.64	174.305	1212.32	-2.79844	1.21588e-07	7.84981e-07	LRIM20	- && - && PF13855:Leucine rich repeat	-
AAEL002585	387.841	170.688	646.713	2906.29	2893.8	1938.66	401.747	2579.59	-2.68441	1.21925e-07	7.86689e-07	-	- && Q05319.2 RecName: Full=Serine proteinase stubble; AltName: Full=Protein stubble-stubbloid; Contains: RecName: Full=Serine proteinase stubble non-catalytic chain; Contains: RecName: Full=Serine proteinase stubble catalytic chain && PF00089:Trypsin	Trypsin
AAEL008452	96.9602	107.249	304.281	961.161	1143.63	1112.48	169.497	1072.42	-2.64769	1.24622e-07	8.0272e-07	-	2.4.1.18 (1%2C4-alpha-glucan branching enzyme)%3B3.2.1.1 (Alpha-amylase) && P54215.1 RecName: Full=Alpha-amylase A; AltName: Full=1,4-alpha-D-glucan glucanohydrolase; Flags: Precursor && PF00128:Alpha amylase, catalytic domain|PF02806:Alpha amylase, C-terminal all-beta domain	-
AAEL014079	254.52	248.491	337.202	798.433	968.46	768.92	280.071	845.271	-1.5945	1.26038e-07	8.10819e-07	-	- && Q9V3N1.1 RecName: Full=Serine protease inhibitor 27A; Short=Serpin 27A; Flags: Precursor && PF00079:Serpin (serine protease inhibitor)	Serpin
AAEL002601	191.496	87.8576	270.13	987.015	1068.78	883.44	183.161	979.744	-2.42387	1.26485e-07	8.13212e-07	CLIPA1	- && Q8VIF2.1 RecName: Full=Serine protease 42; AltName: Full=Testis serine protease 2; Flags: Precursor && PF00089:Trypsin	Trypsin
AAEL025862	36.3601	11.2515	26.4592	203.03	179.802	114.52	24.6903	165.784	-2.86263	1.32883e-07	8.52333e-07	-	- && P10394.1 RecName: Full=Retrovirus-related Pol polyprotein from transposon 412; Includes: RecName: Full=Protease; Includes: RecName: Full=Reverse transcriptase; Includes: RecName: Full=Endonuclease && PF00665:Integrase core domain|PF00078:Reverse transcriptase (RNA-dependent DNA polymerase)|PF00077:Retroviral aspartyl protease|PF00410:Ribosomal protein S8	RVT_1
AAEL014265	75.1441	146.03	131.989	393.893	500.049	662.58	117.721	518.841	-2.09795	1.34333e-07	8.61124e-07	-	- && - && -	-
AAEL001308	111.504	101.503	151.679	412.143	632.779	384.46	121.562	476.461	-1.97818	1.35539e-07	8.68344e-07	-	- && A6JFQ6.1 RecName: Full=Clavesin-1; AltName: Full=Retinaldehyde-binding protein 1-like 1 && PF00650:CRAL/TRIO domain	-
AAEL009101	1027.78	1577.13	1952.45	6069.61	6573.95	4425.38	1519.12	5689.65	-1.90428	1.36305e-07	8.72734e-07	eIF3-S5	- && Q1HR47.1 RecName: Full=Eukaryotic translation initiation factor 3 subunit F; Short=eIF3f; AltName: Full=Eukaryotic translation initiation factor 3 subunit 5 && PF13012:Maintenance of mitochondrial structure and function|PF01398:JAB1/Mov34/MPN/PAD-1 ubiquitin protease	Mov34
AAEL009044	2.424	2.39394	4.61498	28.1352	67.1363	49.08	3.14431	48.1172	-3.85529	1.37028e-07	8.76849e-07	-	- && Q99K82.1 RecName: Full=Spermine oxidase; AltName: Full=Polyamine oxidase 1; Short=PAO-1; Short=PAOh1 && PF01593:Flavin containing amine oxidoreductase	Amino_oxidase
AAEL001394	63.0241	57.9334	94.1457	266.905	258.513	319.02	71.7011	281.479	-1.9428	1.37745e-07	8.804e-07	-	1.14.17.3 (Peptidylglycine monooxygenase) && O01404.2 RecName: Full=Peptidylglycine alpha-hydroxylating monooxygenase; Short=dPHM; Flags: Precursor && PF03712:Copper type II ascorbate-dependent monooxygenase, C-terminal domain|PF01082:Copper type II ascorbate-dependent monooxygenase, N-terminal domain	Cu2_monoox_C
AAEL006011	4.84801	2.15455	3.38432	38.0206	27.7805	163.6	3.46229	76.467	-4.4923	1.4158e-07	9.02794e-07	-	- && P10184.2 RecName: Full=Ovoinhibitor; Flags: Precursor && PF00050:Kazal-type serine protease inhibitor domain	-
AAEL013071	625.393	620.031	649.174	1766.44	1700.79	1374.24	631.533	1613.82	-1.35977	1.45228e-07	9.24428e-07	-	- && Q5RFB6.1 RecName: Full=Dolichyl-diphosphooligosaccharide--protein glycosyltransferase subunit 1; AltName: Full=Dolichyl-diphosphooligosaccharide--protein glycosyltransferase 67 kDa subunit; AltName: Full=Ribophorin I; Short=RPN-I; AltName: Full=Ribophorin-1; Flags: Precursor && PF04597:Ribophorin I	-
AAEL025740	29.0881	39.0212	99.6837	421.268	478.442	286.3	55.931	395.337	-2.79641	1.46159e-07	9.29265e-07	-	2.3.1.20 (Diacylglycerol O-acyltransferase) && - && PF06974:Protein of unknown function (DUF1298)	-
AAEL004553	7.27201	22.2636	37.8429	165.77	222.244	147.24	22.4595	178.418	-2.90201	1.47266e-07	9.3521e-07	-	- && - && PF08718:Glycolipid transfer protein (GLTP)	-
AAEL002225	87.2642	125.203	238.749	799.193	929.876	621.68	150.405	783.583	-2.36953	1.47571e-07	9.36595e-07	-	- && - && PF01470:Pyroglutamyl peptidase	-
AAEL005593	453.289	504.882	1554.02	5903.08	6183.48	4711.68	837.397	5599.41	-2.73907	1.48378e-07	9.41171e-07	-	- && - && -	-
AAEL023681	1146.55	749.782	795.008	2996.02	2991.81	6159.54	897.115	4049.12	-2.17312	1.50276e-07	9.50988e-07	-	- && P45842.2 RecName: Full=60S ribosomal protein L34; AltName: Full=L31 && PF01199:Ribosomal protein L34e	-
AAEL004952	237.552	164.224	234.749	578.674	784.8	1038.86	212.175	800.778	-1.90868	1.51597e-07	9.58794e-07	-	- && Q96AB6.3 RecName: Full=Protein N-terminal asparagine amidohydrolase; AltName: Full=Protein NH2-terminal asparagine amidohydrolase; Short=PNAA; AltName: Full=Protein NH2-terminal asparagine deamidase; Short=PNAD; Short=Protein N-terminal Asn amidase; Short=Protein N-terminal asparagine amidase; Short=Protein NTN-amidase && PF14736:Protein N-terminal asparagine amidohydrolase	-
AAEL008701	368.449	388.776	1166.98	5217.19	4085.28	3337.44	641.4	4213.3	-2.71321	1.54844e-07	9.78188e-07	-	1.13.99.1 (Inositol oxygenase) && Q4V8T0.1 RecName: Full=Inositol oxygenase; AltName: Full=Myo-inositol oxygenase; Short=MI oxygenase && PF05153:Myo-inositol oxygenase	-
AAEL002964	106.656	145.073	328.587	1005.26	1255.53	1014.32	193.439	1091.7	-2.48436	1.55956e-07	9.84643e-07	-	- && Q95M17.1 RecName: Full=Acidic mammalian chitinase; Short=AMCase; AltName: Full=Chitin-binding protein b04; Short=CBPb04; Flags: Precursor && PF00704:Glycosyl hydrolases family 18	-
AAEL003130	569.641	1035.14	762.088	2970.17	2388.35	2642.14	788.956	2666.89	-1.75276	1.58748e-07	9.99949e-07	-	- && P51572.3 RecName: Full=B-cell receptor-associated protein 31; Short=BCR-associated protein 31; Short=Bap31; AltName: Full=6C6-AG tumor-associated antigen; AltName: Full=Protein CDM; AltName: Full=p28 && PF05529:B-cell receptor-associated protein 31-like	-
AAEL003210	732.049	849.849	1038.37	2685.01	2808.15	2126.8	873.423	2539.99	-1.5407	1.58958e-07	1.00069e-06	-	- && Q76B49.3 RecName: Full=CD63 antigen; AltName: CD_antigen=CD63 && PF00335:Tetraspanin family	Tetraspannin
AAEL014717	586.609	540.791	650.405	1390.79	1531.79	1529.66	592.602	1484.08	-1.32263	1.59581e-07	1.00403e-06	-	- && Q9VCY8.2 RecName: Full=Adiponectin receptor protein && PF03006:Haemolysin-III related	-
AAEL014891	101.808	112.515	96.9147	481.341	634.322	253.58	103.746	456.414	-2.16205	1.72683e-07	1.08083e-06	CYP6P12	- && Q9V774.1 RecName: Full=Probable cytochrome P450 6a21; AltName: Full=CYPVIA21 && PF00067:Cytochrome P450	p450
AAEL000451	218.16	287.034	407.965	1231.11	1239.32	899.8	304.386	1123.41	-1.88079	1.74016e-07	1.08855e-06	-	2.4.1.142 (Chitobiosyldiphosphodolichol beta-mannosyltransferase) && Q921Q3.3 RecName: Full=Chitobiosyldiphosphodolichol beta-mannosyltransferase; AltName: Full=Asparagine-linked glycosylation protein 1 homolog; AltName: Full=Beta-1,4-mannosyltransferase; AltName: Full=GDP-Man:GlcNAc2-PP-dolichol mannosyltransferase; AltName: Full=GDP-mannose-dolichol diphosphochitobiose mannosyltransferase && PF…	-
AAEL008028	50.9041	36.6273	102.453	322.415	338.768	441.72	63.328	367.634	-2.51024	1.78297e-07	1.11277e-06	-	- && Q7RTY0.1 RecName: Full=Monocarboxylate transporter 13; Short=MCT 13; AltName: Full=Solute carrier family 16 member 13 && PF07690:Major Facilitator Superfamily	MFS_1
AAEL006549	126.048	84.7455	93.838	323.936	363.462	294.48	101.544	327.292	-1.72986	1.79602e-07	1.11963e-06	-	- && Q969X6.1 RecName: Full=U3 small nucleolar RNA-associated protein 4 homolog; AltName: Full=Cirhin; AltName: Full=UTP4 small subunit processome component && -	-
AAEL002783	116.352	103.179	112.913	355.112	343.398	278.12	110.815	325.544	-1.58202	1.80212e-07	1.12279e-06	mRpL37	- && A4FUC0.1 RecName: Full=39S ribosomal protein L37, mitochondrial; Short=L37mt; Short=MRP-L37; Flags: Precursor && PF07147:Mitochondrial 28S ribosomal protein S30 (PDCD9)	-
AAEL013433	128.472	74.4516	252.286	1060.77	1520.21	638.04	151.737	1073.01	-2.82417	1.81855e-07	1.13173e-06	SPZ1C	- && - && PF16077:Spaetzle	-
AAEL009630	48.4801	43.8091	136.604	614.413	352.658	793.46	76.2976	586.844	-2.91461	1.83188e-07	1.13872e-06	-	- && H2QL32.1 RecName: Full=High affinity cGMP-specific 3',5'-cyclic phosphodiesterase 9A && PF00233:3'5'-cyclic nucleotide phosphodiesterase	-
AAEL003125	518.737	844.343	861.464	3592.19	3471.02	1946.84	741.515	3003.35	-2.01803	1.84172e-07	1.14353e-06	-	1.3.8.1 (Short-chain acyl-CoA dehydrogenase)%3B1.3.8.4 (Isovaleryl-CoA dehydrogenase) && Q5RBD5.1 RecName: Full=Isovaleryl-CoA dehydrogenase, mitochondrial; Short=IVD; Flags: Precursor && PF02771:Acyl-CoA dehydrogenase, N-terminal domain|PF02770:Acyl-CoA dehydrogenase, middle domain|PF00441:Acyl-CoA dehydrogenase, C-terminal domain	-
AAEL014361	145.44	30.8818	68.3018	747.485	682.938	425.36	81.5413	618.594	-2.97337	1.8603e-07	1.15243e-06	-	6.3.5.7 (Glutaminyl-tRNA synthase (glutamine-hydrolyzing)) && Q6GMR7.1 RecName: Full=Fatty-acid amide hydrolase 2; AltName: Full=Amidase domain-containing protein; AltName: Full=Anandamide amidohydrolase 2; AltName: Full=Oleamide hydrolase 2 && PF01425:Amidase	Amidase
AAEL019835	7.27201	2.15455	3.07666	41.0623	39.3557	49.08	4.16774	43.166	-3.69341	1.8824e-07	1.16546e-06	-	- && P40657.2 RecName: Full=Putative transcription factor SOX-15; AltName: Full=Sox50E && PF00505:HMG (high mobility group) box	HMG_box
AAEL005336	414.505	242.746	766.395	6011.82	3500.35	1725.98	474.548	3746.05	-2.98192	1.96034e-07	1.20882e-06	-	- && O08651.3 RecName: Full=D-3-phosphoglycerate dehydrogenase; Short=3-PGDH && PF02826:D-isomer specific 2-hydroxyacid dehydrogenase, NAD binding domain|PF00389:D-isomer specific 2-hydroxyacid dehydrogenase, catalytic domain	2-Hacid_dh_C
AAEL006887	138.168	171.646	189.522	459.289	611.171	490.8	166.445	520.42	-1.63612	1.96132e-07	1.20882e-06	-	- && Q9D0I8.1 RecName: Full=mRNA turnover protein 4 homolog; AltName: Full=Ribosome assembly factor Mrto4 && PF00466:Ribosomal protein L10	-
AAEL005401	206.04	134.061	354.123	1427.29	1337.32	834.36	231.408	1199.66	-2.37733	2.02195e-07	1.24407e-06	-	- && O75629.1 RecName: Full=Protein CREG1; AltName: Full=Cellular repressor of E1A-stimulated genes 1; Flags: Precursor && PF13883:Pyridoxamine 5'-phosphate oxidase	-
AAEL000213	96.9602	112.036	495.342	2275.91	2431.57	1914.12	234.779	2207.2	-3.22495	2.05636e-07	1.26187e-06	-	- && A2V9Y8.1 RecName: Full=D-amino-acid oxidase; Short=DAAO; Short=DAMOX; Short=DAO && PF01266:FAD dependent oxidoreductase	DAO
AAEL002367	0	2.39394	3.07666	30.4165	41.6708	40.9	1.82353	37.6624	-3.97118	2.05669e-07	1.26187e-06	CCEAE1B	3.1.1.- (Carboxylic ester hydrolases.) && Q869C3.3 RecName: Full=Acetylcholinesterase; Short=AChE; Flags: Precursor && PF00135:Carboxylesterase family	COesterase
AAEL024228	877.49	609.258	888.231	2205.96	2137.56	2601.24	791.659	2314.92	-1.54738	2.05862e-07	1.26234e-06	-	4.2.1.11 (Phosphopyruvate hydratase) && P15007.2 RecName: Full=Enolase; AltName: Full=2-phospho-D-glycerate hydro-lyase; AltName: Full=2-phosphoglycerate dehydratase && PF00113:Enolase, C-terminal TIM barrel domain|PF03952:Enolase, N-terminal domain	-
AAEL002077	991.418	1098.34	1635.86	4437.76	4673.3	3345.62	1241.87	4152.23	-1.74143	2.07067e-07	1.2683e-06	-	- && P54726.2 RecName: Full=UV excision repair protein RAD23 homolog A; Short=HR23A; Short=mHR23A && PF00240:Ubiquitin family|PF09280:XPC-binding domain|PF00627:UBA/TS-N domain	ubiquitin
AAEL002730	60.6001	78.2819	226.75	1231.11	1229.29	539.88	121.877	1000.09	-3.02741	2.12449e-07	1.29907e-06	SRPN21	- && Q52L45.1 RecName: Full=Leukocyte elastase inhibitor; AltName: Full=Serpin B1 && PF00079:Serpin (serine protease inhibitor)	Serpin
AAEL000330	184.224	169.97	218.75	616.694	479.214	638.04	190.981	577.983	-1.58636	2.137e-07	1.30525e-06	-	- && Q9VP65.1 RecName: Full=Multifunctional methyltransferase subunit TRM112-like protein; AltName: Full=tRNA methyltransferase 112 homolog && PF03966:Trm112p-like protein	-
AAEL011962	41.2081	80.9152	162.14	710.985	646.669	474.44	94.7544	610.698	-2.66591	2.15474e-07	1.31461e-06	-	- && Q9VYA8.2 RecName: Full=Transport and Golgi organization protein 2 && PF05742:Transport and Golgi organisation 2	DUF833
AAEL002959	36.3601	32.3182	125.528	495.028	431.37	654.4	64.7353	526.933	-2.99311	2.17648e-07	1.32713e-06	-	- && P36362.1 RecName: Full=Endochitinase; Flags: Precursor && PF00704:Glycosyl hydrolases family 18	-
AAEL028182	14.544	17.4758	58.1488	218.238	192.92	1595.1	30.0562	668.753	-4.43222	2.18638e-07	1.33212e-06	-	1.1.1.42 (Isocitrate dehydrogenase (NADP(+))) && Q04467.2 RecName: Full=Isocitrate dehydrogenase [NADP], mitochondrial; Short=IDH; AltName: Full=ICD-M; AltName: Full=IDP; AltName: Full=NADP(+)-specific ICDH; AltName: Full=Oxalosuccinate decarboxylase; Flags: Precursor && PF00180:Isocitrate/isopropylmalate dehydrogenase	-
AAEL005530	0	5.50606	0	87.4474	100.319	98.16	1.83535	95.3087	-5.36957	2.18712e-07	1.33212e-06	-	- && - && PF01607:Chitin binding Peritrophin-A domain	CBM_14
AAEL010479	181.8	220.721	537.492	1371.02	2166.11	1889.58	313.338	1808.9	-2.5212	2.19674e-07	1.33672e-06	-	- && Q7PIR5.3 RecName: Full=Facilitated trehalose transporter Tret1; Short=AgTRET1 && PF00083:Sugar (and other) transporter	Sugar_tr
AAEL010765	2906.38	2629.27	4107.64	9147.76	10577.4	8883.48	3214.43	9536.22	-1.56881	2.19713e-07	1.33672e-06	-	- && Q05204.2 RecName: Full=Lysosome-associated membrane glycoprotein 1; Short=LAMP-1; Short=Lysosome-associated membrane protein 1; AltName: Full=CD107 antigen-like family member A; AltName: Full=Chromaffin granule-associated membrane glycoprotein IIA; AltName: CD_antigen=CD107a; Flags: Precursor && PF01299:Lysosome-associated membrane glycoprotein (Lamp)	-
AAEL006966	237.552	252.8	456.576	1232.63	1349.67	1063.4	315.643	1215.23	-1.941	2.19909e-07	1.33716e-06	-	- && P54316.1 RecName: Full=Inactive pancreatic lipase-related protein 1; Short=PL-RP1; Flags: Precursor && PF00151:Lipase	Lipase
AAEL024337	19.392	9.81516	7.38397	69.1975	70.223	147.24	12.1971	95.5535	-3.05052	2.20225e-07	1.33833e-06	-	- && Q6INC8.1 RecName: Full=Vesicular glutamate transporter 1; Short=VGluT1; AltName: Full=Solute carrier family 17 member 7 && PF07690:Major Facilitator Superfamily	MFS_1
AAEL001351	94.5362	106.052	146.141	368.039	507.766	368.1	115.576	414.635	-1.83705	2.20346e-07	1.33833e-06	-	- && - && -	-
AAEL000316	101.808	24.4182	84.3004	458.528	383.526	997.96	70.1756	613.338	-3.13881	2.31383e-07	1.40223e-06	-	- && - && -	-
AAEL018681	130.896	41.894	101.53	507.955	439.087	1578.74	91.44	841.927	-3.20688	2.32186e-07	1.40631e-06	ND4L	- && B0FWD5.1 RecName: Full=NADH-ubiquinone oxidoreductase chain 4L; AltName: Full=NADH dehydrogenase subunit 4L && PF00420:NADH-ubiquinone/plastoquinone oxidoreductase chain 4L	-
AAEL002412	12.12	19.1515	25.5362	120.906	142.761	73.62	18.9359	112.429	-2.54637	2.42028e-07	1.46266e-06	-	- && Q6ZSM3.2 RecName: Full=Monocarboxylate transporter 12; Short=MCT 12; AltName: Full=Creatine transporter 2; Short=CRT2; AltName: Full=Solute carrier family 16 member 12 && PF07690:Major Facilitator Superfamily	MFS_1
AAEL004313	109.08	102.221	272.284	1152.78	862.74	719.84	161.195	911.788	-2.49361	2.49391e-07	1.50465e-06	-	5.2.1.8 (Peptidylprolyl isomerase) && Q9NWM8.1 RecName: Full=Peptidyl-prolyl cis-trans isomerase FKBP14; Short=PPIase FKBP14; AltName: Full=22 kDa FK506-binding protein; Short=22 kDa FKBP; Short=FKBP-22; AltName: Full=FK506-binding protein 14; Short=FKBP-14; AltName: Full=Rotamase; Flags: Precursor >Q5R941.1 RecName: Full=Peptidyl-prolyl cis-trans isomerase FKBP14; Short=PPIase FKBP14; AltName: F…	FKBP_C
AAEL002804	235.128	182.658	273.822	952.796	887.433	572.6	230.536	804.277	-1.81756	2.58408e-07	1.55646e-06	-	2.4.99.18 (Dolichyl-diphosphooligosaccharide--protein glycotransferase) && Q8TCJ2.1 RecName: Full=Dolichyl-diphosphooligosaccharide--protein glycosyltransferase subunit STT3B; Short=Oligosaccharyl transferase subunit STT3B; Short=STT3-B; AltName: Full=Source of immunodominant MHC-associated peptides homolog && PF02516:Oligosaccharyl transferase STT3 subunit	-
AAEL001532	237.552	258.306	434.116	1518.54	1152.12	965.24	309.992	1211.97	-1.96574	2.67134e-07	1.60724e-06	-	- && Q9W2X7.1 RecName: Full=Protein yippee-like CG15309 && PF03226:Yippee zinc-binding/DNA-binding /Mis18, centromere assembly	-
AAEL009810	351.481	345.446	793.777	1861.49	3072.83	2396.74	496.901	2443.69	-2.29425	2.70005e-07	1.62362e-06	-	- && Q96NB2.2 RecName: Full=Sideroflexin-2 && PF03820:Tricarboxylate carrier	-
AAEL004724	0	0	0	16.7291	16.977	32.72	0	22.142	-7.63359	2.77826e-07	1.66972e-06	-	3.1.1.- (Carboxylic ester hydrolases.) && P35501.1 RecName: Full=Esterase E4; AltName: Full=Carboxylic-ester hydrolase; Flags: Precursor && PF00135:Carboxylesterase family	COesterase
AAEL011711	3051.82	3415.2	4152.56	10505.9	10930.1	8106.38	3539.86	9847.44	-1.47647	2.79966e-07	1.68165e-06	-	- && Q94518.2 RecName: Full=Nascent polypeptide-associated complex subunit alpha; Short=NAC-alpha; AltName: Full=Alpha-NAC && PF01849:NAC domain	-
AAEL014484	324.817	261.418	304.589	718.589	808.722	793.46	296.941	773.59	-1.38546	2.83032e-07	1.69819e-06	-	- && B3Y064.1 RecName: Full=Leptin receptor gene-related protein; AltName: Full=Endospanin-1; AltName: Full=OB-R gene-related protein; Short=OB-RGRP && PF04133:Vacuolar protein sorting 55	-
AAEL008501	77.5681	44.5273	146.449	741.402	632.779	368.1	89.5148	580.76	-2.70261	2.85316e-07	1.71095e-06	-	- && Q05319.2 RecName: Full=Serine proteinase stubble; AltName: Full=Protein stubble-stubbloid; Contains: RecName: Full=Serine proteinase stubble non-catalytic chain; Contains: RecName: Full=Serine proteinase stubble catalytic chain && PF00089:Trypsin	Trypsin
AAEL007607	0	5.26667	2.76899	67.6767	67.1363	24.54	2.67855	53.1176	-4.04973	2.87086e-07	1.72062e-06	-	- && - && -	-
AAEL001173	220.584	265.967	280.283	657.756	672.134	711.66	255.612	680.517	-1.39884	2.87327e-07	1.72111e-06	-	6.3.5.7 (Glutaminyl-tRNA synthase (glutamine-hydrolyzing)) && Q6GMR7.1 RecName: Full=Fatty-acid amide hydrolase 2; AltName: Full=Amidase domain-containing protein; AltName: Full=Anandamide amidohydrolase 2; AltName: Full=Oleamide hydrolase 2 && PF01425:Amidase	Amidase
AAEL002428	353.905	277.218	408.272	1422.73	1051.8	916.16	346.465	1130.23	-1.71402	2.92089e-07	1.74771e-06	-	- && P58545.2 RecName: Full=BTB/POZ domain-containing protein 3 && PF00651:BTB/POZ domain|PF08005:PHR domain|PF07707:BTB And C-terminal Kelch	BTB
AAEL000508	36.3601	18.4333	42.7655	185.541	146.619	179.96	32.5196	170.707	-2.40857	2.98054e-07	1.78144e-06	-	- && Q9BDY7.1 RecName: Full=Angiopoietin-2; Short=ANG-2; Flags: Precursor && PF00147:Fibrinogen beta and gamma chains, C-terminal globular domain	Fibrinogen_C
AAEL006617	140.592	285.358	210.751	853.182	818.754	678.94	212.234	783.625	-1.87417	3.07062e-07	1.83025e-06	-	2.7.1.222 (4-hydroxytryptamine kinase) && - && PF02958:Ecdysteroid kinase	-
AAEL011810	75.1441	62.4819	105.529	269.946	301.727	335.38	81.0518	302.351	-1.87975	3.10512e-07	1.84778e-06	-	- && - && -	-
AAEL010773	94.5362	50.7515	143.988	557.382	530.145	400.82	96.4251	496.116	-2.3717	3.13004e-07	1.86057e-06	CLIPE10	- && Q86WS5.2 RecName: Full=Transmembrane protease serine 12; Flags: Precursor && PF00089:Trypsin	Trypsin
AAEL009128	31.5121	34.2334	58.1488	212.155	210.669	147.24	41.2981	190.021	-2.19561	3.15739e-07	1.8758e-06	CYP6M6	- && Q9V4U7.2 RecName: Full=Probable cytochrome P450 6a14; AltName: Full=CYPVIA14 && PF00067:Cytochrome P450	p450
AAEL007392	1641.05	1919.94	2461.63	6843.71	8118.86	4867.1	2007.54	6609.89	-1.71981	3.34013e-07	1.97896e-06	-	- && Q6DFM9.1 RecName: Full=Mitochondrial import receptor subunit TOM20 homolog; AltName: Full=Mitochondrial 20 kDa outer membrane protein; AltName: Full=Outer mitochondrial membrane receptor Tom20 && PF02064:MAS20 protein import receptor	-
AAEL010366	366.025	332.997	824.236	2428.76	2931.62	1979.56	507.753	2446.64	-2.26685	3.62454e-07	2.13467e-06	-	2.4.1.17 (Glucuronosyltransferase) && Q9HAW7.2 RecName: Full=UDP-glucuronosyltransferase 1-7; Short=UDPGT 1-7; Short=UGT1*7; Short=UGT1-07; Short=UGT1.7; AltName: Full=UDP-glucuronosyltransferase 1-G; Short=UGT-1G; Short=UGT1G; AltName: Full=UDP-glucuronosyltransferase 1A7; Flags: Precursor && PF00201:UDP-glucoronosyl and UDP-glucosyl transferase	UDPGT
AAEL001564	303.001	211.146	254.747	881.318	663.646	728.02	256.298	757.661	-1.57674	3.63537e-07	2.13989e-06	-	- && Q9V6G5.2 RecName: Full=Tafazzin homolog; Short=dTAZ && PF01553:Acyltransferase	Acyltransferase
AAEL001963	2.424	4.30909	10.153	65.3954	48.6159	81.8	5.62869	65.2705	-3.32782	3.70496e-07	2.17849e-06	-	- && Q9W1C9.2 RecName: Full=Ejaculatory bulb-specific protein 3; AltName: Full=Ejaculatory bulb-specific protein III; AltName: Full=PEB-meIII; AltName: Full=PEBmelIII; Flags: Precursor && PF03392:Insect pheromone-binding family, A10/OS-D	-
AAEL017516	5752.16	6591.96	13193	37222.9	44041.4	29595.2	8512.38	36953.2	-2.11792	3.70778e-07	2.17897e-06	-	- && P62752.1 RecName: Full=60S ribosomal protein L23a >P62750.1 RecName: Full=60S ribosomal protein L23a >P62751.1 RecName: Full=60S ribosomal protein L23a >Q24JY1.1 RecName: Full=60S ribosomal protein L23a && PF00276:Ribosomal protein L23|PF03939:Ribosomal protein L23, N-terminal domain	-
AAEL022913	26.664	81.6334	152.294	783.985	760.106	474.44	86.864	672.844	-2.92872	3.71381e-07	2.18133e-06	-	- && A4VCL2.1 RecName: Full=Extracellular serine/threonine protein CG31145; AltName: Full=Golgi casein kinase; AltName: Full=Golgi-enriched fraction casein kinase; Short=GEF-CK && PF06702:Golgi casein kinase, C-terminal, Fam20	DUF1193
AAEL005353	77.5681	91.6879	317.511	2329.14	1592.75	719.84	162.256	1547.24	-3.24709	3.86229e-07	2.26488e-06	-	- && Q7JVE7.1 RecName: Full=Sugar transporter SWEET1; AltName: Full=Protein saliva && PF03083:Sugar efflux transporter for intercellular exchange	-
AAEL008109	0	1.91515	5.23032	47.1455	35.4973	65.44	2.38182	49.361	-3.9898	3.87279e-07	2.26981e-06	-	- && Q0IES7.1 RecName: Full=Protein mab-21-like && PF03281:Mab-21 protein	-
AAEL007481	58.1761	63.9182	69.8401	203.79	217.614	188.14	63.9781	203.182	-1.66549	3.89353e-07	2.28074e-06	-	- && Q9VHT4.1 RecName: Full=GDP-fucose transporter 1; AltName: Full=Neuronally altered carbohydrate; AltName: Full=Solute carrier family 35 member C1 homolog && PF03151:Triose-phosphate Transporter family	-
AAEL019935	765.985	583.643	518.417	1544.4	1899.11	1848.68	622.682	1764.06	-1.50674	3.91946e-07	2.29346e-06	-	- && P82198.1 RecName: Full=Transforming growth factor-beta-induced protein ig-h3; Short=Beta ig-h3; Flags: Precursor && PF02469:Fasciclin domain	-
AAEL011222	116.352	56.0182	79.3777	284.394	370.407	327.2	83.9161	327.334	-2.00434	4.25008e-07	2.47493e-06	SCRB5	- && Q7Q6R1.5 RecName: Full=Sensory neuron membrane protein 2 && PF01130:CD36 family	-
AAEL014627	2.424	19.8697	25.2286	196.947	121.926	122.7	15.8408	147.191	-3.08881	4.28996e-07	2.49548e-06	-	- && Q5M875.1 RecName: Full=17-beta-hydroxysteroid dehydrogenase 13; Short=17-beta-HSD 13; AltName: Full=Short-chain dehydrogenase/reductase 9; Flags: Precursor && PF00106:short chain dehydrogenase	adh_short
AAEL003518	143.016	141.721	224.596	608.33	568.729	507.16	169.778	561.406	-1.72214	4.34514e-07	2.52353e-06	-	- && P98194.3 RecName: Full=Calcium-transporting ATPase type 2C member 1; Short=ATPase 2C1; AltName: Full=ATP-dependent Ca(2+) pump PMR1 && PF00689:Cation transporting ATPase, C-terminus|PF00702:haloacid dehalogenase-like hydrolase|PF00690:Cation transporter/ATPase, N-terminus|PF00122:E1-E2 ATPase	E1-E2_ATPase
AAEL026843	181.8	112.755	292.59	1028.08	844.219	777.1	195.715	883.132	-2.17532	4.41297e-07	2.56155e-06	-	- && - && -	-
AAEL006863	206.04	149.861	203.982	568.788	752.389	482.62	186.628	601.266	-1.70813	4.44732e-07	2.57874e-06	-	- && - && PF16013:Domain of unknown function (DUF4781)	-
AAEL025939	12.12	16.7576	30.1512	98.0932	119.611	147.24	19.6763	121.648	-2.51913	4.50028e-07	2.60805e-06	-	- && O16797.3 RecName: Full=60S ribosomal protein L3 && PF00297:Ribosomal protein L3	-
AAEL013950	353.905	468.973	498.726	1469.12	1616.67	1030.68	440.535	1372.16	-1.64146	4.64777e-07	2.68494e-06	-	3.6.4.13 (RNA helicase) && Q29S22.1 RecName: Full=Probable ATP-dependent RNA helicase DDX47; AltName: Full=DEAD box protein 47 && PF00270:DEAD/DEAH box helicase|PF00271:Helicase conserved C-terminal domain	DEAD
AAEL012010	438.745	468.255	753.781	1706.36	1807.28	1791.42	553.593	1768.35	-1.67059	4.66762e-07	2.69498e-06	-	- && - && -	-
AAEL025910	2.424	14.8424	45.5345	346.748	415.936	147.24	20.9336	303.308	-3.78742	4.675e-07	2.6978e-06	-	- && - && -	-
AAEL015038	67.8721	90.7304	216.904	828.849	631.235	654.4	125.169	704.828	-2.47582	4.70828e-07	2.71556e-06	-	3.1.2.22 (Palmitoyl-protein hydrolase) && Q9W3C7.2 RecName: Full=Palmitoyl-protein thioesterase 1; Short=PPT-1; AltName: Full=Palmitoyl-protein hydrolase 1; Flags: Precursor && PF02089:Palmitoyl protein thioesterase	-
AAEL027155	0	3.35152	2.76899	27.3748	34.7257	89.98	2.04017	50.6935	-4.14726	4.76396e-07	2.74623e-06	-	1.2.1.84 (Alcohol-forming fatty acyl-CoA reductase) && A1ZAI5.1 RecName: Full=Putative fatty acyl-CoA reductase CG5065 && PF07993:Male sterility protein	NAD_binding_4
AAEL026731	0	6.46364	29.8436	185.541	253.883	188.14	12.1024	209.188	-3.98336	4.79425e-07	2.76076e-06	-	2.3.2.2 (Gamma-glutamyltransferase)%3B3.4.19.13 (Glutathione gamma-glutamate hydrolase) && P19440.2 RecName: Full=Gamma-glutamyltranspeptidase 1; Short=GGT 1; AltName: Full=Gamma-glutamyltransferase 1; AltName: Full=Glutathione hydrolase 1; AltName: Full=Leukotriene-C4 hydrolase; AltName: CD_antigen=CD224; Contains: RecName: Full=Gamma-glutamyltranspeptidase 1 heavy chain; Contains: RecName: Full…	-
AAEL029016	140.592	129.512	199.983	681.329	811.037	392.64	156.696	628.335	-2.01596	4.82784e-07	2.77863e-06	-	- && Q9VBG6.2 RecName: Full=Protein HGH1 homolog && PF04063:Domain of unknown function (DUF383)|PF04064:Domain of unknown function (DUF384)	-
AAEL014904	341.785	412.715	441.5	1473.68	1457.71	883.44	398.667	1271.61	-1.67923	4.95869e-07	2.85092e-06	-	3.6.4.13 (RNA helicase) && Q07886.2 RecName: Full=Probable ATP-dependent RNA helicase Dbp45A; Short=DEAD box protein 45A && PF00270:DEAD/DEAH box helicase|PF00271:Helicase conserved C-terminal domain	DEAD
AAEL004063	385.417	360.767	334.74	999.942	1051.8	777.1	360.308	942.948	-1.40242	5.11685e-07	2.93409e-06	-	- && Q9VPR4.2 RecName: Full=Protein Notchless && PF08154:NLE (NUC135) domain	-
AAEL009169	116.352	87.1394	100.299	416.706	253.883	400.82	101.264	357.136	-1.82154	5.32659e-07	3.04633e-06	-	- && Q7ZWU7.1 RecName: Full=Extended synaptotagmin-2-B; Short=E-Syt2-B && PF17047:Synaptotagmin-like mitochondrial-lipid-binding domain|PF00168:C2 domain|PF00078:Reverse transcriptase (RNA-dependent DNA polymerase)	RVT_1
AAEL002833	8593.1	8062.79	13747.4	36468.6	35124.6	27296.7	10134.4	32963.3	-1.70164	5.36099e-07	3.06126e-06	-	- && Q95029.2 RecName: Full=Cathepsin L; AltName: Full=Cysteine proteinase 1; Contains: RecName: Full=Cathepsin L heavy chain; Contains: RecName: Full=Cathepsin L light chain; Flags: Precursor && PF08246:Cathepsin propeptide inhibitor domain (I29)|PF00112:Papain family cysteine protease	Peptidase_C1
AAEL001355	36.3601	75.6485	175.369	775.62	675.993	539.88	95.7927	663.831	-2.76991	5.36967e-07	3.06451e-06	-	- && - && -	-
AAEL000829	75.1441	94.0819	191.06	574.111	571.816	507.16	120.095	551.029	-2.18055	5.46211e-07	3.11237e-06	-	1.-.-.- (Oxidoreductases.) && Q8MP06.1 RecName: Full=Senecionine N-oxygenase; Short=SNO; Flags: Precursor && PF00743:Flavin-binding monooxygenase-like	FMO-like
AAEL008073	642.361	427.558	1123.29	2679.69	3295.08	3681	731.069	3218.59	-2.13601	5.46592e-07	3.11291e-06	-	- && Q6AXS5.2 RecName: Full=Plasminogen activator inhibitor 1 RNA-binding protein; AltName: Full=PAI1 RNA-binding protein 1; Short=PAI-RBP1; AltName: Full=RDA288; AltName: Full=SERPINE1 mRNA-binding protein 1; Contains: RecName: Full=Plasminogen activator inhibitor 1 RNA-binding protein, N-terminally processed && PF04774:Hyaluronan / mRNA binding family	-
AAEL008454	143.016	85.7031	178.754	729.996	733.097	384.46	135.824	615.851	-2.19931	5.50558e-07	3.13386e-06	-	- && Q6DF67.1 RecName: Full=Isochorismatase domain-containing protein 2 && PF00857:Isochorismatase family	Isochorismatase
AAEL002580	368.449	190.079	562.413	1856.93	1776.41	1570.56	373.647	1734.63	-2.2163	5.57901e-07	3.17233e-06	-	- && Q402U7.1 RecName: Full=Serine protease 44; AltName: Full=Testis serine protease 4; Short=TESSP-4; AltName: Full=Testis-specific serine protease 4; Flags: Precursor && PF00089:Trypsin	Trypsin
AAEL003457	196.344	125.682	501.803	1403.72	1694.61	2478.54	274.61	1858.96	-2.75166	5.631e-07	3.20022e-06	-	- && - && PF07165:Protein of unknown function (DUF1397)	-
AAEL014754	75.1441	87.8576	218.135	707.944	667.504	629.86	127.046	668.436	-2.379	5.73518e-07	3.25433e-06	-	- && Q9V4N3.1 RecName: Full=Cytochrome b5; Short=CYTB5 && PF00173:Cytochrome b5-like Heme/Steroid binding domain	-
AAEL025574	84.8402	86.1819	235.364	815.162	845.763	597.14	135.462	752.688	-2.46502	5.78055e-07	3.27836e-06	-	- && Q10082.1 RecName: Full=Uncharacterized protein C11D3.03c && PF09347:Domain of unknown function (DUF1989)	-
AAEL009722	775.681	1027.72	1890.61	5254.45	5306.85	4499	1231.34	5020.1	-2.02559	5.79149e-07	3.28285e-06	-	- && P06868.2 RecName: Full=Plasminogen; Contains: RecName: Full=Plasmin heavy chain A; Contains: RecName: Full=Activation peptide; Contains: RecName: Full=Plasmin heavy chain A, short form; Contains: RecName: Full=Plasmin light chain B; Flags: Precursor && PF00089:Trypsin	Trypsin
AAEL003282	147.864	141.243	146.141	435.716	371.179	359.92	145.083	388.938	-1.43493	5.7965e-07	3.28398e-06	-	- && Q8IZE3.3 RecName: Full=Protein-associating with the carboxyl-terminal domain of ezrin; AltName: Full=Ezrin-binding protein PACE-1; AltName: Full=SCY1-like protein 3 && -	-
AAEL000744	29.0881	44.7667	6.46098	269.186	341.855	188.14	26.7719	266.394	-3.33309	5.94778e-07	3.36093e-06	-	- && P47949.2 RecName: Full=Troponin C, isoform 3 && PF13499:EF-hand domain pair	-
AAEL018680	1531.97	1918.5	5263.24	19321.3	23297.1	12302.7	2904.57	18307	-2.65552	6.15628e-07	3.46793e-06	ND4	7.1.1.2 (NADH:ubiquinone reductase (H(+)-translocating)) && Q1HR20.1 RecName: Full=NADH-ubiquinone oxidoreductase chain 4; AltName: Full=NADH dehydrogenase subunit 4 && PF00361:Proton-conducting membrane transporter|PF01059:NADH-ubiquinone oxidoreductase chain 4, amino terminus	-
AAEL006885	3568.13	3705.34	6025.94	14995.3	15340.3	12057.3	4433.14	14131	-1.67238	6.21062e-07	3.49673e-06	14-3-3zeta	- && Q1HR36.1 RecName: Full=14-3-3 protein zeta && PF00244:14-3-3 protein	-
AAEL002160	765.985	935.073	1133.13	3173.96	3217.91	2184.06	944.73	2858.64	-1.59855	6.22982e-07	3.50572e-06	-	6.1.1.3 (Threonine--tRNA ligase) && Q8SWU7.1 RecName: Full=Obg-like ATPase 1 && PF01926:50S ribosome-binding GTPase|PF06071:Protein of unknown function (DUF933)	-
AAEL005521	593.881	562.097	1097.44	2607.45	3180.87	2486.72	751.141	2758.35	-1.87525	6.27033e-07	3.52487e-06	-	- && Q2TA14.1 RecName: Full=Lysosomal Pro-X carboxypeptidase; AltName: Full=Proline carboxypeptidase; AltName: Full=Prolylcarboxypeptidase; Short=PRCP; Flags: Precursor && PF05577:Serine carboxypeptidase S28	Peptidase_S28
AAEL017139	77.5681	22.503	42.1502	310.248	381.982	179.96	47.4071	290.73	-2.70161	6.36147e-07	3.57426e-06	-	- && - && -	-
AAEL009126	24.24	7.42122	15.6909	107.218	81.0265	114.52	15.7841	100.922	-2.79264	6.4155e-07	3.60275e-06	CYP6N6	- && Q9V4U7.2 RecName: Full=Probable cytochrome P450 6a14; AltName: Full=CYPVIA14 && PF00067:Cytochrome P450	p450
AAEL004951	0	0.957576	0.615331	24.3332	16.977	32.72	0.524303	24.6767	-4.97951	6.4798e-07	3.63511e-06	-	- && Q8T635.1 RecName: Full=Pupal cuticle protein 20; AltName: Full=MS-PCP20; Short=MsCP20; Flags: Precursor && PF00379:Insect cuticle protein	Chitin_bind_4
AAEL003899	36.3601	39.7394	94.4533	347.508	327.193	245.4	56.8509	306.7	-2.41239	6.58068e-07	3.6822e-06	-	- && A9ZSY3.1 RecName: Full=Facilitated trehalose transporter Tret1; Short=BmTRET1 && PF00083:Sugar (and other) transporter	Sugar_tr
AAEL005008	378.145	271.233	986.068	4173.14	4105.34	2282.22	545.149	3520.24	-2.6901	6.59382e-07	3.68743e-06	-	- && Q25074.1 RecName: Full=Aquaporin; AltName: Full=BfWC1; AltName: Full=Water channel 1 && PF00230:Major intrinsic protein	-
AAEL000032	4077.18	3737.66	7983.92	19827.7	22413.5	18208.7	5266.25	20150	-1.9357	6.6151e-07	3.69442e-06	RpS6	- && Q9U761.2 RecName: Full=40S ribosomal protein S6 && PF01092:Ribosomal protein S6e	-
AAEL002308	310.273	268.361	243.364	723.912	643.582	768.92	273.999	712.138	-1.37985	6.92837e-07	3.86481e-06	-	- && P47980.2 RecName: Full=Protein TIS11; AltName: Full=dTIS11 && PF00642:Zinc finger C-x8-C-x5-C-x3-H type (and similar)	zf-CCCH
AAEL009345	1100.5	1319.3	1745.08	4544.22	4796.77	3361.98	1388.29	4234.32	-1.60911	6.99245e-07	3.89456e-06	-	- && P24156.2 RecName: Full=Protein l(2)37Cc && PF01145:SPFH domain / Band 7 family	-
AAEL008070	12.12	19.3909	13.5373	59.3121	103.405	147.24	15.0161	103.319	-2.66571	7.02107e-07	3.90537e-06	-	- && Q9VLK4.1 RecName: Full=Diuretic hormone class 2; Short=Diuretic peptide; AltName: Full=DH(31); AltName: Full=DP; Flags: Precursor && -	-
AAEL002549	261.792	128.076	351.354	984.734	1160.61	1128.84	247.074	1091.39	-2.1446	7.02263e-07	3.90537e-06	sosie	- && - && -	-
AAEL021443	7.27201	0.957576	5.84565	53.9893	46.3009	106.34	4.69175	68.8767	-4.01226	7.13897e-07	3.96471e-06	-	- && - && -	-
AAEL008262	9.69602	20.5879	35.9969	141.437	138.903	130.88	22.0936	137.073	-2.54081	7.14027e-07	3.96471e-06	-	- && Q8N1E6.1 RecName: Full=F-box/LRR-repeat protein 14; AltName: Full=F-box and leucine-rich repeat protein 14 && PF12937:F-box-like	-
AAEL002731	67.8721	36.6273	162.14	577.153	703.773	539.88	88.8797	606.935	-2.76414	7.18215e-07	3.98389e-06	SRPN14	- && - && PF00079:Serpin (serine protease inhibitor)	Serpin
AAEL022334	41.2081	42.8515	53.8415	194.665	135.816	269.94	45.967	200.14	-2.06003	7.1948e-07	3.98888e-06	-	- && - && -	-
AAEL004435	499.345	675.809	1026.06	2801.36	3028.08	2143.16	733.74	2657.53	-1.85501	7.53633e-07	4.15914e-06	-	2.6.1.63 (Kynurenine--glyoxylate transaminase)%3B2.6.1.7 (Kynurenine--oxoglutarate transaminase)%3B4.4.1.13 (Cysteine-S-conjugate beta-lyase) && Q6YP21.1 RecName: Full=Kynurenine--oxoglutarate transaminase 3; AltName: Full=Cysteine-S-conjugate beta-lyase 2; AltName: Full=Kynurenine aminotransferase 3; AltName: Full=Kynurenine aminotransferase III; Short=KATIII; AltName: Full=Kynurenine--glyoxylat…	Aminotran_1_2
AAEL012685	7.27201	13.8849	12.922	50.1872	93.3734	106.34	11.3596	83.3002	-2.72799	7.5522e-07	4.16578e-06	-	2.7.1.222 (4-hydroxytryptamine kinase) && - && PF02958:Ecdysteroid kinase	-
AAEL006027	89.6882	118.261	431.04	1436.42	1841.23	1586.92	212.996	1621.52	-2.91823	7.77336e-07	4.28125e-06	-	- && Q6PA23.1 RecName: Full=Lipase member H-A; Flags: Precursor && PF00151:Lipase	Lipase
AAEL023941	179.376	133.343	396.581	1065.34	1259.38	1194.28	236.433	1173	-2.30433	7.86866e-07	4.3288e-06	-	- && - && -	-
AAEL004529	176.952	261.658	385.505	1407.52	1449.99	760.74	274.705	1206.08	-2.13289	7.87164e-07	4.3288e-06	-	- && Q9UBQ7.1 RecName: Full=Glyoxylate reductase/hydroxypyruvate reductase && PF02826:D-isomer specific 2-hydroxyacid dehydrogenase, NAD binding domain|PF00389:D-isomer specific 2-hydroxyacid dehydrogenase, catalytic domain	2-Hacid_dh_C
AAEL005052	409.657	281.049	671.634	1955.78	1778.73	1627.82	454.113	1787.44	-1.97668	7.88903e-07	4.33617e-06	-	- && P32882.1 RecName: Full=Tubulin beta-2 chain; AltName: Full=Beta-tubulin class-II && PF00091:Tubulin/FtsZ family, GTPase domain|PF03953:Tubulin C-terminal domain	Tubulin
AAEL010132	181.8	172.603	629.792	2627.22	2507.96	1595.1	328.065	2243.43	-2.76992	8.34311e-07	4.57189e-06	LRIM3	- && - && PF13855:Leucine rich repeat	-
AAEL021532	99.3842	119.936	434.424	1463.03	2708.6	1235.18	217.915	1802.27	-3.04149	8.55201e-07	4.67694e-06	-	- && Q94915.1 RecName: Full=Rhythmically expressed gene 2 protein; AltName: Full=dREG-2 && PF13419:Haloacid dehalogenase-like hydrolase	-
AAEL005961	4.84801	14.8424	28.9206	131.551	217.614	89.98	16.2037	146.382	-3.09585	8.63023e-07	4.70787e-06	-	- && P49128.2 RecName: Full=Actin-1; Flags: Precursor && PF00022:Actin	Actin
AAEL010653	111.504	69.4243	232.903	710.225	687.568	826.18	137.944	741.324	-2.41584	8.73917e-07	4.75299e-06	-	3.2.1.51 (Alpha-L-fucosidase) && Q9VTJ4.2 RecName: Full=Putative alpha-L-fucosidase; AltName: Full=Alpha-L-fucoside fucohydrolase; Flags: Precursor && PF01120:Alpha-L-fucosidase|PF16757:Alpha-L-fucosidase C-terminal domain	Alpha_L_fucos
AAEL014348	19.392	25.6152	44.6115	131.551	153.565	163.6	29.8729	149.572	-2.25087	8.82954e-07	4.79974e-06	CASPS8	- && O01382.2 RecName: Full=Caspase; AltName: Full=drICE; Contains: RecName: Full=Caspase subunit p21; Contains: RecName: Full=Caspase subunit p12; Flags: Precursor && PF00656:Caspase domain	Peptidase_C14
AAEL001325	16.968	28.9667	69.2248	233.446	253.883	253.58	38.3865	246.97	-2.62504	8.97791e-07	4.87795e-06	-	- && - && -	-
AAEL006538	208.464	255.194	330.125	740.641	892.835	728.02	264.595	787.166	-1.56675	9.08905e-07	4.93341e-06	-	- && - && PF04117:Mpv17 / PMP22 family	Mpv17_PMP22
AAEL005491	75.1441	22.2636	25.8439	241.051	189.834	384.46	41.0839	271.781	-2.79051	9.13199e-07	4.95177e-06	-	- && Q55EH8.2 RecName: Full=ABC transporter G family member 23; AltName: Full=ABC transporter ABCG.23 && PF00005:ABC transporter|PF12698:ABC-2 family transporter protein	ABC_tran
AAEL014419	0	0	0	13.6874	26.2372	16.36	0	18.7615	-7.52637	9.13693e-07	4.95198e-06	-	- && Q7M4F3.1 RecName: Full=Endocuticle structural glycoprotein SgAbd-2 && PF00379:Insect cuticle protein	Chitin_bind_4
AAEL013491	19.392	24.4182	54.4568	195.426	205.267	155.42	32.7557	185.371	-2.46178	9.18716e-07	4.97424e-06	-	- && Q8NBN7.2 RecName: Full=Retinol dehydrogenase 13; AltName: Full=Short chain dehydrogenase/reductase family 7C member 3 && PF00106:short chain dehydrogenase	adh_short
AAEL017005	2.424	23.2212	30.4589	168.811	183.66	130.88	18.7014	161.117	-2.99246	9.19187e-07	4.97432e-06	GPRNPY6	- && P25931.2 RecName: Full=Neuropeptide Y receptor; Short=NPY-R; AltName: Full=PR4 receptor; AltName: Full=RYamide receptor && PF00001:7 transmembrane receptor (rhodopsin family)	7tm_1
AAEL000863	82.4162	30.403	86.7617	320.133	428.283	294.48	66.527	347.632	-2.41557	9.27934e-07	5.01915e-06	ppk315	- && O61370.1 RecName: Full=Sodium channel protein Nach && PF00858:Amiloride-sensitive sodium channel	-
AAEL005058	31.5121	38.0637	55.9951	171.853	255.426	139.06	41.857	188.78	-2.16987	9.34563e-07	5.05249e-06	-	- && - && -	-
AAEL003619	19.392	21.3061	22.7673	157.405	64.0495	171.78	21.1551	131.078	-2.57445	9.40505e-07	5.08209e-06	-	- && B3MRS1.1 RecName: Full=Sodium-dependent nutrient amino acid transporter 1 && PF00209:Sodium:neurotransmitter symporter family	SNF
AAEL006946	1195.03	1541.7	1603.86	3724.5	4204.89	3280.18	1446.86	3736.52	-1.36862	9.43383e-07	5.09258e-06	-	- && P80317.3 RecName: Full=T-complex protein 1 subunit zeta; Short=TCP-1-zeta; AltName: Full=CCT-zeta-1 && PF00118:TCP-1/cpn60 chaperonin family	-
AAEL015432	351.481	364.597	1082.06	2735.96	5232.77	3124.76	599.379	3697.83	-2.6226	9.53809e-07	5.14376e-06	-	- && P13582.3 RecName: Full=Serine protease easter; Flags: Precursor && PF00089:Trypsin	Trypsin
AAEL019461	21.816	20.3485	52.6108	204.551	151.25	204.5	31.5918	186.767	-2.51377	9.63419e-07	5.19043e-06	-	- && P49021.3 RecName: Full=Protein timeless && PF04821:Timeless protein	-
AAEL002372	4743.78	1698.98	2608.7	12477.6	11499.6	22282.3	3017.15	15419.8	-2.3541	9.67186e-07	5.20814e-06	RpS11	- && P52812.2 RecName: Full=40S ribosomal protein S11 && PF00366:Ribosomal protein S17|PF16205:Ribosomal_S17 N-terminal	-
AAEL003213	14.544	16.997	30.1512	190.863	144.304	65.44	20.5641	133.536	-2.70554	9.73572e-07	5.23758e-06	-	3.5.4.3 (Guanine deaminase) && O14057.1 RecName: Full=Probable guanine deaminase; Short=Guanase; Short=Guanine aminase; AltName: Full=Guanine aminohydrolase; Short=GAH && PF01979:Amidohydrolase family	Amidohydro_1
AAEL010956	14.544	42.3728	51.3802	218.999	276.262	147.24	36.099	214.167	-2.52195	9.73615e-07	5.23758e-06	-	- && - && PF01284:Membrane-associating domain	-
AAEL008478	106.656	66.7909	119.374	392.373	512.396	269.94	97.6071	391.57	-2.03366	9.84251e-07	5.29217e-06	-	- && P83632.1 RecName: Full=27 kDa hemolymph protein; AltName: Full=P27K; Short=27k; Flags: Precursor [Galleria mellonella] && PF07165:Protein of unknown function (DUF1397)	-
AAEL004283	0	7.42122	18.4599	118.624	81.0265	139.06	8.62705	112.904	-3.49618	1.01931e-06	5.47257e-06	-	- && Q9VQS6.2 RecName: Full=Protein drumstick && PF00096:Zinc finger, C2H2 type	zf-C2H2
AAEL011070	0	40.697	28.6129	272.228	461.465	220.86	23.1033	318.184	-3.70242	1.01992e-06	5.47312e-06	CTLGA3	- && - && -	-
AAEL001508	87.2642	46.9212	118.759	472.216	500.049	269.94	84.3148	414.068	-2.31726	1.04102e-06	5.57809e-06	-	- && - && PF12248:Farnesoic acid 0-methyl transferase	-
AAEL022712	397.537	430.431	643.329	1590.02	1521.76	1292.44	490.432	1468.07	-1.58058	1.05101e-06	5.62885e-06	-	- && Q9V9Z1.1 RecName: Full=39S ribosomal protein L32, mitochondrial; Short=L32mt; Short=MRP-L32; Flags: Precursor && -	-
AAEL006323	368.449	278.176	907.306	2011.29	3359.9	3468.32	517.977	2946.5	-2.50413	1.08269e-06	5.78996e-06	-	3.4.11.- (Aminopeptidases.) && Q11000.1 RecName: Full=Membrane alanyl aminopeptidase; AltName: Full=Aminopeptidase N-like protein; AltName: Full=BTBP1; AltName: Full=CryIA(C) receptor; Flags: Precursor [Heliothis virescens] && PF01433:Peptidase family M1|PF11838:ERAP1-like C-terminal domain	-
AAEL027459	113.928	57.9334	126.758	422.029	480.757	327.2	99.5399	409.995	-2.06702	1.09354e-06	5.84222e-06	-	- && - && PF00078:Reverse transcriptase (RNA-dependent DNA polymerase)|PF16039:Domain of unknown function (DUF4791)	RVT_1
AAEL017030	373.297	322.224	753.781	2214.32	1899.11	1775.06	483.101	1962.83	-2.02032	1.09546e-06	5.84962e-06	-	- && Q24491.1 RecName: Full=RNA-binding protein Rsf1; AltName: Full=RNA-binding protein Rox21 && PF00076:RNA recognition motif. (a.k.a. RRM, RBD, or RNP domain)	RRM_1
AAEL012632	290.881	259.503	430.424	1419.69	1580.4	785.28	326.936	1261.79	-1.95467	1.09912e-06	5.86626e-06	-	- && - && PF16064:Domain of unknown function (DUF4806)	-
AAEL000844	210.888	233.649	221.519	510.236	658.244	564.42	222.019	577.634	-1.37778	1.11078e-06	5.9218e-06	-	- && Q6NN40.1 RecName: Full=Alpha N-terminal protein methyltransferase 1; AltName: Full=X-Pro-Lys N-terminal protein methyltransferase 1; Short=NTM1 && PF05891:AdoMet dependent proline di-methyltransferase	-
AAEL004662	123.624	85.4637	118.451	324.696	379.667	294.48	109.18	332.948	-1.63707	1.12096e-06	5.96529e-06	-	- && - && -	-
AAEL015202	392.689	359.809	425.809	904.89	999.327	907.98	392.769	937.399	-1.25744	1.12639e-06	5.99123e-06	-	- && Q6DGL7.1 RecName: Full=Transmembrane protein 147 && PF09767:Predicted membrane protein (DUF2053)	-
AAEL009389	1527.12	2176.81	2594.85	6325.87	8472.29	5464.24	2099.6	6754.13	-1.68529	1.13554e-06	6.03402e-06	-	2.2.1.2 (Transaldolase) && Q9EQS0.2 RecName: Full=Transaldolase && PF00923:Transaldolase	-
AAEL001236	261.792	264.77	330.741	669.923	777.855	785.28	285.768	744.353	-1.37203	1.18213e-06	6.26629e-06	-	- && - && -	-
AAEL000315	58.1761	67.2697	96.607	270.707	223.016	319.02	74.0176	270.914	-1.82592	1.19643e-06	6.33282e-06	-	- && Q24118.2 RecName: Full=Protein pigeon; AltName: Full=Protein linotte && PF14959:gamma-Secretase-activating protein C-term	-
AAEL021073	21.816	20.1091	79.6854	308.727	290.924	302.66	40.5368	300.77	-2.85229	1.21417e-06	6.42046e-06	-	- && Q8N2R8.2 RecName: Full=Protein FAM43A && PF14719:Phosphotyrosine interaction domain (PTB/PID)	-
AAEL002900	450.865	683.47	944.533	4401.26	3917.83	1717.8	692.956	3345.63	-2.2715	1.2244e-06	6.46828e-06	-	- && Q8BGT0.1 RecName: Full=Osteopetrosis-associated transmembrane protein 1; AltName: Full=Chloride channel 7 beta subunit; AltName: Full=Grey-lethal protein; Flags: Precursor && PF09777:Osteopetrosis-associated transmembrane protein 1 precursor	-
AAEL003628	31.5121	61.7637	67.9941	215.957	275.49	188.14	53.7566	226.529	-2.0421	1.2312e-06	6.501e-06	CLIPB38	- && P13582.3 RecName: Full=Serine protease easter; Flags: Precursor && PF12032:Regulatory CLIP domain of proteinases|PF00089:Trypsin	Trypsin
AAEL000408	70.2961	54.8212	60.6101	188.582	176.715	204.5	61.9092	189.932	-1.62701	1.26902e-06	6.69098e-06	-	- && Q9VXY4.2 RecName: Full=Translation machinery-associated protein 16 homolog && -	-
AAEL008216	429.049	431.628	563.643	1171.03	1176.04	1235.18	474.773	1194.09	-1.32518	1.28883e-06	6.78555e-06	-	4.2.1.3 (Aconitate hydratase)%3B4.2.1.33 (3-isopropylmalate dehydratase) && P28271.3 RecName: Full=Cytoplasmic aconitate hydratase; Short=Aconitase; AltName: Full=Citrate hydro-lyase; AltName: Full=Iron regulatory protein 1; Short=IRP1; AltName: Full=Iron-responsive element-binding protein 1; Short=IRE-BP 1 && PF00694:Aconitase C-terminal domain|PF00330:Aconitase family (aconitate hydratase)	Aconitase
AAEL023634	1132.01	348.079	1126.06	5811.83	3706.38	4261.78	868.715	4593.33	-2.40502	1.3093e-06	6.88333e-06	-	- && - && -	-
AAEL005951	2886.99	3068.55	6264.38	17914.5	14725.2	14061.4	4073.31	15567.1	-1.9338	1.33796e-06	7.01846e-06	-	- && Q9VCI3.2 RecName: Full=Lipid storage droplets surface-binding protein 1 && PF03036:Perilipin family	Perilipin
AAEL011587	2760.94	1008.57	1570.63	7230	6742.95	16654.5	1780.05	10209.1	-2.5204	1.33823e-06	7.01846e-06	RpL27	- && P61356.2 RecName: Full=60S ribosomal protein L27 >P61357.2 RecName: Full=60S ribosomal protein L27 >P61358.2 RecName: Full=60S ribosomal protein L27 >P61354.2 RecName: Full=60S ribosomal protein L27 >P61353.2 RecName: Full=60S ribosomal protein L27 >P61355.2 RecName: Full=60S ribosomal protein L27 >Q4R8Z4.1 RecName: Full=60S ribosomal protein L27 >A1XQU5.1 RecName: Full=60S ribosomal protein…	-
AAEL006936	41.2081	48.8364	109.221	247.894	452.977	384.46	66.4219	361.777	-2.41379	1.37846e-06	7.22245e-06	-	- && O14512.2 RecName: Full=Suppressor of cytokine signaling 7; Short=SOCS-7; AltName: Full=Nck, Ash and phospholipase C gamma-binding protein; AltName: Full=Nck-associated protein 4; Short=NAP-4 && PF00017:SH2 domain|PF07525:SOCS box	SH2
AAEL006815	14.544	82.591	108.914	520.882	593.423	441.72	68.6829	518.675	-2.87914	1.38019e-06	7.22805e-06	CYP9J16	- && Q964T2.1 RecName: Full=Cytochrome P450 9e2; AltName: Full=CYPIXE2 && PF00067:Cytochrome P450	p450
AAEL010754	4867.4	2216.07	6077.63	15774.7	17817.3	23059.4	4387.03	18883.8	-2.10574	1.39257e-06	7.28935e-06	-	- && Q9W141.1 RecName: Full=Putative ATP synthase subunit f, mitochondrial && -	-
AAEL004941	55.7521	52.9061	147.064	964.963	607.313	278.12	85.2408	616.799	-2.85278	1.40935e-06	7.37009e-06	CYP6AK1	- && Q9V675.1 RecName: Full=Probable cytochrome P450 6g2; AltName: Full=CYPVIG2 && PF00067:Cytochrome P450	p450
AAEL003428	312.697	317.437	1148.82	3871.26	4316.01	3149.3	592.986	3778.86	-2.66908	1.43642e-06	7.50443e-06	-	- && Q66H15.1 RecName: Full=Regulator of microtubule dynamics protein 3; Short=RMD-3; AltName: Full=Protein FAM82A2; AltName: Full=Protein FAM82C && -	-
AAEL012092	53.3281	40.697	106.145	315.571	290.152	351.74	66.7232	319.154	-2.23447	1.44187e-06	7.52571e-06	-	- && Q9W266.1 RecName: Full=Protein windpipe; Flags: Precursor && -	-
AAEL012825	303.001	509.67	612.562	1571.77	1754.03	1423.32	475.078	1583.04	-1.73067	1.44277e-06	7.52678e-06	-	2.1.2.3 (Phosphoribosylaminoimidazolecarboxamide formyltransferase)%3B3.5.4.10 (IMP cyclohydrolase) && P31335.1 RecName: Full=Bifunctional purine biosynthesis protein PURH; Includes: RecName: Full=Phosphoribosylaminoimidazolecarboxamide formyltransferase; AltName: Full=5-aminoimidazole-4-carboxamide ribonucleotide formyltransferase; AltName: Full=AICAR transformylase; Includes: RecName: Full=IMP …	-
AAEL004114	0	0.239394	0.615331	19.7707	37.0407	8.18	0.284908	21.6638	-5.80327	1.46024e-06	7.61424e-06	-	- && Q9Y115.1 RecName: Full=UNC93-like protein && PF05978:Ion channel regulatory protein UNC-93	-
AAEL009501	145.44	155.367	251.67	1471.4	1086.53	425.36	184.159	994.428	-2.43789	1.47311e-06	7.67399e-06	-	- && Q13825.1 RecName: Full=Methylglutaconyl-CoA hydratase, mitochondrial; AltName: Full=AU-specific RNA-binding enoyl-CoA hydratase; Short=AU-binding protein/enoyl-CoA hydratase; Flags: Precursor && PF00378:Enoyl-CoA hydratase/isomerase	ECH
AAEL004043	9.69602	14.603	32.6126	93.5307	172.085	139.06	18.9705	134.892	-2.74558	1.47554e-06	7.683e-06	-	- && - && PF08445:FR47-like protein	-
AAEL007023	845.978	888.391	695.632	1915.48	1835.83	1995.92	810	1915.74	-1.2414	1.48545e-06	7.73091e-06	-	- && Q9VXJ0.1 RecName: Full=Peroxisomal multifunctional enzyme type 2; Short=DmMFE-2; Includes: RecName: Full=(3R)-hydroxyacyl-CoA dehydrogenase; Includes: RecName: Full=Enoyl-CoA hydratase 2 && PF00106:short chain dehydrogenase|PF01575:MaoC like domain|PF13452:N-terminal half of MaoC dehydratase|PF02036:SCP-2 sterol transfer family	adh_short
AAEL013417	94.5362	157.282	466.113	1725.37	2876.83	1137.02	239.31	1913.07	-2.9928	1.4904e-06	7.74181e-06	-	- && Q8BYI9.2 RecName: Full=Tenascin-R; Short=TN-R; AltName: Full=Janusin; AltName: Full=Neural recognition molecule J1-160/180; AltName: Full=Restrictin; Flags: Precursor && PF00147:Fibrinogen beta and gamma chains, C-terminal globular domain	Fibrinogen_C
AAEL007218	0	5.98485	2.15366	81.3641	83.3416	16.36	2.71284	60.3552	-4.24426	1.49198e-06	7.7463e-06	-	1.2.1.84 (Alcohol-forming fatty acyl-CoA reductase) && Q922J9.1 RecName: Full=Fatty acyl-CoA reductase 1; AltName: Full=Male sterility domain-containing protein 2 && PF07993:Male sterility protein|PF03015:Male sterility protein	NAD_binding_4
AAEL022931	518.737	538.158	452.884	1199.17	1274.05	1087.94	503.26	1187.05	-1.24408	1.50607e-06	7.80831e-06	-	- && P79403.1 RecName: Full=Neutral alpha-glucosidase AB; AltName: Full=Alpha-glucosidase 2; AltName: Full=Glucosidase II subunit alpha; Flags: Precursor && PF13802:Galactose mutarotase-like|PF01055:Glycosyl hydrolases family 31	Glyco_hydro_31
AAEL006577	790.225	879.294	906.075	3315.4	3113.73	1742.34	858.532	2723.82	-1.66995	1.51925e-06	7.86161e-06	-	6.1.1.22 (Asparagine--tRNA ligase) && Q2KJG3.3 RecName: Full=Asparagine--tRNA ligase, cytoplasmic; AltName: Full=Asparaginyl-tRNA synthetase; Short=AsnRS && PF00152:tRNA synthetases class II (D, K and N)|PF01336:OB-fold nucleic acid binding domain	tRNA-synt_2
AAEL008469	92.1122	46.9212	62.1485	240.29	217.614	409	67.0606	288.968	-2.11091	1.54253e-06	7.97073e-06	-	- && Q9BVG4.1 RecName: Full=Protein PBDC1; AltName: Full=Polysaccharide biosynthesis domain-containing protein 1 && PF04669:Polysaccharide biosynthesis	-
AAEL003993	933.242	1250.83	2157.04	8845.87	7050.85	4000.02	1447.04	6632.25	-2.19618	1.58325e-06	8.17337e-06	-	- && P34559.1 RecName: Full=Probable enoyl-CoA hydratase, mitochondrial && PF00378:Enoyl-CoA hydratase/isomerase	ECH
AAEL005976	220.584	310.734	353.815	894.245	892.063	752.56	295.044	846.289	-1.51472	1.58406e-06	8.17364e-06	-	2.4.2.7 (Adenine phosphoribosyltransferase) && P12426.3 RecName: Full=Adenine phosphoribosyltransferase; Short=APRT && PF00156:Phosphoribosyl transferase domain	Pribosyltran
AAEL002301	925.97	597.049	1861.68	5733.51	6776.9	4139.08	1128.23	5549.83	-2.29847	1.58613e-06	8.18048e-06	-	- && Q7RTY5.2 RecName: Full=Serine protease 48; AltName: Full=Epidermis-specific serine protease-like protein; Flags: Precursor && PF00089:Trypsin	Trypsin
AAEL022454	41.2081	14.1243	27.6899	121.666	134.273	368.1	27.6741	208.013	-2.92371	1.59215e-06	8.20372e-06	-	- && - && -	-
AAEL027849	0	1.19697	4.30732	67.6767	25.4655	40.9	1.83476	44.6807	-4.29729	1.6607e-06	8.53265e-06	-	- && - && PF13855:Leucine rich repeat	-
AAEL027044	7.27201	11.2515	27.3822	123.947	115.752	89.98	15.3019	109.893	-2.76829	1.67083e-06	8.58068e-06	-	- && - && -	-
AAEL011742	1679.84	1547.2	2690.84	7198.82	5949.66	5325.18	1972.63	6157.89	-1.64238	1.80552e-06	9.23749e-06	-	- && Q9VPH7.2 RecName: Full=Eukaryotic peptide chain release factor subunit 1; Short=Eukaryotic release factor 1; Short=eRF1 && PF03463:eRF1 domain 1|PF03465:eRF1 domain 3|PF03464:eRF1 domain 2	-
AAEL012980	419.353	327.97	378.121	1158.87	1109.68	785.28	375.148	1017.94	-1.45626	1.83553e-06	9.37779e-06	-	- && Q0IE95.1 RecName: Full=Pescadillo homolog && PF16589:BRCT domain, a BRCA1 C-terminus domain|PF06732:Pescadillo N-terminus	-
AAEL023347	550.249	559.943	600.563	1175.6	1443.82	1636	570.252	1418.47	-1.30665	1.87e-06	9.54043e-06	-	- && Q16UF8.1 RecName: Full=Eukaryotic translation initiation factor 3 subunit D; Short=eIF3d; AltName: Full=Eukaryotic translation initiation factor 3 subunit 7 && PF05091:Eukaryotic translation initiation factor 3 subunit 7 (eIF-3)	-
AAEL014037	273.913	347.121	496.88	1534.51	1660.66	899.8	372.638	1364.99	-1.87457	2.01521e-06	1.02285e-05	-	- && Q499N3.1 RecName: Full=WD repeat-containing protein 18 && -	-
AAEL022996	19.392	2.87273	16.6139	79.8433	70.9947	760.74	12.9596	303.859	-4.58047	2.06474e-06	1.04506e-05	-	- && - && -	-
AAEL008517	947.786	951.352	1504.18	4014.22	3530.44	2797.56	1134.44	3447.41	-1.60416	2.09719e-06	1.06049e-05	-	- && Q8BFR5.1 RecName: Full=Elongation factor Tu, mitochondrial; Flags: Precursor && PF03144:Elongation factor Tu domain 2|PF00009:Elongation factor Tu GTP binding domain|PF03143:Elongation factor Tu C-terminal domain	GTP_EFTU
AAEL008190	4.84801	8.61819	22.7673	155.884	67.9079	114.52	12.0778	112.771	-3.11221	2.11087e-06	1.06642e-05	-	- && Q99NA2.1 RecName: Full=Protein atonal homolog 8; AltName: Full=Helix-loop-helix protein mATH-6; Short=mATH6; AltName: Full=Okadin && PF00010:Helix-loop-helix DNA-binding domain	HLH
AAEL005789	58.1761	35.6697	164.601	426.591	686.796	719.84	86.149	611.076	-2.80898	2.1344e-06	1.07731e-05	-	- && - && PF15868:Transcription activator MBF2	-
AAEL009476	0	2.87273	7.38397	79.8433	67.9079	24.54	3.4189	57.4304	-3.86558	2.16274e-06	1.0906e-05	-	- && - && -	-
AAEL024608	0	2.63333	2.15366	20.5311	28.5522	73.62	1.59566	40.9011	-4.15725	2.16829e-06	1.09289e-05	-	- && - && -	-
AAEL005237	19.392	56.0182	39.6889	172.614	197.55	171.78	38.3664	180.648	-2.16924	2.20034e-06	1.10853e-05	-	- && - && PF13903:PMP-22/EMP/MP20/Claudin tight junction	-
AAEL008532	7.27201	6.46364	29.8436	158.166	125.784	122.7	14.5264	135.55	-3.1526	2.21199e-06	1.11282e-05	-	3.1.1.- (Carboxylic ester hydrolases.) && Q8R0W5.2 RecName: Full=Carboxylesterase 4A; Flags: Precursor && PF00135:Carboxylesterase family	COesterase
AAEL017029	911.426	776.355	1646.01	4296.33	3628.44	3705.54	1111.26	3876.77	-1.80156	2.21296e-06	1.11282e-05	-	1.14.16.1 (Phenylalanine 4-monooxygenase) && P17276.3 RecName: Full=Protein henna; AltName: Full=Phe-4-monooxygenase; AltName: Full=Phenylalanine-4-hydroxylase; Short=PAH; AltName: Full=Tryptophan 5-hydroxylase; Short=TRH; AltName: Full=Tryptophan 5-monooxygenase && PF00351:Biopterin-dependent aromatic amino acid hydroxylase	-
AAEL013320	315.121	435.218	513.494	1883.54	1551.08	965.24	421.278	1466.62	-1.80171	2.2836e-06	1.14676e-05	-	- && - && PF05404:Translocon-associated protein, delta subunit precursor (TRAP-delta)	-
AAEL007680	281.185	201.33	522.416	1465.31	1792.62	1096.12	334.977	1451.35	-2.11633	2.31234e-06	1.15958e-05	-	- && - && -	-
AAEL025812	26.664	6.46364	14.1526	90.489	79.4832	278.12	15.7601	149.364	-3.30366	2.35368e-06	1.17906e-05	-	- && - && -	-
AAEL001997	113.928	126.4	140.603	328.498	346.485	327.2	126.977	334.061	-1.3867	2.36108e-06	1.18184e-05	-	- && - && PF14259:RNA recognition motif (a.k.a. RRM, RBD, or RNP domain)	-
AAEL020365	9.69602	10.5333	25.8439	126.989	76.3964	114.52	15.3578	105.968	-2.70558	2.40405e-06	1.20004e-05	-	- && Q62829.1 RecName: Full=Serine/threonine-protein kinase PAK 3; AltName: Full=Beta-PAK; AltName: Full=p21-activated kinase 3; Short=PAK-3; AltName: Full=p65-PAK && PF00786:P21-Rho-binding domain|PF00069:Protein kinase domain	Pkinase
AAEL011099	622.969	752.894	1494.02	4800.48	5690.38	2707.58	956.629	4399.48	-2.20098	2.40789e-06	1.2014e-05	-	- && Q5RCH4.1 RecName: Full=FAD synthase; AltName: Full=FAD pyrophosphorylase; AltName: Full=FMN adenylyltransferase; AltName: Full=Flavin adenine dinucleotide synthase; Includes: RecName: Full=Molybdenum cofactor biosynthesis protein-like region; Includes: RecName: Full=FAD synthase region && PF01507:Phosphoadenosine phosphosulfate reductase family	-
AAEL028153	2.424	0.239394	2.46132	15.2082	20.0637	204.5	1.70824	79.924	-5.63822	2.42131e-06	1.20699e-05	-	- && - && -	-
AAEL014768	276.337	162.788	334.433	790.829	838.817	1137.02	257.852	922.222	-1.83342	2.46222e-06	1.22682e-05	-	1.4.1.14 (Glutamate synthase (NADH)) && Q9C102.1 RecName: Full=Putative glutamate synthase [NADPH]; AltName: Full=NADPH-GOGAT && PF00310:Glutamine amidotransferases class-II|PF14691:Dihydroprymidine dehydrogenase domain II, 4Fe-4S cluster|PF01493:GXGXG motif|PF07992:Pyridine nucleotide-disulphide oxidoreductase|PF04898:Glutamate synthase central domain|PF01645:Conserved region in glutamate syntha…	GATase_2
AAEL011102	1115.04	1069.85	1632.47	4841.54	5289.1	2813.92	1272.46	4314.86	-1.76358	2.48914e-06	1.23967e-05	-	- && Q71SV0.1 RecName: Full=Lysosomal-associated transmembrane protein 4B && PF03821:Golgi 4-transmembrane spanning transporter	-
AAEL002686	60.6001	56.7364	281.206	1199.17	1108.91	850.72	132.848	1052.93	-2.97543	2.502e-06	1.24493e-05	-	- && - && PF00089:Trypsin	Trypsin
AAEL019780	288.457	384.227	378.121	1044.81	1125.88	752.56	350.268	974.416	-1.48009	2.58603e-06	1.28498e-05	-	- && P55809.1 RecName: Full=Succinyl-CoA:3-ketoacid coenzyme A transferase 1, mitochondrial; AltName: Full=3-oxoacid CoA-transferase 1; AltName: Full=Somatic-type succinyl-CoA:3-oxoacid CoA-transferase; Short=SCOT-s; Flags: Precursor && PF01144:Coenzyme A transferase	-
AAEL021342	683.569	686.822	888.538	1677.47	1857.44	1979.56	752.976	1838.16	-1.28267	2.64094e-06	1.31106e-05	-	- && Q9W4P5.1 RecName: Full=V-type proton ATPase subunit d 1; Short=V-ATPase subunit d 1; AltName: Full=V-ATPase 39 kDa subunit; AltName: Full=Vacuolar H+ ATPase subunit AC39-1; AltName: Full=Vacuolar proton pump subunit d 1 && PF01992:ATP synthase (C/AC39) subunit	-
AAEL000471	41.2081	10.2939	32.9202	145.999	149.706	278.12	28.1407	191.275	-2.79559	2.66057e-06	1.31988e-05	-	- && Q6P2X9.1 RecName: Full=Monocarboxylate transporter 12; Short=MCT 12; AltName: Full=Solute carrier family 16 member 12 && PF07690:Major Facilitator Superfamily	MFS_1
AAEL003299	795.073	163.506	587.641	2652.32	2425.39	8850.76	515.407	4642.82	-3.17248	2.66253e-06	1.31997e-05	-	- && - && -	-
AAEL005329	223.008	98.1516	175.677	727.714	478.442	728.02	165.612	644.726	-1.97242	2.69588e-06	1.33529e-05	-	- && - && -	-
AAEL001247	608.425	696.876	786.701	1872.89	1931.52	1447.86	697.334	1750.76	-1.33078	2.70632e-06	1.33985e-05	-	- && Q5ZMM5.1 RecName: Full=Zinc finger protein 706 && PF04419:4F5 protein family	-
AAEL006502	191.496	203.724	213.212	474.497	471.497	556.24	202.811	500.745	-1.2859	2.73762e-06	1.35227e-05	-	- && - && PF10273:Pre-rRNA-processing protein TSR2	-
AAEL012360	135.744	117.303	207.982	524.684	446.032	523.52	153.676	498.079	-1.68557	2.75479e-06	1.35951e-05	-	- && - && PF14722:Ki-ras-induced actin-interacting protein-IP3R-interacting domain	-
AAEL007595	121.2	151.058	165.216	471.455	364.234	392.64	145.825	409.443	-1.47878	2.80159e-06	1.3801e-05	-	- && - && PF00870:P53 DNA-binding domain	P53
AAEL009735	0	17.9546	29.8436	267.665	147.391	139.06	15.9327	184.705	-3.42299	2.85374e-06	1.40388e-05	-	- && Q6PHW0.2 RecName: Full=Iodotyrosine deiodinase 1; Short=IYD-1; AltName: Full=Iodotyrosine dehalogenase 1; Flags: Precursor && PF00881:Nitroreductase family	Nitroreductase
AAEL007136	366.025	283.203	292.59	991.577	837.274	678.94	313.939	835.93	-1.43201	2.85532e-06	1.40403e-05	-	- && A5LGM7.1 RecName: Full=Facilitated trehalose transporter Tret1; Short=PvTret1 && PF00083:Sugar (and other) transporter	Sugar_tr
AAEL008094	0	0	0.615331	20.5311	10.0319	40.9	0.20511	23.821	-6.09492	2.88338e-06	1.41718e-05	-	- && - && -	-
AAEL007682	218.16	155.127	287.667	642.548	677.536	760.74	220.318	693.608	-1.64922	2.89387e-06	1.4217e-05	-	- && Q24522.2 RecName: Full=Protein bunched, class 1/class 3/D/E isoforms; AltName: Full=Protein shortsighted && PF01166:TSC-22/dip/bun family	-
AAEL023989	41.2081	14.8424	40.9195	243.332	250.796	98.16	32.3233	197.429	-2.68239	2.90899e-06	1.42848e-05	-	2.3.1.199 (Very-long-chain 3-oxoacyl-CoA synthase) && Q1HRV8.2 RecName: Full=Elongation of very long chain fatty acids protein AAEL008004; AltName: Full=3-keto acyl-CoA synthase AAEL008004; AltName: Full=Very-long-chain 3-oxoacyl-CoA synthase AAEL008004 && PF01151:GNS1/SUR4 family	ELO
AAEL019430	436.321	261.658	896.538	2270.59	2607.51	2715.76	531.505	2531.29	-2.24926	2.91898e-06	1.43274e-05	-	- && - && PF00431:CUB domain	CUB
AAEL014713	75.1441	101.264	152.294	380.206	403.589	351.74	109.567	378.512	-1.76913	2.94051e-06	1.442e-05	-	- && - && PF00583:Acetyltransferase (GNAT) family	Acetyltransf_1
AAEL000163	26.664	51.9485	74.1474	291.998	314.846	155.42	50.92	254.088	-2.3011	2.95462e-06	1.44827e-05	-	- && Q8IN78.1 RecName: Full=Mitochondrial import inner membrane translocase subunit Tim22 && PF02466:Tim17/Tim22/Tim23/Pmp24 family	-
AAEL013990	150.288	73.494	292.59	1108.68	1157.52	678.94	172.124	981.714	-2.51421	2.96698e-06	1.45367e-05	-	- && Q17020.2 RecName: Full=Hexamerin-1.1; Short=HEX-1.1; AltName: Full=AgHex-1.1; AltName: Full=AgHexA; Flags: Precursor && PF00372:Hemocyanin, copper containing domain|PF03722:Hemocyanin, all-alpha domain|PF03723:Hemocyanin, ig-like domain	-
AAEL004935	0	1.91515	10.7683	103.416	188.29	24.54	4.22782	105.415	-4.47724	3.0356e-06	1.48462e-05	-	- && - && PF02931:Neurotransmitter-gated ion-channel ligand binding domain	Neur_chan_LBD
AAEL020706	26.664	54.5819	148.602	682.85	815.667	319.02	76.6161	605.846	-2.96551	3.09548e-06	1.51186e-05	-	- && Q05319.2 RecName: Full=Serine proteinase stubble; AltName: Full=Protein stubble-stubbloid; Contains: RecName: Full=Serine proteinase stubble non-catalytic chain; Contains: RecName: Full=Serine proteinase stubble catalytic chain && PF00089:Trypsin	Trypsin
AAEL001565	12.12	11.9697	22.4596	84.4057	87.2	73.62	15.5164	81.7419	-2.36716	3.17418e-06	1.54752e-05	-	4.3.2.5 (Peptidylamidoglycolate lyase) && Q9V5E1.1 RecName: Full=Peptidyl-alpha-hydroxyglycine alpha-amidating lyase 1; AltName: Full=Peptidylamidoglycolate lyase 1; AltName: Full=dPAL1; Flags: Precursor && PF01436:NHL repeat	NHL
AAEL002416	516.313	642.294	679.326	1886.58	2045.73	1259.72	612.644	1730.68	-1.50203	3.19326e-06	1.55334e-05	-	- && Q6P5L8.1 RecName: Full=Hydroxysteroid dehydrogenase-like protein 2 && PF02036:SCP-2 sterol transfer family|PF00106:short chain dehydrogenase	adh_short
AAEL001730	0	1.43636	3.99965	23.5728	28.5522	98.16	1.81201	50.095	-4.33724	3.21949e-06	1.5654e-05	-	- && - && PF15882:Domain of unknown function (DUF4735)	-
AAEL001414	642.361	653.306	2503.48	9169.05	9889.87	5799.62	1266.38	8286.18	-2.70896	3.23254e-06	1.57034e-05	LRIM9	- && - && PF13855:Leucine rich repeat	-
AAEL014142	55.7521	54.8212	80.6084	301.123	208.354	179.96	63.7272	229.812	-1.86186	3.28498e-06	1.59439e-05	-	2.7.8.11 (CDP-diacylglycerol--inositol 3-phosphatidyltransferase) && O14735.1 RecName: Full=CDP-diacylglycerol--inositol 3-phosphatidyltransferase; AltName: Full=Phosphatidylinositol synthase; Short=PI synthase; Short=PtdIns synthase && PF01066:CDP-alcohol phosphatidyltransferase	CDP-OH_P_transf
AAEL005552	373.297	469.452	530.723	1040.24	1379.77	1202.46	457.824	1207.49	-1.39312	3.30875e-06	1.60521e-05	-	6.2.1.4 (Succinate--CoA ligase (GDP-forming))%3B6.2.1.5 (Succinate--CoA ligase (ADP-forming)) && P53589.1 RecName: Full=Succinate--CoA ligase [GDP-forming] subunit beta, mitochondrial; AltName: Full=Succinyl-CoA synthetase beta chain; Short=SCS-beta; Flags: Precursor && PF08442:ATP-grasp domain|PF00549:CoA-ligase	-
AAEL015527	191.496	115.388	376.275	1012.11	1296.42	940.7	227.72	1083.08	-2.24867	3.32832e-06	1.61255e-05	-	- && P40313.1 RecName: Full=Chymotrypsin-like protease CTRL-1; Flags: Precursor && PF00089:Trypsin	Trypsin
AAEL024908	99.3842	112.515	109.837	301.123	290.924	253.58	107.245	281.876	-1.40069	3.37665e-06	1.63438e-05	-	- && Q9GZT9.1 RecName: Full=Egl nine homolog 1; AltName: Full=Hypoxia-inducible factor prolyl hydroxylase 2; Short=HIF-PH2; Short=HIF-prolyl hydroxylase 2; Short=HPH-2; AltName: Full=Prolyl hydroxylase domain-containing protein 2; Short=PHD2; AltName: Full=SM-20 && PF13640:2OG-Fe(II) oxygenase superfamily|PF01753:MYND finger	zf-MYND
AAEL027674	220.584	158.239	309.512	1037.96	759.334	638.04	229.445	811.779	-1.83	3.37789e-06	1.63438e-05	-	- && P29303.1 RecName: Full=Protein hairy && PF00010:Helix-loop-helix DNA-binding domain|PF07527:Hairy Orange	HLH
AAEL011126	179.376	136.933	571.027	1731.46	1767.92	1783.24	295.779	1760.87	-2.56784	3.45151e-06	1.66777e-05	-	- && P27867.4 RecName: Full=Sorbitol dehydrogenase; AltName: Full=L-iditol 2-dehydrogenase && PF08240:Alcohol dehydrogenase GroES-like domain|PF00107:Zinc-binding dehydrogenase	ADH_N
AAEL007555	203.616	232.93	262.131	654.715	513.168	744.38	232.893	637.421	-1.43203	3.47505e-06	1.6784e-05	-	- && Q9DBL1.1 RecName: Full=Short/branched chain specific acyl-CoA dehydrogenase, mitochondrial; Short=SBCAD; AltName: Full=2-methyl branched chain acyl-CoA dehydrogenase; Short=2-MEBCAD; AltName: Full=2-methylbutyryl-coenzyme A dehydrogenase; Short=2-methylbutyryl-CoA dehydrogenase; Flags: Precursor && PF02771:Acyl-CoA dehydrogenase, N-terminal domain|PF02770:Acyl-CoA dehydrogenase, middle domai…	-
AAEL009475	48.4801	63.2	80.6084	207.592	199.865	229.04	64.0962	212.166	-1.68006	3.48074e-06	1.6804e-05	-	2.1.3.2 (Aspartate carbamoyltransferase)%3B3.5.2.3 (Dihydroorotase)%3B6.3.5.5 (Carbamoyl-phosphate synthase (glutamine-hydrolyzing)) && P05990.3 RecName: Full=CAD protein; AltName: Full=Protein rudimentary; Includes: RecName: Full=Glutamine-dependent carbamoyl-phosphate synthase; Includes: RecName: Full=Aspartate carbamoyltransferase; Includes: RecName: Full=Dihydroorotase && PF00117:Glutamine am…	CPSase_L_D2
AAEL026008	254.52	136.694	312.588	828.089	942.994	760.74	234.601	843.941	-1.8541	3.51052e-06	1.69327e-05	-	- && - && PF03732:Retrotransposon gag protein	Retrotrans_gag
AAEL003133	0	0.718182	3.38432	26.6144	27.7805	57.26	1.3675	37.2183	-4.33088	3.59398e-06	1.73199e-05	-	- && O18023.4 RecName: Full=Ig-like and fibronectin type-III domain-containing protein 2; Flags: Precursor && PF00041:Fibronectin type III domain|PF01682:DB module|PF07679:Immunoglobulin I-set domain	fn3
AAEL025454	387.841	396.197	740.243	1942.09	1508.64	1668.72	508.094	1706.48	-1.7439	3.60104e-06	1.73456e-05	-	- && Q76NQ1.1 RecName: Full=Inactive rhomboid protein 1; Short=iRhom; AltName: Full=Rhomboid family protein rhomboid-5 && PF01694:Rhomboid family	Rhomboid
AAEL005728	472.681	599.443	533.492	1572.53	1401.37	1104.3	535.205	1359.4	-1.34886	3.6025e-06	1.73456e-05	-	6.1.1.14 (Glycine--tRNA ligase) && Q04451.2 RecName: Full=Glycine--tRNA ligase; AltName: Full=Diadenosine tetraphosphate synthetase; Short=AP-4-A synthetase; AltName: Full=Glycyl-tRNA synthetase; Short=GlyRS && PF00458:WHEP-TRS domain|PF03129:Anticodon binding domain|PF00587:tRNA synthetase class II core domain (G, H, P, S and T)	HGTP_anticodon
AAEL004715	58.1761	40.9364	88.9154	311.769	213.756	245.4	62.676	256.975	-2.03383	3.70508e-06	1.78237e-05	-	- && P78543.1 RecName: Full=Protein BTG2; AltName: Full=BTG family member 2; AltName: Full=NGF-inducible anti-proliferative protein PC3 && PF07742:BTG family	-
AAEL004672	33.9361	7.66061	18.7676	138.395	112.665	114.52	20.1214	121.86	-2.7375	3.72218e-06	1.78981e-05	-	- && - && PF12248:Farnesoic acid 0-methyl transferase	-
AAEL006486	79.9921	55.7788	139.988	634.184	483.844	261.76	91.9196	459.929	-2.33395	3.72392e-06	1.78985e-05	-	- && - && -	-
AAEL008169	150.288	109.403	120.913	339.904	315.618	466.26	126.868	373.927	-1.55001	3.79591e-06	1.82204e-05	RpS12	- && P10735.1 RecName: Full=40S ribosomal protein S12, mitochondrial; Short=MRP-S12; Short=S12mt; AltName: Full=MT-RPS12; AltName: Full=Protein technical knockout locus; Flags: Precursor && PF00164:Ribosomal protein S12/S23	Ribosomal_S12
AAEL003418	295.729	450.54	486.727	1168.75	1088.07	1128.84	410.998	1128.55	-1.44769	3.95574e-06	1.89207e-05	-	- && Q9VYY2.1 RecName: Full=Signal peptidase complex subunit 2; AltName: Full=Microsomal signal peptidase 25 kDa subunit; Short=SPase 25 kDa subunit && PF06703:Microsomal signal peptidase 25 kDa subunit (SPC25)	-
AAEL004175	1439.86	470.17	794.085	3367.86	3472.57	5726	901.371	4188.81	-2.21862	3.9976e-06	1.91041e-05	RpS17	- && Q9U9L1.3 RecName: Full=40S ribosomal protein S17 && PF00833:Ribosomal S17	-
AAEL001432	1643.48	1919.46	1985.06	4613.42	4782.11	3648.28	1849.33	4347.94	-1.23465	4.01929e-06	1.91909e-05	-	5.3.4.1 (Protein disulfide-isomerase) && Q8JG64.1 RecName: Full=Protein disulfide-isomerase A3; AltName: Full=Endoplasmic reticulum resident protein 57; Short=ER protein 57; Short=ERp57; AltName: Full=Glucose-regulated thiol oxidoreductase 58 kDa protein; Flags: Precursor && PF13848:Thioredoxin-like domain|PF00085:Thioredoxin	-
AAEL022932	0	0	0.307666	10.6458	19.292	24.54	0.102555	18.1593	-6.41955	4.09286e-06	1.95165e-05	-	- && Q5RCC9.3 RecName: Full=Histone H3.3 && PF00125:Core histone H2A/H2B/H3/H4|PF00100:Zona pellucida-like domain	Zona_pellucida
AAEL008128	196.344	85.9425	127.374	455.487	460.694	981.6	136.553	632.594	-2.2129	4.30049e-06	2.04527e-05	-	- && Q6DGJ3.1 RecName: Full=Mitochondrial import inner membrane translocase subunit Tim13 && PF02953:Tim10/DDP family zinc finger	-
AAEL026380	26.664	14.3636	21.2289	135.353	76.3964	81.8	20.7522	97.8499	-2.3307	4.32853e-06	2.05771e-05	-	- && Q9UJ83.2 RecName: Full=2-hydroxyacyl-CoA lyase 1; AltName: Full=2-hydroxyphytanoyl-CoA lyase; Short=2-HPCL; AltName: Full=Phytanoyl-CoA 2-hydroxylase 2 && PF02775:Thiamine pyrophosphate enzyme, C-terminal TPP binding domain|PF02776:Thiamine pyrophosphate enzyme, N-terminal TPP binding domain|PF00205:Thiamine pyrophosphate enzyme, central domain	TPP_enzyme_N
AAEL025610	19.392	22.7424	23.9979	174.134	92.6017	65.44	22.0441	110.725	-2.36431	4.58367e-06	2.17235e-05	-	- && - && PF12937:F-box-like	-
AAEL011455	121.2	16.5182	63.6868	516.32	282.435	1333.34	67.1351	710.698	-3.42402	4.69773e-06	2.22156e-05	CTLMA12	- && Q66S62.1 RecName: Full=Mannose-binding protein C; Short=MBP-C; AltName: Full=MBP1; AltName: Full=Mannan-binding protein; AltName: Full=Mannose-binding lectin; Flags: Precursor && PF00059:Lectin C-type domain	Lectin_C
AAEL014765	0	1.19697	0.307666	9.88536	20.8354	65.44	0.501545	32.0536	-5.32321	4.70579e-06	2.22441e-05	-	- && Q09225.3 RecName: Full=Nose resistant to fluoxetine protein 6; Short=Protein nrf-6; Flags: Precursor && PF01757:Acyltransferase family	-
AAEL000200	1190.19	101.264	210.136	3699.4	3304.34	19509.3	500.529	8837.68	-4.14615	4.74821e-06	2.24348e-05	-	- && - && PF15430:Single domain von Willebrand factor type C	-
AAEL011025	70.2961	45.9637	154.14	742.162	395.872	392.64	90.1334	510.225	-2.49834	4.8174e-06	2.27519e-05	-	- && Q9W4P5.1 RecName: Full=V-type proton ATPase subunit d 1; Short=V-ATPase subunit d 1; AltName: Full=V-ATPase 39 kDa subunit; AltName: Full=Vacuolar H+ ATPase subunit AC39-1; AltName: Full=Vacuolar proton pump subunit d 1 && PF01992:ATP synthase (C/AC39) subunit	-
AAEL004675	717.505	725.125	1163.59	2599.85	3521.18	2134.98	868.74	2752	-1.66444	4.84972e-06	2.28945e-05	-	- && Q66JG5.1 RecName: Full=Transcriptional adapter 3; AltName: Full=ADA3 homolog; AltName: Full=Transcriptional adapter 3-like; Short=ADA3-like protein && PF10198:Histone acetyltransferases subunit 3	-
AAEL007088	77.5681	50.5122	124.605	576.392	436	229.04	84.2283	413.811	-2.31258	4.94698e-06	2.33132e-05	-	2.7.1.30 (Glycerol kinase) && Q96C11.2 RecName: Full=FGGY carbohydrate kinase domain-containing protein && PF00370:FGGY family of carbohydrate kinases, N-terminal domain|PF02782:FGGY family of carbohydrate kinases, C-terminal domain	FGGY_N
AAEL027335	2.424	4.54849	11.999	62.3538	81.0265	40.9	6.32382	61.4268	-3.1748	4.98502e-06	2.34823e-05	-	- && Q8ISS3.1 RecName: Full=Acyl-CoA Delta(11) desaturase; AltName: Full=Acyl-CoA Delta-11 desaturase; Short=Delta(11)-desaturase; AltName: Full=Acyl-CoA Z/E11 desaturase && PF00487:Fatty acid desaturase	-
AAEL005699	225.432	207.794	276.899	658.517	632.007	523.52	236.709	604.681	-1.36163	5.00922e-06	2.35861e-05	-	- && A4FUZ5.1 RecName: Full=Serine incorporator 3 && PF03348:Serine incorporator (Serinc)	TMS_TDE
AAEL002913	179.376	109.642	170.139	653.194	496.191	368.1	153.053	505.828	-1.75246	5.19989e-06	2.44521e-05	-	- && P28288.1 RecName: Full=ATP-binding cassette sub-family D member 3; AltName: Full=70 kDa peroxisomal membrane protein; Short=PMP70 && PF06472:ABC transporter transmembrane region 2|PF00005:ABC transporter	ABC_tran
AAEL000993	29.0881	22.2636	30.7666	102.656	93.3734	229.04	27.3728	141.69	-2.29972	5.20251e-06	2.44538e-05	-	- && Q24114.1 RecName: Full=Division abnormally delayed protein; Short=Dally protein; Flags: Precursor && PF01153:Glypican	-
AAEL011086	7.27201	7.42122	16.3063	63.8746	60.1911	81.8	10.3332	68.6219	-2.62035	5.26089e-06	2.46962e-05	-	- && Q9VJS8.4 RecName: Full=Zinc finger protein Elbow && -	-
AAEL006115	552.673	654.503	692.248	1420.45	1613.59	1349.7	633.141	1461.25	-1.20613	5.27654e-06	2.4759e-05	-	- && Q177J8.1 RecName: Full=Eukaryotic translation initiation factor 3 subunit K; Short=eIF3k; AltName: Full=eIF-3 p25 && PF10075:CSN8/PSMD8/EIF3K family	-
AAEL001022	385.417	385.664	1017.76	2796.8	2992.58	2126.8	596.279	2638.73	-2.14381	5.33415e-06	2.49969e-05	-	- && Q9TTJ5.1 RecName: Full=Regucalcin; Short=RC; AltName: Full=Gluconolactonase; Short=GNL; AltName: Full=Senescence marker protein 30; Short=SMP-30 && PF08450:SMP-30/Gluconolaconase/LRE-like region	-
AAEL011519	0	5.50606	22.4596	117.864	120.382	122.7	9.32188	120.315	-3.52447	5.35612e-06	2.50783e-05	-	- && Q9Y2W3.4 RecName: Full=Proton-associated sugar transporter A; Short=PAST-A; AltName: Full=Deleted in neuroblastoma 5 protein; Short=DNb-5; AltName: Full=Solute carrier family 45 member 1 && -	-
AAEL022506	75.1441	21.3061	57.5335	303.404	252.34	212.68	51.3279	256.141	-2.37719	5.48634e-06	2.56438e-05	-	1.1.1.100 (3-oxoacyl-[acyl-carrier-protein] reductase)%3B2.3.1.39 ([Acyl-carrier-protein] S-malonyltransferase)%3B2.3.1.41 (Beta-ketoacyl-[acyl-carrier-protein] synthase I)%3B2.3.1.85 (Fatty-acid synthase system)%3B3.1.2.14 (Oleoyl-[acyl-carrier-protein] hydrolase)%3B4.2.1.59 (3-hydroxyacyl-[acyl-carrier-prot && P12785.3 RecName: Full=Fatty acid synthase; Includes: RecName: Full=[Acyl-carrier-pro…	ketoacyl-synt
AAEL013936	1134.43	940.34	2063.82	4267.43	5059.91	4646.24	1379.53	4657.86	-1.75436	5.4964e-06	2.56798e-05	SRPN4	- && P05154.3 RecName: Full=Plasma serine protease inhibitor; AltName: Full=Acrosomal serine protease inhibitor; AltName: Full=Plasminogen activator inhibitor 3; Short=PAI-3; Short=PAI3; AltName: Full=Protein C inhibitor; Short=PCI; AltName: Full=Serpin A5; Flags: Precursor && PF00079:Serpin (serine protease inhibitor)	Serpin
AAEL021559	21.816	18.6727	51.9955	214.436	136.588	163.6	30.8281	171.541	-2.4445	5.56732e-06	2.59776e-05	-	- && - && -	-
AAEL009731	169.68	112.276	139.065	335.342	449.89	409	140.34	398.077	-1.51985	5.58134e-06	2.60319e-05	-	1.14.11.8 (Trimethyllysine dioxygenase) && Q9NVH6.1 RecName: Full=Trimethyllysine dioxygenase, mitochondrial; AltName: Full=Epsilon-trimethyllysine 2-oxoglutarate dioxygenase; AltName: Full=Epsilon-trimethyllysine hydroxylase; AltName: Full=TML hydroxylase; AltName: Full=TML-alpha-ketoglutarate dioxygenase; Short=TML dioxygenase; Short=TMLD; Flags: Precursor && PF05485:THAP domain|PF02668:Taurine…	THAP
AAEL010032	327.241	455.806	469.805	1491.93	1588.89	858.9	417.617	1313.24	-1.65693	5.6719e-06	2.64203e-05	-	- && Q9CPW5.1 RecName: Full=Translocon-associated protein subunit beta; Short=TRAP-beta; AltName: Full=Signal sequence receptor subunit beta; Short=SSR-beta; Flags: Precursor && PF05753:Translocon-associated protein beta (TRAPB)	-
AAEL017435	84.8402	77.3243	77.5317	200.749	218.386	220.86	79.8987	213.332	-1.41996	5.69857e-06	2.65331e-05	-	- && O22286.1 RecName: Full=BTB/POZ and MATH domain-containing protein 3; AltName: Full=Protein BTB-POZ AND MATH DOMAIN 3; Short=AtBPM3 && PF07707:BTB And C-terminal Kelch|PF00651:BTB/POZ domain	BTB
AAEL003255	0	0.957576	0	48.6664	59.4195	0	0.319192	36.0286	-6.28559	5.71989e-06	2.6621e-05	-	- && - && -	-
AAEL006129	734.473	733.503	1099.9	2323.82	3100.62	2020.46	855.96	2481.63	-1.5369	5.74353e-06	2.67196e-05	-	1.14.99.29 (Deoxyhypusine monooxygenase) && Q297S2.1 RecName: Full=Deoxyhypusine hydroxylase; Short=DOHH; AltName: Full=Deoxyhypusine dioxygenase; AltName: Full=Deoxyhypusine monooxygenase && PF13646:HEAT repeats	-
AAEL003184	0	3.35152	3.99965	29.6561	61.7345	24.54	2.45039	38.6435	-3.71575	5.83633e-06	2.71165e-05	-	- && Q9VCA2.1 RecName: Full=Organic cation transporter protein && PF00083:Sugar (and other) transporter	Sugar_tr
AAEL005921	126.048	143.158	221.212	474.497	577.989	466.26	163.472	506.249	-1.62228	5.89813e-06	2.73802e-05	-	- && Q8N465.3 RecName: Full=D-2-hydroxyglutarate dehydrogenase, mitochondrial; Flags: Precursor && PF01565:FAD binding domain|PF02913:FAD linked oxidases, C-terminal domain	FAD_binding_4
AAEL000119	36.3601	40.4576	108.914	383.248	452.977	212.68	61.9104	349.635	-2.48791	5.97556e-06	2.76924e-05	-	- && Q01158.1 RecName: Full=Luciferin 4-monooxygenase; Short=Luciferase && PF13193:AMP-binding enzyme C-terminal domain|PF00501:AMP-binding enzyme	AMP-binding
AAEL004863	164.832	107.727	191.368	510.997	545.579	392.64	154.643	483.072	-1.66153	6.06319e-06	2.80507e-05	-	- && Q9BI17.1 RecName: Full=Protein yellow; Flags: Precursor && PF03022:Major royal jelly protein	-
AAEL014932	5810.34	6779.16	10606.8	26523.2	26494.1	18511.3	7732.09	23842.9	-1.62464	6.07312e-06	2.80846e-05	-	- && Q64152.3 RecName: Full=Transcription factor BTF3; AltName: Full=Nascent polypeptide-associated complex subunit beta; Short=NAC-beta; AltName: Full=RNA polymerase B transcription factor 3 && PF01849:NAC domain	-
AAEL003746	773.257	922.146	1388.49	2670.57	3956.41	2895.72	1027.97	3174.23	-1.62509	6.0788e-06	2.80989e-05	-	3.1.2.1 (Acetyl-CoA hydrolase) && P38942.3 RecName: Full=4-hydroxybutyrate coenzyme A transferase && PF02550:Acetyl-CoA hydrolase/transferase N-terminal domain|PF13336:Acetyl-CoA hydrolase/transferase C-terminal domain	-
AAEL022155	0	8.37879	15.3833	83.6453	106.492	57.26	7.92069	82.4658	-3.20552	6.224e-06	2.87457e-05	-	- && Q9VTT9.1 RecName: Full=Differentially expressed in FDCP 8 homolog && PF00130:Phorbol esters/diacylglycerol binding domain (C1 domain)|PF13901:Putative zinc-RING and/or ribbon	C1_1
AAEL014630	1190.19	1671.93	2047.21	5685.6	5702.72	3623.74	1636.44	5004.02	-1.61281	6.24989e-06	2.88408e-05	-	4.4.1.17 (Holocytochrome-c synthase) && Q5F339.1 RecName: Full=Cytochrome c-type heme lyase; Short=CCHL; AltName: Full=Holocytochrome c-type synthase && PF01265:Cytochrome c/c1 heme lyase	-
AAEL028967	7.27201	22.0243	30.7666	74.5204	134.273	466.26	20.0209	225.018	-3.37984	6.26058e-06	2.88778e-05	-	- && - && -	-
AAEL009320	1822.85	1993.91	1993.06	4636.23	5014.38	3656.46	1936.61	4435.69	-1.19775	6.28674e-06	2.89739e-05	-	- && P12613.2 RecName: Full=T-complex protein 1 subunit alpha; Short=TCP-1-alpha; AltName: Full=CCT-alpha && PF00118:TCP-1/cpn60 chaperonin family	-
AAEL011638	7.27201	3.11212	0.922997	28.1352	28.5522	122.7	3.76904	59.7958	-4.20022	6.30509e-06	2.90339e-05	-	- && Q14028.2 RecName: Full=Cyclic nucleotide-gated cation channel beta-1; AltName: Full=Cyclic nucleotide-gated cation channel 4; Short=CNG channel 4; Short=CNG-4; Short=CNG4; AltName: Full=Cyclic nucleotide-gated cation channel gamma; AltName: Full=Cyclic nucleotide-gated cation channel modulatory subunit; AltName: Full=Cyclic nucleotide-gated channel beta-1; Short=CNG channel beta-1; AltName: …	Ion_trans
AAEL012852	0	0.478788	1.53833	19.7707	12.3469	57.26	0.672372	29.7925	-4.89569	6.46649e-06	2.97141e-05	-	- && P35035.3 RecName: Full=Trypsin-1; AltName: Full=Antryp1; Flags: Precursor && PF00089:Trypsin	Trypsin
AAEL012712	53.3281	111.558	436.27	1698.76	1932.29	1357.88	200.385	1662.98	-3.04329	6.53527e-06	2.99922e-05	CLIPC13	- && Q27081.1 RecName: Full=Clotting factor B; AltName: Full=Coagulation factor B; Contains: RecName: Full=Clotting factor B light chain; Contains: RecName: Full=Clotting factor B heavy chain; Flags: Precursor && PF00089:Trypsin	Trypsin
AAEL025328	0	1.19697	2.76899	19.7707	18.5203	89.98	1.32199	42.757	-4.51145	6.72126e-06	3.07808e-05	-	- && - && -	-
AAEL001306	113.928	381.115	31.3819	1444.78	2184.63	1570.56	175.475	1733.32	-3.29899	6.7413e-06	3.08475e-05	-	- && - && PF06585:Haemolymph juvenile hormone binding protein (JHBP)	-
AAEL012578	341.785	303.791	1101.14	4028.66	4089.91	2126.8	582.237	3415.12	-2.55099	6.82431e-06	3.1187e-05	-	2.6.1.52 (Phosphoserine transaminase) && Q9VAN0.1 RecName: Full=Probable phosphoserine aminotransferase; Short=PSAT; AltName: Full=Phosphohydroxythreonine aminotransferase && PF00266:Aminotransferase class-V	Aminotran_5
AAEL005106	213.312	201.091	277.822	586.278	642.81	539.88	230.742	589.656	-1.35622	6.8985e-06	3.14864e-05	-	2.7.1.173 (Nicotinate riboside kinase)%3B2.7.1.22 (Ribosylnicotinamide kinase) && Q91W63.1 RecName: Full=Nicotinamide riboside kinase 1; Short=NRK 1; Short=NmR-K 1; AltName: Full=Nicotinic acid riboside kinase 1; AltName: Full=Ribosylnicotinamide kinase 1; Short=RNK 1; AltName: Full=Ribosylnicotinic acid kinase 1 && -	-
AAEL022208	4.84801	1.67576	2.46132	24.3332	21.6071	65.44	2.99503	37.1268	-3.74419	6.9469e-06	3.16674e-05	-	- && - && -	-
AAEL029020	79.9921	16.2788	37.8429	217.478	228.418	392.64	44.7046	279.512	-2.69464	6.96833e-06	3.17517e-05	-	- && - && PF00059:Lectin C-type domain	Lectin_C
AAEL009667	1032.63	1175.42	1038.06	2221.92	2226.3	2503.08	1082.04	2317.1	-1.09471	7.00549e-06	3.19077e-05	-	- && Q9M2S6.1 RecName: Full=E3 ubiquitin-protein ligase SDIR1; AltName: Full=Protein salt- and drought-induced RING finger1 && PF13639:Ring finger domain|PF05605:Drought induced 19 protein (Di19), zinc-binding	-
AAEL008046	0	0.239394	0	12.927	13.1186	24.54	0.079798	16.8619	-6.33706	7.01999e-06	3.1947e-05	-	- && Q7T070.1 RecName: Full=Ammonium transporter Rh type B; AltName: Full=Rhesus blood group family type B glycoprotein; Short=Rh family type B glycoprotein; Short=Rh type B glycoprotein && PF00909:Ammonium Transporter Family	Ammonium_transp
AAEL012037	12.12	32.3182	39.6889	130.03	124.241	163.6	28.0424	139.29	-2.19671	7.03218e-06	3.19837e-05	-	- && Q80ZD3.2 RecName: Full=Sodium-independent sulfate anion transporter; AltName: Full=Solute carrier family 26 member 11 && PF01740:STAS domain|PF00916:Sulfate permease family	Sulfate_transp
AAEL009140	118.776	114.43	132.604	295.8	307.129	449.9	121.937	350.943	-1.48913	7.03393e-06	3.19837e-05	-	- && - && PF15289:Regulatory factor X-associated C-terminal binding domain	-
AAEL007889	203.616	123.527	319.972	809.078	796.375	793.46	215.705	799.638	-1.88907	7.04576e-06	3.2024e-05	-	- && Q9GLX9.1 RecName: Full=Spondin-1; AltName: Full=F-spondin; AltName: Full=Vascular smooth muscle cell growth-promoting factor; Flags: Precursor && PF02014:Reeler domain|PF00014:Kunitz/Bovine pancreatic trypsin inhibitor domain|PF06468:Spondin_N|PF00090:Thrombospondin type 1 domain	Kunitz_BPTI
AAEL007164	0	5.50606	2.76899	32.6977	45.5292	40.9	2.75835	39.709	-3.50217	7.13838e-06	3.24179e-05	-	- && - && PF02752:Arrestin (or S-antigen), C-terminal domain|PF00339:Arrestin (or S-antigen), N-terminal domain	-
AAEL010596	0	7.42122	16.3063	85.1661	67.9079	98.16	7.90916	83.7447	-3.17564	7.17366e-06	3.25608e-05	-	2.4.1.- (Hexosyltransferases.) && Q10471.1 RecName: Full=Polypeptide N-acetylgalactosaminyltransferase 2; AltName: Full=Polypeptide GalNAc transferase 2; Short=GalNAc-T2; Short=pp-GaNTase 2; AltName: Full=Protein-UDP acetylgalactosaminyltransferase 2; AltName: Full=UDP-GalNAc:polypeptide N-acetylgalactosaminyltransferase 2; Contains: RecName: Full=Polypeptide N-acetylgalactosaminyltransferase 2 s…	Glycos_transf_2
AAEL006672	4.84801	6.46364	24.6132	93.5307	149.706	81.8	11.975	108.346	-3.09937	7.17584e-06	3.25608e-05	-	- && - && PF08445:FR47-like protein	-
AAEL020597	239.976	186.727	364.584	743.683	855.023	867.08	263.763	821.929	-1.63423	7.22462e-06	3.27412e-05	-	- && Q1RMV0.1 RecName: Full=Peroxisomal targeting signal 1 receptor; Short=PTS1 receptor; Short=PTS1R; AltName: Full=PTS1-BP; AltName: Full=Peroxin-5; AltName: Full=Peroxisomal C-terminal targeting signal import receptor; AltName: Full=Peroxisome receptor 1 && PF13414:TPR repeat|PF13432:Tetratricopeptide repeat	-
AAEL001751	683.569	680.119	586.103	2401.38	1843.55	1284.26	649.93	1843.06	-1.51169	7.27566e-06	3.29588e-05	-	- && Q8N1B3.2 RecName: Full=Cyclin-related protein FAM58A; AltName: Full=CDK10-activating cyclin; AltName: Full=Cyclin-M && PF00134:Cyclin, N-terminal domain	-
AAEL017395	1594.99	1614.47	2069.05	4400.5	4699.54	3558.3	1759.51	4219.45	-1.26325	7.35891e-06	3.32666e-05	-	- && Q02978.3 RecName: Full=Mitochondrial 2-oxoglutarate/malate carrier protein; Short=OGCP; AltName: Full=Solute carrier family 25 member 11 && PF00153:Mitochondrial carrier protein	Mito_carr
AAEL006248	659.329	591.543	1863.53	4968.53	6283.8	3950.94	1038.13	5067.76	-2.28636	7.37438e-06	3.33227e-05	-	- && - && PF13855:Leucine rich repeat	-
AAEL007808	24.24	29.9243	127.374	467.653	462.237	384.46	60.5126	438.117	-2.82832	7.37772e-06	3.33239e-05	CYP4D39	- && P33269.2 RecName: Full=Cytochrome P450 4d1; AltName: Full=CYPIVD1 && PF00067:Cytochrome P450	p450
AAEL007619	72.7201	67.7485	155.679	344.467	381.982	498.98	98.7158	408.476	-2.0196	7.40789e-06	3.34462e-05	TOLL5A	- && P08953.1 RecName: Full=Protein toll; Flags: Precursor && PF13855:Leucine rich repeat|PF01582:TIR domain	TIR
AAEL012102	60.6001	32.3182	79.3777	250.936	295.554	179.96	57.432	242.15	-2.10516	7.81754e-06	3.52081e-05	-	- && Q9VNG1.3 RecName: Full=Gametogenetin-binding protein 2-like && -	-
AAEL024753	12.12	3.11212	7.69164	56.2705	60.1911	40.9	7.64126	52.4539	-3.01712	7.82384e-06	3.52219e-05	-	- && - && -	-
AAEL011193	0	7.66061	6.46098	45.6247	53.246	49.08	4.7072	49.3169	-3.09735	7.83241e-06	3.52458e-05	-	- && A5PJF6.1 RecName: Full=Inactive hydroxysteroid dehydrogenase-like protein 1 && PF00106:short chain dehydrogenase	adh_short
AAEL004809	431.473	180.503	319.049	1555.04	757.791	1685.08	310.342	1332.64	-2.10617	7.87317e-06	3.54146e-05	-	- && - && PF15868:Transcription activator MBF2	-
AAEL006697	84.8402	130.23	129.22	365.758	360.375	278.12	114.763	334.751	-1.53828	7.94291e-06	3.56648e-05	-	- && A2RVK7.1 RecName: Full=Exosome complex component RRP41-like; AltName: Full=Protein SLOWER GROWTH; AltName: Full=Ribosomal RNA-processing protein 41-like && PF01138:3' exoribonuclease family, domain 1	RNase_PH
AAEL025355	53.3281	6.94243	18.7676	176.416	128.099	548.06	26.346	284.192	-3.49548	7.94519e-06	3.56648e-05	-	- && - && -	-
AAEL004088	1464.1	2056.63	3156.96	7655.07	8625.08	5824.16	2225.9	7368.1	-1.72641	8.00249e-06	3.59072e-05	-	- && P15121.3 RecName: Full=Aldose reductase; Short=AR; AltName: Full=Aldehyde reductase; AltName: Full=Aldo-keto reductase family 1 member B1 && PF00248:Aldo/keto reductase family	Aldo_ket_red
AAEL027028	0	0.718182	3.07666	25.0936	18.5203	73.62	1.26495	39.078	-4.47531	8.08567e-06	3.62404e-05	-	- && - && PF10601:LITAF-like zinc ribbon domain	-
AAEL023529	227.856	308.818	315.357	758.891	855.023	613.5	284.011	742.471	-1.3877	8.14153e-06	3.64708e-05	-	- && Q13685.2 RecName: Full=Angio-associated migratory cell protein && -	-
AAEL013004	67.8721	135.976	290.744	945.953	1101.96	629.86	164.864	892.591	-2.42602	8.18966e-06	3.66631e-05	-	- && - && PF09995:Uncharacterized protein conserved in bacteria (DUF2236)	-
AAEL006711	661.753	594.655	795.931	1785.45	1543.36	1488.76	684.113	1605.86	-1.23312	8.26611e-06	3.69376e-05	-	- && Q12983.2 RecName: Full=BCL2/adenovirus E1B 19 kDa protein-interacting protein 3 && PF06553:BNIP3	-
AAEL008605	256.944	150.339	279.668	654.715	643.582	932.52	228.984	743.606	-1.69342	8.30176e-06	3.70512e-05	-	3.6.1.66 (XTP/dITP diphosphatase)%3B3.6.1.9 (Nucleotide diphosphatase) && Q16YB3.1 RecName: Full=Inosine triphosphate pyrophosphatase; Short=ITPase; Short=Inosine triphosphatase; AltName: Full=Non-canonical purine NTP pyrophosphatase; AltName: Full=Non-standard purine NTP pyrophosphatase; AltName: Full=Nucleoside-triphosphate diphosphatase; AltName: Full=Nucleoside-triphosphate pyrophosphatase; S…	-
AAEL014640	298.153	458.44	708.554	1663.02	1957.76	1439.68	488.382	1686.82	-1.78402	8.47093e-06	3.77442e-05	PGRPLC	- && Q8SXQ7.1 RecName: Full=Peptidoglycan-recognition protein LF; AltName: Full=PGRP-like protein && PF01510:N-acetylmuramoyl-L-alanine amidase	-
AAEL025584	0	0.239394	1.23066	12.1666	22.3788	32.72	0.490019	22.4218	-4.98334	8.51479e-06	3.79214e-05	-	- && - && -	-
AAEL011293	87.2642	95.997	254.439	895.765	665.961	539.88	145.9	700.535	-2.25566	8.55857e-06	3.80879e-05	-	1.17.4.4 (Vitamin-K-epoxide reductase (warfarin-sensitive)) && Q6B4J2.1 RecName: Full=Vitamin K epoxide reductase complex subunit 1; AltName: Full=Vitamin K1 2,3-epoxide reductase subunit 1 && PF07884:Vitamin K epoxide reductase family	-
AAEL005957	46.0561	1.91515	7.07631	260.061	269.317	220.86	18.3492	250.079	-3.93079	8.58435e-06	3.8187e-05	-	3.1.1.4 (Phospholipase A(2))%3B3.1.1.5 (Lysophospholipase) && Q6P1J6.3 RecName: Full=Phospholipase B1, membrane-associated; Short=Phospholipase B; Short=hPLB; AltName: Full=Phospholipase B/lipase; Short=PLB/LIP; Includes: RecName: Full=Phospholipase A2; Includes: RecName: Full=Lysophospholipase; Flags: Precursor && PF00657:GDSL-like Lipase/Acylhydrolase	Lipase_GDSL
AAEL001812	19.392	8.1394	12.922	63.1142	54.7894	130.88	13.4845	82.9279	-2.63477	8.62406e-06	3.83323e-05	-	- && Q96BD0.2 RecName: Full=Solute carrier organic anion transporter family member 4A1; Short=OATP4A1; AltName: Full=Colon organic anion transporter; AltName: Full=Organic anion transporter polypeptide-related protein 1; Short=OATP-RP1; Short=OATPRP1; Short=POAT; AltName: Full=Organic anion-transporting polypeptide E; Short=OATP-E; AltName: Full=Sodium-independent organic anion transporter E; Alt…	-
AAEL013199	448.441	399.309	524.262	1628.04	1315.72	916.16	457.337	1286.64	-1.50126	8.6581e-06	3.84678e-05	-	- && Q9QYI4.2 RecName: Full=DnaJ homolog subfamily B member 12; AltName: Full=mDj10 && PF09320:Domain of unknown function (DUF1977)|PF00226:DnaJ domain	DnaJ
AAEL003243	802.345	944.41	1391.88	2815.05	3144.6	2633.96	1046.21	2864.54	-1.45153	8.75455e-06	3.88488e-05	CLIPB13A	3.4.21.- (Serine endopeptidases.) && A0A126GUP6.1 RecName: Full=Melanization protease 1; Flags: Precursor && PF00089:Trypsin|PF12032:Regulatory CLIP domain of proteinases	Trypsin
AAEL007275	164.832	182.897	201.829	718.589	633.55	351.74	183.186	567.96	-1.64959	8.82822e-06	3.91278e-05	-	- && O80944.2 RecName: Full=Aldo-keto reductase family 4 member C8 && PF00248:Aldo/keto reductase family	Aldo_ket_red
AAEL017419	5342.51	6023.63	5983.79	14160.4	14597.1	10724	5783.31	13160.5	-1.18695	8.97606e-06	3.97668e-05	-	- && - && PF00098:Zinc knuckle	zf-CCHC
AAEL013211	729.625	911.373	878.693	1733.74	2025.66	1856.86	839.897	1872.09	-1.15338	9.06424e-06	4.01411e-05	-	4.6.1.15 (FAD-AMP lyase (cyclizing)) && O04059.1 RecName: Full=Putative 3,4-dihydroxy-2-butanone kinase && PF02733:Dak1 domain|PF02734:DAK2 domain	-
AAEL000151	0	0.478788	1.84599	16.7291	23.1504	32.72	0.774927	24.1998	-4.50176	9.33384e-06	4.12343e-05	-	- && - && -	-
AAEL003405	193.92	170.927	784.24	2129.15	2482.5	2568.52	383.029	2393.39	-2.63823	9.40321e-06	4.14733e-05	-	- && - && -	-
AAEL007390	206.04	209.23	450.115	967.244	1949.27	932.52	288.462	1283.01	-2.15188	9.53141e-06	4.20047e-05	-	5.1.3.2 (UDP-glucose 4-epimerase) && Q9W0P5.1 RecName: Full=UDP-glucose 4-epimerase; AltName: Full=Galactowaldenase; AltName: Full=UDP-N-acetylgalactosamine 4-epimerase; Short=UDP-GalNAc 4-epimerase; AltName: Full=UDP-N-acetylglucosamine 4-epimerase; Short=UDP-GlcNAc 4-epimerase; AltName: Full=UDP-galactose 4-epimerase && PF16363:GDP-mannose 4,6 dehydratase	-
AAEL009691	426.625	278.894	434.116	910.213	1010.13	1112.48	379.878	1010.94	-1.41216	9.61475e-06	4.22862e-05	-	6.4.1.1 (Pyruvate carboxylase) && Q29RK2.2 RecName: Full=Pyruvate carboxylase, mitochondrial; AltName: Full=Pyruvic carboxylase; Short=PCB; Flags: Precursor && PF02436:Conserved carboxylase domain|PF00682:HMGL-like|PF02785:Biotin carboxylase C-terminal domain|PF00364:Biotin-requiring enzyme|PF00289:Carbamoyl-phosphate synthase L chain, N-terminal domain|PF02786:Carbamoyl-phosphate synthase L chai…	CPSase_L_D2
AAEL020477	82.4162	78.0425	193.829	746.725	604.998	335.38	118.096	562.368	-2.25216	9.66215e-06	4.24775e-05	-	- && - && -	-
AAEL000543	264.216	145.073	412.887	1251.64	1265.56	826.18	274.059	1114.46	-2.02867	9.69596e-06	4.25917e-05	CTLMA11	- && - && PF00059:Lectin C-type domain	Lectin_C
AAEL025213	33.9361	8.37879	10.153	89.7286	83.3416	229.04	17.4893	134.037	-3.04021	9.79186e-06	4.2988e-05	-	- && - && -	-
AAEL007944	838.706	1030.35	1136.52	2459.93	2463.98	2053.18	1001.86	2325.7	-1.21518	9.83441e-06	4.31476e-05	-	- && Q9VMV6.1 RecName: Full=SelT-like protein; Flags: Precursor && PF10262:Rdx family	-
AAEL008213	12.12	67.0303	129.527	496.549	571.816	490.8	69.5592	519.722	-2.86616	9.96418e-06	4.36641e-05	-	- && A3KPP4.1 RecName: Full=Solute carrier family 25 member 35 && PF00153:Mitochondrial carrier protein	Mito_carr
AAEL024837	140.592	63.6788	189.522	489.705	493.104	711.66	131.264	564.823	-2.09947	9.97981e-06	4.36974e-05	-	- && P13129.1 RecName: Full=Luciferin 4-monooxygenase; Short=Luciferase && PF13193:AMP-binding enzyme C-terminal domain|PF00501:AMP-binding enzyme	AMP-binding
AAEL009911	167.256	183.136	164.293	355.112	505.451	482.62	171.562	447.728	-1.37347	1.00179e-05	4.38463e-05	-	5.2.1.8 (Peptidylprolyl isomerase) && P54353.3 RecName: Full=Putative peptidyl-prolyl cis-trans isomerase dodo; Short=PPIase dodo; AltName: Full=Rotamase dodo && PF00639:PPIC-type PPIASE domain|PF00397:WW domain	WW
AAEL006151	201.192	237.479	244.902	548.257	490.789	613.5	227.858	550.849	-1.25325	1.00272e-05	4.38697e-05	-	3.2.1.14 (Chitinase) && Q9W092.1 RecName: Full=Probable chitinase 2; Flags: Precursor && PF00089:Trypsin|PF00704:Glycosyl hydrolases family 18	Trypsin
AAEL001840	31.5121	58.1728	151.679	587.038	449.89	376.28	80.4547	471.069	-2.52647	1.01913e-05	4.44977e-05	-	- && Q7TPZ8.1 RecName: Full=Carboxypeptidase A1; Flags: Precursor && PF02244:Carboxypeptidase activation peptide|PF00246:Zinc carboxypeptidase	-
AAEL013011	157.56	225.509	279.053	636.465	685.253	556.24	220.707	625.986	-1.4961	1.049e-05	4.56736e-05	-	- && - && -	-
AAEL002655	89.6882	53.1455	237.518	507.955	632.007	2085.9	126.784	1075.29	-3.0692	1.05172e-05	4.57736e-05	-	- && P23097.1 RecName: Full=Collagenase 3; AltName: Full=Matrix metalloproteinase-13; Short=MMP-13; AltName: Full=UMRCASE; Flags: Precursor && PF00045:Hemopexin|PF00413:Matrixin	Hemopexin
AAEL005518	29.0881	33.2758	79.6854	285.915	267.773	155.42	47.3497	236.369	-2.30859	1.0532e-05	4.58198e-05	-	- && P35711.3 RecName: Full=Transcription factor SOX-5 && PF00505:HMG (high mobility group) box	HMG_box
AAEL006584	0	3.83031	3.38432	32.6977	31.6389	32.72	2.40488	32.3522	-3.39416	1.06382e-05	4.62081e-05	-	- && - && -	-
AAEL005931	1864.06	2016.42	2129.97	4552.59	4569.9	3746.44	2003.48	4289.64	-1.09986	1.06611e-05	4.62889e-05	-	1.1.1.44 (Phosphogluconate dehydrogenase (NADP(+)-dependent%2C decarboxylating)) && P41570.1 RecName: Full=6-phosphogluconate dehydrogenase, decarboxylating && PF00393:6-phosphogluconate dehydrogenase, C-terminal domain|PF03446:NAD binding domain of 6-phosphogluconate dehydrogenase	NAD_binding_2
AAEL002182	276.337	177.63	211.059	715.548	596.51	498.98	221.675	603.679	-1.47132	1.06721e-05	4.63182e-05	-	- && Q8C2P3.1 RecName: Full=tRNA-dihydrouridine(16/17) synthase [NAD(P)(+)]-like; AltName: Full=tRNA-dihydrouridine synthase 1-like && PF01207:Dihydrouridine synthase (Dus)	Dus
AAEL001594	55.7521	52.1879	165.216	342.946	575.674	531.7	91.0521	483.44	-2.38679	1.08315e-05	4.69911e-05	-	- && - && -	-
AAEL007526	479.953	426.6	508.571	1009.07	1202.28	981.6	471.708	1064.32	-1.17953	1.09193e-05	4.73506e-05	-	1.5.5.1 (Electron-transferring-flavoprotein dehydrogenase) && Q921G7.1 RecName: Full=Electron transfer flavoprotein-ubiquinone oxidoreductase, mitochondrial; Short=ETF-QO; Short=ETF-ubiquinone oxidoreductase; AltName: Full=Electron-transferring-flavoprotein dehydrogenase; Short=ETF dehydrogenase; Flags: Precursor && PF05187:Electron transfer flavoprotein-ubiquinone oxidoreductase, 4Fe-4S	-
AAEL004409	60.6001	36.8667	10.7683	165.77	232.276	286.3	36.0784	228.115	-2.71329	1.10268e-05	4.77623e-05	-	- && - && PF03022:Major royal jelly protein	-
AAEL011460	31.5121	29.2061	144.911	565.747	766.279	302.66	68.5429	544.895	-2.97779	1.11404e-05	4.81968e-05	-	- && - && PF00650:CRAL/TRIO domain	-
AAEL001882	19.392	41.894	174.446	686.652	867.37	482.62	78.5775	678.881	-3.09008	1.11882e-05	4.83535e-05	-	- && - && PF15886:Carbohydrate binding domain (family 32)	-
AAEL004023	55.7521	58.1728	177.523	615.173	430.598	449.9	97.1493	498.557	-2.34316	1.1226e-05	4.84705e-05	-	2.7.1.222 (4-hydroxytryptamine kinase) && - && PF02958:Ecdysteroid kinase	-
AAEL008756	0	0	6.46098	146.76	135.044	24.54	2.15366	102.115	-5.37558	1.12573e-05	4.85866e-05	-	- && Q4V645.1 RecName: Full=Trissin; Flags: Precursor && -	-
AAEL008153	70.2961	121.852	136.911	625.059	364.234	294.48	109.686	427.924	-1.95938	1.12889e-05	4.87034e-05	-	- && O45782.2 RecName: Full=Arrestin domain-containing protein 17; AltName: Full=Calcineurin-interacting protein 1 && PF02752:Arrestin (or S-antigen), C-terminal domain|PF00339:Arrestin (or S-antigen), N-terminal domain	-
AAEL000334	0	0.239394	0	14.4478	13.8903	16.36	0.079798	14.8994	-6.24955	1.13685e-05	4.89888e-05	-	- && Q23989.2 RecName: Full=Villin-like protein quail && PF00626:Gelsolin repeat|PF02209:Villin headpiece domain	-
AAEL004661	155.136	106.53	121.528	279.071	462.237	417.18	127.732	386.163	-1.60628	1.14257e-05	4.91818e-05	-	3.2.1.52 (Beta-N-acetylhexosaminidase) && P49010.1 RecName: Full=Chitooligosaccharidolytic beta-N-acetylglucosaminidase; AltName: Full=Beta-GlcNAcase; AltName: Full=Beta-N-acetylhexosaminidase; AltName: Full=Beta-hexosaminidase; Flags: Precursor && PF14845:beta-acetyl hexosaminidase like|PF00728:Glycosyl hydrolase family 20, catalytic domain	Glyco_hydro_20
AAEL009842	99.3842	86.4213	185.215	486.664	511.625	351.74	123.673	450.009	-1.86501	1.14857e-05	4.93956e-05	GALE12	- && Q10126.1 PUTATIVE PSEUDOGENE: RecName: Full=Putative uncharacterized transposon-derived protein F52C9.6 && PF00337:Galactoside-binding lectin	-
AAEL010529	24.24	9.09698	38.7659	124.708	133.501	204.5	24.0343	154.236	-2.65871	1.1555e-05	4.96742e-05	-	- && - && -	-
AAEL011974	147.864	120.894	189.522	430.393	375.809	474.44	152.76	426.881	-1.47005	1.17881e-05	5.06163e-05	-	- && - && -	-
AAEL023164	0	0.478788	1.53833	9.88536	15.4336	81.8	0.672372	35.7063	-5.16264	1.18812e-05	5.09756e-05	-	- && - && -	-
AAEL008380	4.84801	16.5182	28.6129	64.635	215.299	139.06	16.6597	139.665	-2.969	1.20111e-05	5.15125e-05	-	- && - && PF01607:Chitin binding Peritrophin-A domain	CBM_14
AAEL005471	1478.64	928.131	1435.88	4118.39	3057.4	3173.84	1280.88	3449.88	-1.43214	1.20286e-05	5.15519e-05	-	- && Q7Z1B8.1 RecName: Full=Protein transport protein Sec61 subunit gamma [Gryllotalpa orientalis] && PF00584:SecE/Sec61-gamma subunits of protein translocation complex	-
AAEL026895	50.9041	71.3394	74.7627	298.842	463.78	130.88	65.6688	297.834	-2.19783	1.20883e-05	5.17824e-05	-	- && Q149L6.1 RecName: Full=DnaJ homolog subfamily B member 14 && PF09320:Domain of unknown function (DUF1977)	-
AAEL002124	87.2642	29.9243	88.6077	246.374	368.864	327.2	68.5987	314.146	-2.2151	1.21023e-05	5.1822e-05	CLIPD6	3.4.21.- (Serine endopeptidases.) && B5U2W0.1 RecName: Full=Venom serine protease Bi-VSP; AltName: Full=Thrombin-like enzyme; Flags: Precursor && PF12032:Regulatory CLIP domain of proteinases|PF00089:Trypsin	Trypsin
AAEL001092	482.377	475.437	743.32	1827.27	1943.86	1218.82	567.045	1663.32	-1.55588	1.22747e-05	5.24982e-05	-	- && O95848.2 RecName: Full=Uridine diphosphate glucose pyrophosphatase; Short=UDPG pyrophosphatase; Short=UGPPase; AltName: Full=Nucleoside diphosphate-linked moiety X motif 14; Short=Nudix motif 14 && PF00293:NUDIX domain	NUDIX
AAEL014450	0	0.478788	1.84599	19.7707	22.3788	24.54	0.774927	22.2298	-4.43597	1.22813e-05	5.25058e-05	-	4.3.2.5 (Peptidylamidoglycolate lyase) && Q9W1L5.2 RecName: Full=Peptidyl-alpha-hydroxyglycine alpha-amidating lyase 2; AltName: Full=Peptidylamidoglycolate lyase 2; Short=dPAL2; Flags: Precursor && -	-
AAEL002510	809.618	712.916	762.395	2561.83	2159.94	1415.14	761.643	2045.63	-1.43325	1.23041e-05	5.25825e-05	-	2.1.2.1 (Glycine hydroxymethyltransferase) && P07511.2 RecName: Full=Serine hydroxymethyltransferase, cytosolic; Short=SHMT; AltName: Full=Glycine hydroxymethyltransferase; AltName: Full=Serine methylase && PF00464:Serine hydroxymethyltransferase	SHMT
AAEL002599	53.3281	42.3728	40.3042	220.519	146.619	106.34	45.335	157.826	-1.8735	1.2402e-05	5.29803e-05	-	- && - && -	-
AAEL019552	186.648	150.818	211.366	457.768	491.561	425.36	182.944	458.23	-1.33426	1.24831e-05	5.32931e-05	-	- && Q5XH36.1 RecName: Full=Cysteine-rich with EGF-like domain protein 2-A; Flags: Precursor && -	-
AAEL010611	1185.34	1118.69	1807.54	4144.25	3841.43	3108.4	1370.52	3698.02	-1.43276	1.25248e-05	5.34208e-05	-	- && Q94519.1 RecName: Full=Acyl carrier protein, mitochondrial; Short=ACP; AltName: Full=NADH-ubiquinone oxidoreductase 9.6 kDa subunit; AltName: Full=NADH-ubiquinone oxidoreductase acyl-carrier subunit; Flags: Precursor && PF00550:Phosphopantetheine attachment site	PP-binding
AAEL008289	99.3842	23.7	73.5321	326.977	531.688	245.4	65.5388	368.022	-2.53576	1.27047e-05	5.41033e-05	-	- && P16369.2 RecName: Full=Pupal cuticle protein; Flags: Precursor && PF00379:Insect cuticle protein	Chitin_bind_4
AAEL012119	266.64	389.015	582.719	1431.86	1598.15	1063.4	412.792	1364.47	-1.72233	1.27472e-05	5.42628e-05	-	- && Q5ZI72.1 RecName: Full=Heterogeneous nuclear ribonucleoprotein D-like; Short=hnRNP D-like; Short=hnRNP DL && PF00076:RNA recognition motif. (a.k.a. RRM, RBD, or RNP domain)	RRM_1
AAEL003766	60.6001	40.9364	111.99	243.332	309.444	384.46	71.1756	312.412	-2.10847	1.30107e-05	5.53413e-05	-	- && - && -	-
AAEL004798	9.69602	5.26667	21.2289	128.51	184.432	32.72	12.0639	115.22	-3.27932	1.30225e-05	5.537e-05	-	- && - && PF01607:Chitin binding Peritrophin-A domain	CBM_14
AAEL007293	184.224	174.518	304.589	780.183	895.922	507.16	221.111	727.755	-1.725	1.34594e-05	5.71603e-05	-	2.7.11.11 (cAMP-dependent protein kinase) && P12370.3 RecName: Full=cAMP-dependent protein kinase catalytic subunit; Short=PKA C && PF00069:Protein kinase domain	Pkinase
AAEL010316	164.832	170.449	222.135	561.944	611.943	376.28	185.805	516.723	-1.48923	1.36759e-05	5.80573e-05	-	- && - && -	-
AAEL007773	75.1441	72.7758	144.911	424.31	392.014	261.76	97.6101	359.361	-1.88323	1.41292e-05	5.98878e-05	-	- && - && PF15860:Domain of unknown function (DUF4728)	-
AAEL005316	0	8.37879	7.38397	106.458	89.515	16.36	5.25426	70.7776	-3.59915	1.43158e-05	6.06551e-05	-	- && - && -	-
AAEL013472	155.136	165.9	141.526	349.029	456.835	351.74	154.188	385.868	-1.33427	1.43457e-05	6.07581e-05	-	- && Q9VTC2.1 RecName: Full=Biogenesis of lysosome-related organelles complex 1 subunit 4; Short=BLOC-1 subunit 4; AltName: Full=Protein cappuccino homolog && -	-
AAEL012034	363.601	309.537	400.581	1003.74	965.373	695.3	357.906	888.139	-1.32426	1.44951e-05	6.13672e-05	-	2.4.1.132 (GDP-Man:Man(1)GlcNAc(2)-PP-dolichol alpha-1%2C3-mannosyltransferase)%3B2.4.1.257 (GDP-Man:Man(2)GlcNAc(2)-PP-dolichol alpha-1%2C6-mannosyltransferase) && Q9H553.1 RecName: Full=Alpha-1,3/1,6-mannosyltransferase ALG2; AltName: Full=Asparagine-linked glycosylation protein 2 homolog; AltName: Full=GDP-Man:Man(1)GlcNAc(2)-PP-Dol alpha-1,3-mannosyltransferase; AltName: Full=GDP-Man:Man(1)Gl…	Glycos_transf_1
AAEL022720	26.664	21.5455	13.845	129.27	148.163	40.9	20.6848	106.111	-2.48484	1.4632e-05	6.18505e-05	-	- && - && -	-
AAEL004445	339.361	442.4	651.328	1586.22	2041.87	1104.3	477.696	1577.46	-1.724	1.47783e-05	6.23962e-05	-	3.6.4.13 (RNA helicase) && Q3SZ40.1 RecName: Full=Probable ATP-dependent RNA helicase DDX56; AltName: Full=DEAD box protein 56 && PF00271:Helicase conserved C-terminal domain|PF00270:DEAD/DEAH box helicase	DEAD
AAEL010514	639.937	653.067	915.613	2243.22	2253.31	1480.58	736.206	1992.37	-1.43977	1.48186e-05	6.25176e-05	-	- && P31230.2 RecName: Full=Aminoacyl tRNA synthase complex-interacting multifunctional protein 1; AltName: Full=Multisynthase complex auxiliary component p43; Contains: RecName: Full=Endothelial monocyte-activating polypeptide 2; Short=EMAP-2; AltName: Full=Endothelial monocyte-activating polypeptide II; Short=EMAP-II; AltName: Full=Small inducible cytokine subfamily E member 1 && PF01588:Putati…	-
AAEL008740	273.913	258.306	344.585	708.704	703.773	646.22	292.268	686.232	-1.23284	1.52357e-05	6.41529e-05	-	1.3.1.93 (Very-long-chain enoyl-CoA reductase) && Q9N5Y2.1 RecName: Full=Probable very-long-chain enoyl-CoA reductase art-1 && PF02544:3-oxo-5-alpha-steroid 4-dehydrogenase	-
AAEL025929	67.8721	89.7728	77.2241	253.217	180.573	278.12	78.2897	237.304	-1.55795	1.52424e-05	6.41562e-05	-	2.5.1.18 (Glutathione transferase) && P0CG30.1 RecName: Full=Glutathione S-transferase theta-2B; AltName: Full=GST class-theta-2; AltName: Full=Glutathione S-transferase theta-2 && PF02798:Glutathione S-transferase, N-terminal domain|PF13410:Glutathione S-transferase, C-terminal domain	GST_N
AAEL019781	0	10.0546	6.76864	38.0206	58.6478	98.16	5.60773	64.9428	-3.20965	1.53142e-05	6.44084e-05	-	- && Q28278.2 RecName: Full=Vitamin K-dependent protein C; AltName: Full=Anticoagulant protein C; AltName: Full=Autoprothrombin IIA; AltName: Full=Blood coagulation factor XIV; Contains: RecName: Full=Vitamin K-dependent protein C light chain; Contains: RecName: Full=Vitamin K-dependent protein C heavy chain; Flags: Precursor && PF00089:Trypsin	Trypsin
AAEL006113	206.04	208.752	193.829	583.236	455.292	425.36	202.874	487.963	-1.28058	1.53726e-05	6.46291e-05	-	- && Q9VCR7.2 RecName: Full=Cystinosin homolog && PF04193:PQ loop repeat	-
AAEL024939	63.0241	105.812	102.145	511.757	416.708	179.96	90.3271	369.475	-2.04111	1.54092e-05	6.47581e-05	-	- && - && PF12937:F-box-like	-
AAEL002669	9.69602	36.1485	71.0708	231.165	277.805	220.86	38.9718	243.277	-2.58262	1.55507e-05	6.5277e-05	-	- && Q54P78.1 RecName: Full=Probable 4-coumarate--CoA ligase 2; Short=4CL 2; AltName: Full=4-coumaroyl-CoA synthase 2 && PF13193:AMP-binding enzyme C-terminal domain|PF00501:AMP-binding enzyme	AMP-binding
AAEL026922	26.664	21.0667	58.7641	161.968	144.304	229.04	35.4983	178.437	-2.27388	1.58507e-05	6.64335e-05	-	- && Q8K2I4.1 RecName: Full=Beta-mannosidase; AltName: Full=Lysosomal beta A mannosidase; AltName: Full=Mannanase; Short=Mannase; Flags: Precursor && -	-
AAEL004297	998.69	637.267	1211.89	2478.18	2494.85	3386.52	949.284	2786.52	-1.55133	1.59373e-05	6.67453e-05	-	2.3.3.8 (ATP citrate synthase)%3B6.2.1.5 (Succinate--CoA ligase (ADP-forming)) && Q2TCH3.1 RecName: Full=ATP-citrate synthase; AltName: Full=ATP-citrate (pro-S-)-lyase; AltName: Full=Citrate cleavage enzyme && PF00285:Citrate synthase|PF00549:CoA-ligase|PF16114:ATP citrate lyase citrate-binding|PF08442:ATP-grasp domain|PF02629:CoA binding domain	Citrate_synt
AAEL000933	26.664	33.7546	77.8394	227.363	205.267	196.32	46.086	209.65	-2.14777	1.60357e-05	6.70795e-05	-	- && Q3UDW8.2 RecName: Full=Heparan-alpha-glucosaminide N-acetyltransferase; AltName: Full=Transmembrane protein 76 && PF16401:Domain of unknown function (DUF5009)	-
AAEL003977	2.424	11.7303	0	104.176	101.862	147.24	4.7181	117.759	-4.52777	1.64531e-05	6.87199e-05	-	2.3.1.199 (Very-long-chain 3-oxoacyl-CoA synthase) && Q9EQC4.2 RecName: Full=Elongation of very long chain fatty acids protein 4; AltName: Full=3-keto acyl-CoA synthase Elovl4; AltName: Full=ELOVL fatty acid elongase 4; Short=ELOVL FA elongase 4; AltName: Full=Very long chain 3-ketoacyl-CoA synthase 4; AltName: Full=Very long chain 3-oxoacyl-CoA synthase 4 && PF01151:GNS1/SUR4 family	ELO
AAEL013144	1093.23	1388.01	1784.15	3910.8	4569.9	3034.78	1421.8	3838.49	-1.43318	1.72191e-05	7.17814e-05	-	- && Q16K15.1 RecName: Full=Eukaryotic translation initiation factor 3 subunit I; Short=eIF3i && -	-
AAEL006992	7.27201	5.74546	4.30732	63.1142	74.8531	8.18	5.77493	48.7158	-3.27506	1.72909e-05	7.20531e-05	CYP6AG6	- && Q9V419.1 RecName: Full=Probable cytochrome P450 28a5; AltName: Full=CYPXXVIIIA5 && PF00067:Cytochrome P450	p450
AAEL018346	14.544	38.0637	42.4579	110.26	165.14	163.6	31.6885	146.333	-2.11229	1.73246e-05	7.21384e-05	-	- && P13582.3 RecName: Full=Serine protease easter; Flags: Precursor && PF00089:Trypsin	Trypsin
AAEL028188	487.225	265.009	757.165	1690.4	1673	2413.1	503.133	1925.5	-1.9328	1.73607e-05	7.22609e-05	-	- && Q9VN93.2 RecName: Full=Putative cysteine proteinase CG12163; Flags: Precursor && PF00112:Papain family cysteine protease|PF08246:Cathepsin propeptide inhibitor domain (I29)	Peptidase_C1
AAEL012409	504.193	383.27	769.164	1736.78	1363.56	2454	552.209	1851.45	-1.73891	1.74464e-05	7.259e-05	-	2.7.1.33 (Pantothenate kinase) && Q8TE04.2 RecName: Full=Pantothenate kinase 1; Short=hPanK; Short=hPanK1; AltName: Full=Pantothenic acid kinase 1 && PF03630:Fumble	Fumble
AAEL007103	1025.35	1084.93	3019.43	9063.35	8040.92	5611.48	1709.91	7571.92	-2.14614	1.76862e-05	7.34752e-05	LRIM15	- && - && PF13855:Leucine rich repeat	-
AAEL003259	9.69602	0	0.307666	470.695	865.826	368.1	3.33456	568.207	-7.69975	1.77393e-05	7.36393e-05	-	- && P21799.3 RecName: Full=Endocuticle structural glycoprotein ABD-4 && PF00379:Insect cuticle protein	Chitin_bind_4
AAEL007768	92.1122	73.494	111.683	249.415	292.467	237.22	92.4296	259.701	-1.5027	1.77928e-05	7.38332e-05	MYD	- && Q599T9.1 RecName: Full=Myeloid differentiation primary response protein MyD88 && PF13676:TIR domain|PF00531:Death domain	Death
AAEL021818	0	1.19697	2.46132	12.927	21.6071	73.62	1.21943	36.0514	-4.36076	1.81405e-05	7.51329e-05	-	- && - && -	-
AAEL003560	2.424	1.43636	1.84599	17.4895	24.6938	24.54	1.90212	22.2411	-3.65579	1.83535e-05	7.59572e-05	-	- && P16241.5 RecName: Full=POU domain protein CF1A; AltName: Full=Chorion factor 1A; Short=CF1-A; AltName: Full=Protein drifter; AltName: Full=Ventral veins lacking protein && PF00157:Pou domain - N-terminal to homeobox domain|PF00046:Homeobox domain	Pou
AAEL012577	620.545	462.509	1186.97	3292.58	4066.76	1922.3	756.676	3093.88	-2.03296	1.85352e-05	7.66127e-05	-	- && - && PF16033:Domain of unknown function (DUF4789)	-
AAEL008942	33.9361	53.8637	52.3032	171.853	148.163	130.88	46.701	150.299	-1.66398	1.85401e-05	7.66127e-05	-	- && Q9V9Z9.1 RecName: Full=Probable rRNA-processing protein EBP2 homolog && PF05890:Eukaryotic rRNA processing protein EBP2	-
AAEL004342	118.776	23.4606	63.6868	396.175	209.126	1186.1	68.6412	597.133	-3.134	1.87545e-05	7.74397e-05	OBP18	- && - && PF01395:PBP/GOBP family	-
AAEL011055	892.034	797.9	1378.65	2790.71	3088.27	2421.28	1022.86	2766.75	-1.43607	1.91794e-05	7.90142e-05	-	- && Q24331.1 RecName: Full=Protein tumorous imaginal discs, mitochondrial; AltName: Full=Protein lethal(2)tumorous imaginal discs; AltName: Full=TID58; Flags: Precursor && PF00226:DnaJ domain|PF01556:DnaJ C terminal domain|PF00684:DnaJ central domain	DnaJ
AAEL000420	2.424	32.5576	100.299	790.829	422.11	376.28	45.0935	529.739	-3.51877	1.93366e-05	7.96017e-05	-	- && Q8H166.2 RecName: Full=Thiol protease aleurain; Short=AtALEU; AltName: Full=Senescence-associated gene product 2; Flags: Precursor && PF00112:Papain family cysteine protease|PF08246:Cathepsin propeptide inhibitor domain (I29)	Peptidase_C1
AAEL000735	43.6321	62.4819	63.6868	159.687	172.857	171.78	56.6002	168.108	-1.52876	1.95981e-05	8.06169e-05	-	1.3.3.6 (Acyl-CoA oxidase) && Q7KML2.1 RecName: Full=Probable peroxisomal acyl-coenzyme A oxidase 1 && PF14749:Acyl-coenzyme A oxidase N-terminal|PF02770:Acyl-CoA dehydrogenase, middle domain|PF01756:Acyl-CoA oxidase	-
AAEL000581	33.9361	32.0788	54.4568	133.072	127.327	220.86	40.1572	160.42	-1.92298	2.00468e-05	8.23382e-05	-	- && Q75WB5.1 RecName: Full=5-oxoprolinase; AltName: Full=5-oxo-L-prolinase; Short=5-OPase; AltName: Full=Pyroglutamase && PF02538:Hydantoinase B/oxoprolinase|PF05378:Hydantoinase/oxoprolinase N-terminal region|PF01968:Hydantoinase/oxoprolinase	Hydantoinase_B
AAEL008211	7.27201	28.9667	47.9958	198.468	145.076	155.42	28.0782	166.321	-2.48425	2.02394e-05	8.30183e-05	-	- && A3KPP4.1 RecName: Full=Solute carrier family 25 member 35 && PF00153:Mitochondrial carrier protein	Mito_carr
AAEL006909	310.273	27.0515	91.069	776.381	629.692	4948.9	142.798	2118.32	-3.90131	2.02585e-05	8.30508e-05	-	- && - && -	-
AAEL009156	179.376	217.13	202.752	563.465	726.152	384.46	199.753	558.026	-1.49703	2.03362e-05	8.33064e-05	-	2.1.1.33 (tRNA (guanine(46)-N(7))-methyltransferase) && Q0IEN3.1 RecName: Full=tRNA (guanine-N(7)-)-methyltransferase; AltName: Full=tRNA (guanine(46)-N(7))-methyltransferase; AltName: Full=tRNA(m7G46)-methyltransferase && PF02390:Putative methyltransferase	-
AAEL014893	48.4801	36.3879	83.0697	377.164	223.788	155.42	55.9792	252.124	-2.18736	2.0422e-05	8.35948e-05	CYP6BB2	- && Q9V4U7.2 RecName: Full=Probable cytochrome P450 6a14; AltName: Full=CYPVIA14 && PF00067:Cytochrome P450	p450
AAEL008936	147.864	209.949	733.167	2549.66	2434.65	1529.66	363.66	2171.33	-2.57369	2.07218e-05	8.46626e-05	-	- && - && -	-
AAEL013286	133.32	69.1849	76.9164	267.665	292.467	286.3	93.1405	282.144	-1.6407	2.09547e-05	8.55498e-05	-	- && Q59I47.1 RecName: Full=Single-strand selective monofunctional uracil DNA glycosylase && PF03167:Uracil DNA glycosylase superfamily	UDG
AAEL013853	2.424	6.94243	10.153	37.2602	87.2	40.9	6.50647	55.1201	-2.96401	2.11546e-05	8.62689e-05	CTLGA2	- && - && -	-
AAEL008625	0	3.35152	3.38432	22.8124	52.4743	24.54	2.24528	33.2756	-3.60582	2.12228e-05	8.65146e-05	-	- && Q9H172.2 RecName: Full=ATP-binding cassette sub-family G member 4 && PF01061:ABC-2 type transporter|PF00005:ABC transporter	ABC2_membrane
AAEL019855	152.712	152.973	127.066	303.404	395.872	384.46	144.25	361.246	-1.32156	2.12885e-05	8.67498e-05	-	- && O54988.2 RecName: Full=STE20-like serine/threonine-protein kinase; Short=STE20-like kinase; Short=mSLK; AltName: Full=Etk4; AltName: Full=STE20-related kinase SMAK; AltName: Full=STE20-related serine/threonine-protein kinase; Short=STE20-related kinase; AltName: Full=Serine/threonine-protein kinase 2 && PF00665:Integrase core domain|PF03564:Protein of unknown function (DUF1759)|PF05380:Pao r…	RVT_1
AAEL003160	6985.98	2020.49	3262.18	14884.3	16096.5	20662.7	4089.55	17214.5	-2.07442	2.15038e-05	8.75617e-05	-	- && - && PF10195:DNA-binding nuclear phosphoprotein p8	-
AAEL005968	113.928	142.918	135.373	399.977	290.152	327.2	130.74	339.11	-1.36682	2.16189e-05	8.79643e-05	-	- && Q178A5.1 RecName: Full=Ubiquitin-fold modifier-conjugating enzyme 1; AltName: Full=Ufm1-conjugating enzyme 1 && PF08694:Ubiquitin-fold modifier-conjugating enzyme 1	-
AAEL029004	702.961	862.776	1466.33	3922.21	4025.09	2314.94	1010.69	3420.74	-1.75925	2.19724e-05	8.91691e-05	-	- && Q17PI0.1 RecName: Full=Elongation factor Ts, mitochondrial; Short=EF-Ts; Short=EF-TsMt; Flags: Precursor && PF00889:Elongation factor TS	-
AAEL025686	227.856	211.624	725.168	1522.34	2381.41	1791.42	388.216	1898.39	-2.28544	2.23391e-05	9.05559e-05	-	- && - && -	-
AAEL013271	0	0.718182	0	12.927	15.4336	24.54	0.239394	17.6335	-5.39052	2.23858e-05	9.07114e-05	-	- && Q9VIK2.1 RecName: Full=Carcinine transporter && PF00083:Sugar (and other) transporter	Sugar_tr
AAEL002399	1277.45	1636.98	1459.87	3751.87	4480.38	2732.12	1458.1	3654.79	-1.32788	2.24524e-05	9.09472e-05	-	2.6.1.1 (Aspartate transaminase) && P12345.2 RecName: Full=Aspartate aminotransferase, mitochondrial; Short=mAspAT; AltName: Full=Fatty acid-binding protein; Short=FABP-1; AltName: Full=Glutamate oxaloacetate transaminase 2; AltName: Full=Kynurenine aminotransferase 4; AltName: Full=Kynurenine aminotransferase IV; AltName: Full=Kynurenine--oxoglutarate transaminase 4; AltName: Full=Kynurenine--ox…	Aminotran_1_2
AAEL000314	147.864	50.7515	102.76	450.164	368.864	327.2	100.459	382.076	-1.96673	2.25593e-05	9.13121e-05	-	- && O59028.1 RecName: Full=Malate dehydrogenase && PF02615:Malate/L-lactate dehydrogenase	-
AAEL015014	162.408	222.158	235.057	551.299	513.168	466.26	206.541	510.242	-1.29806	2.26689e-05	9.17219e-05	-	- && Q9CYV5.1 RecName: Full=Transmembrane protein 135; AltName: Full=Peroxisomal membrane protein 52; Short=PMP52 && PF15982:N-terminal cysteine-rich region of Transmembrane protein 135	-
AAEL010943	84.8402	77.3243	33.5356	200.749	270.86	294.48	65.2333	255.363	-1.9832	2.2929e-05	9.2602e-05	-	- && - && PF00650:CRAL/TRIO domain	-
AAEL006004	7.27201	8.1394	22.7673	77.562	100.319	65.44	12.7262	81.1069	-2.61624	2.30647e-05	9.30806e-05	-	- && - && PF13637:Ankyrin repeats (many copies)|PF12796:Ankyrin repeats (3 copies)	-
AAEL008144	283.609	185.77	524.878	1454.67	1214.63	1055.22	331.419	1241.5	-1.9056	2.30978e-05	9.31798e-05	-	- && Q91VE0.1 RecName: Full=Long-chain fatty acid transport protein 4; Short=FATP-4; Short=Fatty acid transport protein 4; AltName: Full=Solute carrier family 27 member 4 && PF13193:AMP-binding enzyme C-terminal domain|PF00501:AMP-binding enzyme	AMP-binding
AAEL002447	12.12	12.9273	50.4572	187.061	157.423	147.24	25.1682	163.908	-2.65233	2.33563e-05	9.40479e-05	-	- && - && -	-
AAEL006634	460.561	707.17	847.003	2564.11	2780.37	1366.06	671.578	2236.85	-1.73698	2.3461e-05	9.43999e-05	-	- && P17764.1 RecName: Full=Acetyl-CoA acetyltransferase, mitochondrial; AltName: Full=Acetoacetyl-CoA thiolase; Flags: Precursor && PF00108:Thiolase, N-terminal domain|PF02803:Thiolase, C-terminal domain	Thiolase_N
AAEL011248	7.27201	33.994	56.3028	208.353	252.34	147.24	32.5229	202.644	-2.58159	2.50661e-05	0.000100412	inx3	- && Q9VAS7.1 RecName: Full=Innexin inx3; Short=Innexin-3 && PF00876:Innexin	-
AAEL009423	259.368	225.749	357.507	610.611	832.644	850.72	280.875	764.658	-1.43592	2.51025e-05	0.000100521	SCRBQ2	- && Q27367.2 RecName: Full=Protein croquemort; AltName: Full=d-CD36 && PF01130:CD36 family	-
AAEL021859	4.84801	2.63333	4.61498	25.854	20.0637	114.52	4.03211	53.4792	-3.63101	2.51858e-05	0.000100818	-	- && - && -	-
AAEL005064	523.585	455.088	598.41	1018.19	1381.31	1341.52	525.694	1247.01	-1.24285	2.55446e-05	0.000102103	CLIPB5	3.4.21.- (Serine endopeptidases.) && P13582.3 RecName: Full=Serine protease easter; Flags: Precursor && PF12032:Regulatory CLIP domain of proteinases|PF00089:Trypsin	Trypsin
AAEL001561	649.633	577.897	1044.22	2068.32	2272.6	1873.22	757.249	2071.38	-1.45156	2.58487e-05	0.000103243	-	- && - && -	-
AAEL007903	0	2.87273	7.38397	38.781	34.7257	57.26	3.4189	43.5889	-3.33035	2.58587e-05	0.000103245	-	- && - && PF08385:Dynein heavy chain, N-terminal region 1	-
AAEL004732	7.27201	6.46364	7.69164	51.708	68.6796	16.36	7.14243	45.5825	-2.80341	2.59803e-05	0.000103692	GPRNPR2	- && Q9VML9.4 RecName: Full=Trissin receptor && PF00001:7 transmembrane receptor (rhodopsin family)	7tm_1
AAEL005985	363.601	507.515	615.947	1288.14	1513.27	1112.48	495.688	1304.63	-1.39429	2.63685e-05	0.000105164	-	- && Q9VHR6.1 RecName: Full=Autophagy-related protein 13 homolog && PF10033:Autophagy-related protein 13	-
AAEL000410	615.697	654.264	970.993	2071.36	2273.37	1578.74	746.985	1974.49	-1.40386	2.65363e-05	0.000105774	-	- && B4NKL0.1 RecName: Full=Transmembrane emp24 domain-containing protein eca; Flags: Precursor && PF01105:emp24/gp25L/p24 family/GOLD	-
AAEL008844	0	4.54849	11.6913	47.1455	46.3009	106.34	5.41326	66.5955	-3.3187	2.65408e-05	0.000105774	-	- && P05946.1 RecName: Full=Sarcoplasmic calcium-binding protein 1; AltName: Full=Sarcoplasmic calcium-binding protein I; Short=SCP I && PF13499:EF-hand domain pair	-
AAEL022033	4.84801	4.78788	7.99931	30.4165	49.3876	40.9	5.8784	40.2347	-2.71889	2.66294e-05	0.000106088	-	- && O16098.2 RecName: Full=Maltase 1; Flags: Precursor && -	-
AAEL006216	239.976	158.479	355.661	631.902	888.977	1055.22	251.372	858.7	-1.76396	2.69607e-05	0.000107238	-	- && Q9VVY3.1 RecName: Full=Glycogen-binding subunit 76A; AltName: Full=CBM21 domain-containing protein CG9619 && PF03370:Carbohydrate/starch-binding module (family 21)	-
AAEL002560	16.968	4.78788	19.6906	92.0099	65.5929	114.52	13.8155	90.7076	-2.734	2.69673e-05	0.000107238	-	- && - && PF01683:EB module	-
AAEL027798	16.968	14.603	25.2286	59.3121	121.926	89.98	18.9332	90.4059	-2.23765	2.71825e-05	0.000107975	-	- && Q8CIV3.2 RecName: Full=Lipase member H; Flags: Precursor && PF00151:Lipase	Lipase
AAEL013756	744.169	687.779	890.077	1868.33	2385.27	1496.94	774.008	1916.85	-1.31328	2.72779e-05	0.000108315	-	- && Q55EA1.1 RecName: Full=Protein zntD && PF02535:ZIP Zinc transporter	-
AAEL014990	9.69602	9.81516	5.53798	40.3018	40.8991	65.44	8.34972	48.8803	-2.51001	2.75177e-05	0.000109147	-	- && Q5M7E1.1 RecName: Full=Clavesin-1; AltName: Full=Retinaldehyde-binding protein 1-like 1 && PF00650:CRAL/TRIO domain	-
AAEL002174	293.305	344.249	475.959	1218.94	1068.01	777.1	371.171	1021.35	-1.46316	2.79058e-05	0.000110525	-	- && Q24319.2 RecName: Full=Dolichyl-diphosphooligosaccharide--protein glycosyltransferase 48 kDa subunit; Short=DDOST 48 kDa subunit; Short=Oligosaccharyl transferase 48 kDa subunit; AltName: Full=DmOST50; Short=DrOST; AltName: Full=OST5OP; Flags: Precursor && PF03345:Oligosaccharyltransferase 48 kDa subunit beta	-
AAEL009479	2.424	5.26667	8.9223	31.1769	68.6796	40.9	5.53766	46.9188	-2.9512	2.81954e-05	0.000111591	-	- && Q9W056.1 RecName: Full=Proton-coupled amino acid transporter-like protein CG1139 && PF01490:Transmembrane amino acid transporter protein	Aa_trans
AAEL019576	0	1.43636	2.46132	24.3332	16.977	32.72	1.29923	24.6767	-3.79366	2.83378e-05	0.000112073	-	- && Q8VHX6.3 RecName: Full=Filamin-C; Short=FLN-C; AltName: Full=ABP-280-like protein; AltName: Full=ABP-L; AltName: Full=Actin-binding-like protein; AltName: Full=Filamin-2; AltName: Full=Gamma-filamin && PF00630:Filamin/ABP280 repeat|PF00307:Calponin homology (CH) domain	CH
AAEL017513	38.7841	121.133	3.69199	604.528	837.274	597.14	54.5365	679.647	-3.62983	2.89526e-05	0.000114296	-	- && - && -	-
AAEL002680	33.9361	8.85758	34.1509	98.0932	139.674	253.58	25.6482	163.782	-2.6769	2.89729e-05	0.000114335	-	- && Q27757.2 RecName: Full=Luciferin 4-monooxygenase; Short=Luciferase && PF00501:AMP-binding enzyme|PF13193:AMP-binding enzyme C-terminal domain	AMP-binding
AAEL018661	2.424	0.957576	0.615331	15.2082	10.0319	57.26	1.3323	27.5	-4.5785	2.91126e-05	0.000114845	tRNA-Tyr	- && - && -	-
AAEL013356	334.513	428.515	579.027	1367.98	1199.96	1006.14	447.352	1191.36	-1.41184	2.93155e-05	0.000115553	-	- && - && PF16041:Domain of unknown function (DUF4793)|PF16040:Domain of unknown function (DUF4792)	-
AAEL024838	33.9361	23.2212	83.0697	371.081	160.51	261.76	46.7423	264.45	-2.48104	2.93933e-05	0.000115742	-	- && - && PF05729:NACHT domain|PF12796:Ankyrin repeats (3 copies)	NACHT
AAEL012767	60.6001	44.0485	139.68	358.154	592.651	261.76	81.4429	404.188	-2.31206	2.98815e-05	0.000117452	LRIM5	- && - && PF13855:Leucine rich repeat	-
AAEL008342	16.968	5.74546	17.5369	79.8433	73.3097	65.44	13.4168	72.8643	-2.52619	2.99195e-05	0.000117538	-	- && Q7RTY0.1 RecName: Full=Monocarboxylate transporter 13; Short=MCT 13; AltName: Full=Solute carrier family 16 member 13 && PF07690:Major Facilitator Superfamily	MFS_1
AAEL013513	2.424	0	0	7.60412	24.6938	40.9	0.808002	24.3993	-6.6868	3.00222e-05	0.000117877	-	- && - && PF00379:Insect cuticle protein	Chitin_bind_4
AAEL009700	249.672	266.206	415.349	882.078	1015.53	695.3	310.409	864.304	-1.47919	3.02512e-05	0.00011869	-	- && Q9DCM0.2 RecName: Full=Persulfide dioxygenase ETHE1, mitochondrial; AltName: Full=Ethylmalonic encephalopathy protein 1 homolog; AltName: Full=Hepatoma subtracted clone one protein; AltName: Full=Sulfur dioxygenase ETHE1; Flags: Precursor && PF00753:Metallo-beta-lactamase superfamily	Lactamase_B
AAEL018102	312.697	47.8788	148.91	840.255	734.64	1815.96	169.829	1130.29	-2.74496	3.0494e-05	0.0001196	-	- && - && PF01395:PBP/GOBP family	-
AAEL018669	3592.37	3673.5	7758.71	24331.7	28488.9	10609.5	5008.2	21143.4	-2.078	3.05721e-05	0.00011982	COX3	- && B0FWD1.1 RecName: Full=Cytochrome c oxidase subunit 3; AltName: Full=Cytochrome c oxidase polypeptide III && PF00510:Cytochrome c oxidase subunit III	-
AAEL007707	3522.08	4932.24	5353.07	12111.8	15168.9	9227.04	4602.46	12169.3	-1.40299	3.06743e-05	0.000120177	-	1.1.1.37 (Malate dehydrogenase) && Q6DIY9.1 RecName: Full=Malate dehydrogenase, cytoplasmic; AltName: Full=Cytosolic malate dehydrogenase && PF02866:lactate/malate dehydrogenase, alpha/beta C-terminal domain|PF00056:lactate/malate dehydrogenase, NAD binding domain	-
AAEL012816	24.24	36.6273	55.6875	151.322	158.966	122.7	38.8516	144.329	-1.86031	3.08091e-05	0.000120662	-	- && Q9VD92.1 RecName: Full=Protein archease-like && PF01951:Archease protein family (MTH1598/TM1083)	-
AAEL003385	220.584	345.685	406.119	991.577	1072.64	719.84	324.129	928.018	-1.51602	3.08649e-05	0.000120837	-	- && Q969S3.1 RecName: Full=Zinc finger protein 622; AltName: Full=Zinc finger-like protein 9 && PF12756:C2H2 type zinc-finger (2 copies)|PF12171:Zinc-finger double-stranded RNA-binding	-
AAEL006784	0	3.83031	7.07631	29.6561	38.5841	65.44	3.63554	44.56	-3.24189	3.12793e-05	0.000122371	CYP9J17	- && Q9VG82.1 RecName: Full=Probable cytochrome P450 9f2; AltName: Full=CYPIXF2 && PF00067:Cytochrome P450	p450
AAEL008341	1015.66	1619.74	1745.39	5693.2	6001.36	2805.74	1460.26	4833.44	-1.72758	3.19227e-05	0.000124648	-	3.3.1.1 (Adenosylhomocysteinase) && O76757.2 RecName: Full=Adenosylhomocysteinase; Short=AdoHcyase; AltName: Full=S-adenosyl-L-homocysteine hydrolase && PF05221:S-adenosyl-L-homocysteine hydrolase|PF00670:S-adenosyl-L-homocysteine hydrolase, NAD binding domain	-
AAEL001289	155.136	66.7909	245.209	498.07	648.212	1259.72	155.712	802.001	-2.35417	3.28633e-05	0.000128015	-	- && P18631.1 RecName: Full=Low-affinity glucose transporter; AltName: Full=Hexose transporter 1 && PF00083:Sugar (and other) transporter	Sugar_tr
AAEL026834	14.544	2.87273	3.38432	63.8746	118.067	16.36	6.93369	66.1006	-3.6145	3.28846e-05	0.000128052	-	- && - && -	-
AAEL007800	126.048	43.8091	79.0701	346.748	225.331	490.8	82.9758	354.293	-2.10816	3.30521e-05	0.000128563	-	- && Q9NZI7.1 RecName: Full=Upstream-binding protein 1; AltName: Full=Transcription factor LBP-1 && PF04516:CP2 transcription factor	CP2
AAEL025697	2377.95	2132.28	3959.96	7319.73	8129.66	7370.18	2823.4	7606.52	-1.42934	3.30681e-05	0.000128563	-	- && P29845.2 RecName: Full=Heat shock 70 kDa protein cognate 5 && PF10712:NAD-specific glutamate dehydrogenase|PF00012:Hsp70 protein	HSP70
AAEL007811	79.9921	69.9031	70.1478	219.759	209.897	147.24	73.3477	192.299	-1.44396	3.31143e-05	0.00012865	-	- && Q9VLU5.1 RecName: Full=WW domain-containing oxidoreductase && PF00106:short chain dehydrogenase|PF00397:WW domain	adh_short
AAEL010694	402.385	559.225	560.567	1547.44	1646.77	948.88	507.392	1381.03	-1.44877	3.3121e-05	0.00012865	-	6.3.3.2 (5-formyltetrahydrofolate cyclo-ligase) && Q89AD6.1 RecName: Full=Uncharacterized protein bbp_370 && PF01812:5-formyltetrahydrofolate cyclo-ligase family	-
AAEL006928	1236.24	1294.4	2153.66	4447.65	4451.06	3631.92	1561.44	4176.88	-1.4193	3.34123e-05	0.000129643	-	1.8.1.4 (Dihydrolipoyl dehydrogenase) && O17953.2 RecName: Full=Dihydrolipoyl dehydrogenase, mitochondrial; AltName: Full=Dihydrolipoamide dehydrogenase; Flags: Precursor && PF07992:Pyridine nucleotide-disulphide oxidoreductase|PF02852:Pyridine nucleotide-disulphide oxidoreductase, dimerisation domain	Pyr_redox_2
AAEL010697	913.85	1383.46	1658.93	3043.93	5358.55	3501.04	1318.75	3967.84	-1.58794	3.42969e-05	0.000132838	-	- && P42765.2 RecName: Full=3-ketoacyl-CoA thiolase, mitochondrial; AltName: Full=Acetyl-CoA acyltransferase; AltName: Full=Beta-ketothiolase; AltName: Full=Mitochondrial 3-oxoacyl-CoA thiolase; AltName: Full=T1 && PF02803:Thiolase, C-terminal domain|PF00108:Thiolase, N-terminal domain	Thiolase_N
AAEL027159	19.392	3.35152	10.4606	48.6664	57.1044	220.86	11.0681	108.877	-3.36208	3.43808e-05	0.000133115	-	- && - && -	-
AAEL000001	300.577	421.812	381.813	796.151	858.109	850.72	368.067	834.994	-1.17177	3.45477e-05	0.000133714	-	- && P51406.2 RecName: Full=Bystin; AltName: Full=Protein bys && PF05291:Bystin	-
AAEL005770	4.84801	17.7152	46.4575	212.155	170.542	114.52	23.0069	165.739	-2.78313	3.47096e-05	0.000134293	OPB21	- && - && PF01395:PBP/GOBP family	-
AAEL001307	0	4.0697	13.845	72.2391	75.6248	49.08	5.97155	65.648	-3.27476	3.51602e-05	0.000135939	-	- && Q9D3D0.3 RecName: Full=Alpha-tocopherol transfer protein-like && PF00650:CRAL/TRIO domain	-
AAEL026069	256.944	186.009	581.796	1235.67	1346.58	1431.5	341.583	1337.92	-1.96436	3.52615e-05	0.000136283	-	- && P11029.1 RecName: Full=Acetyl-CoA carboxylase; Short=ACC; Includes: RecName: Full=Biotin carboxylase && PF02786:Carbamoyl-phosphate synthase L chain, ATP binding domain|PF00289:Carbamoyl-phosphate synthase L chain, N-terminal domain|PF02785:Biotin carboxylase C-terminal domain|PF08326:Acetyl-CoA carboxylase, central region|PF00364:Biotin-requiring enzyme|PF01039:Carboxyl transferase domain	Carboxyl_trans
AAEL014702	436.321	466.579	586.718	1333	1357.39	932.52	496.539	1207.64	-1.28799	3.57684e-05	0.000138192	-	6.1.1.6 (Lysine--tRNA ligase) && P37879.1 RecName: Full=Lysine--tRNA ligase; AltName: Full=Lysyl-tRNA synthetase; Short=LysRS && PF01336:OB-fold nucleic acid binding domain|PF00152:tRNA synthetases class II (D, K and N)	tRNA-synt_2
AAEL026833	50.9041	28.7273	49.8418	218.999	125.012	130.88	43.1577	158.297	-1.92336	3.63514e-05	0.000140096	-	- && - && -	-
AAEL000283	0	2.39394	6.15331	97.3327	8.48849	89.98	2.84908	65.2671	-4.25021	3.6649e-05	0.000141193	CTLMA16	- && - && PF00059:Lectin C-type domain	Lectin_C
AAEL019623	19.392	21.7849	64.6098	162.728	166.683	220.86	35.2622	183.424	-2.31512	3.66945e-05	0.000141319	-	- && Q70E73.3 RecName: Full=Ras-associated and pleckstrin homology domains-containing protein 1; Short=RAPH1; AltName: Full=Amyotrophic lateral sclerosis 2 chromosomal region candidate gene 18 protein; AltName: Full=Amyotrophic lateral sclerosis 2 chromosomal region candidate gene 9 protein; AltName: Full=Lamellipodin; AltName: Full=Proline-rich EVH1 ligand 2; Short=PREL-2; AltName: Full=Protein …	RA
AAEL026165	33.9361	23.7	59.0718	225.082	236.134	89.98	38.9026	183.732	-2.26919	3.72275e-05	0.000143118	-	3.5.4.4 (Adenosine deaminase) && P15287.2 RecName: Full=Adenosine deaminase AGSA; AltName: Full=Atrial gland-specific antigen; Short=AGSA; AltName: Full=Mollusk-derived growth factor; Short=MDGF; Flags: Precursor && PF00962:Adenosine/AMP deaminase|PF08451:Adenosine/AMP deaminase N-terminal	-
AAEL010704	799.921	993.964	1351.88	3058.38	2769.56	2241.32	1048.59	2689.75	-1.35892	3.73903e-05	0.000143614	-	- && Q9BXS5.3 RecName: Full=AP-1 complex subunit mu-1; AltName: Full=AP-mu chain family member mu1A; AltName: Full=Adaptor protein complex AP-1 subunit mu-1; AltName: Full=Adaptor-related protein complex 1 subunit mu-1; AltName: Full=Clathrin assembly protein complex 1 mu-1 medium chain 1; AltName: Full=Clathrin coat assembly protein AP47; AltName: Full=Clathrin coat-associated protein AP47; AltN…	Adap_comp_sub
AAEL024164	36.3601	37.3455	67.6864	166.53	172.857	147.24	47.1307	162.209	-1.76616	3.76775e-05	0.000144592	-	- && Q17766.3 RecName: Full=Folate transporter 1 && PF01770:Reduced folate carrier	-
AAEL002397	118.776	108.446	283.052	600.726	633.55	670.76	170.091	635.012	-1.88749	3.79319e-05	0.000145415	-	- && - && PF09995:Uncharacterized protein conserved in bacteria (DUF2236)	-
AAEL002295	7.27201	9.57576	21.5366	87.4474	71.7664	57.26	12.7948	72.1579	-2.44026	3.84141e-05	0.000147108	-	- && P14605.1 RecName: Full=Adenylate cyclase; AltName: Full=ATP pyrophosphate-lyase; AltName: Full=Adenylyl cyclase && PF13855:Leucine rich repeat	-
AAEL001943	121.2	127.836	161.217	288.196	393.557	384.46	136.751	355.405	-1.35866	3.88569e-05	0.000148751	mRpS34	- && - && PF16053:Mitochondrial 28S ribosomal protein S34	-
AAEL023433	0	0	0.922997	6.0833	5.40177	106.34	0.307666	39.275	-6.34134	3.96742e-05	0.000151719	-	- && - && -	-
AAEL014830	24.24	52.4273	183.676	811.36	916.757	294.48	86.7812	674.199	-2.94448	4.02966e-05	0.000153883	-	- && Q9VMS9.1 RecName: Full=Probable cytochrome P450 4ac1; AltName: Full=CYPIVAC1 && PF00067:Cytochrome P450	p450
AAEL004327	334.513	251.364	246.748	838.734	638.952	572.6	277.541	683.429	-1.32073	4.04715e-05	0.000154442	-	6.1.1.9 (Valine--tRNA ligase) && P49696.1 RecName: Full=Valine--tRNA ligase; AltName: Full=Valyl-tRNA synthetase; Short=ValRS && PF08264:Anticodon-binding domain of tRNA|PF00133:tRNA synthetases class I (I, L, M and V)	-
AAEL001498	21.816	14.8424	48.3035	197.707	223.788	73.62	28.3207	165.038	-2.55925	4.05138e-05	0.000154549	-	- && - && -	-
AAEL013771	244.824	141.482	247.363	533.809	544.035	801.64	211.223	626.495	-1.56137	4.05792e-05	0.00015469	mRpL54	- && Q6P161.1 RecName: Full=39S ribosomal protein L54, mitochondrial; Short=L54mt; Short=MRP-L54; Flags: Precursor && PF08561:Mitochondrial ribosomal protein L37	-
AAEL013545	14.544	29.2061	31.3819	228.124	261.6	32.72	25.044	174.148	-2.80033	4.09145e-05	0.000155914	-	- && - && -	-
AAEL005641	0	4.54849	1.84599	12.927	92.6017	32.72	2.13149	46.0829	-4.16527	4.15891e-05	0.000158263	CTLGA5	- && P82596.3 RecName: Full=Perlucin [Haliotis laevigata] && PF00059:Lectin C-type domain	Lectin_C
AAEL012875	462.985	511.106	544.876	1442.5	1211.54	916.16	506.322	1190.07	-1.24031	4.21118e-05	0.000160084	-	- && Q7SXP0.1 RecName: Full=Vesicle-trafficking protein SEC22b-B; AltName: Full=SEC22 vesicle-trafficking protein homolog B-B && PF00957:Synaptobrevin|PF13774:Regulated-SNARE-like domain	-
AAEL003661	1248.36	1593.89	1991.52	5915.25	6239.04	2928.44	1611.26	5027.58	-1.64299	4.23784e-05	0.000161041	-	- && P56538.3 RecName: Full=Eukaryotic translation initiation factor 6; Short=eIF-6 && PF01912:eIF-6 family	-
AAEL003844	438.745	348.079	484.881	1456.95	1169.87	793.46	423.902	1140.09	-1.43872	4.26336e-05	0.000161954	GALE5	- && P97840.2 RecName: Full=Galectin-9; Short=Gal-9; AltName: Full=36 kDa beta-galactoside-binding lectin; AltName: Full=Urate transporter/channel; Short=UAT && PF00337:Galactoside-binding lectin	-
AAEL002933	317.545	281.049	354.738	739.881	807.95	605.32	317.777	717.717	-1.18739	4.26541e-05	0.000161975	-	- && - && PF04000:Sas10/Utp3/C1D family	-
AAEL011677	12.12	15.5606	32.6126	85.1661	87.2	130.88	20.0977	101.082	-2.21486	4.29327e-05	0.00016292	-	- && Q0P4F7.1 RecName: Full=Acyl-CoA synthetase family member 2, mitochondrial; Flags: Precursor && PF00501:AMP-binding enzyme|PF13193:AMP-binding enzyme C-terminal domain	AMP-binding
AAEL027819	4.84801	2.15455	4.30732	42.5831	30.0956	16.36	3.76996	29.6795	-3.19529	4.37583e-05	0.00016593	-	- && - && -	-
AAEL011639	84.8402	7.66061	16.6139	190.863	167.455	1096.12	36.3716	484.813	-3.78354	4.39678e-05	0.000166615	-	- && - && -	-
AAEL001969	12.12	36.8667	64.3021	105.697	505.451	245.4	37.7629	285.516	-2.87807	4.40477e-05	0.000166859	-	- && Q9W1C9.2 RecName: Full=Ejaculatory bulb-specific protein 3; AltName: Full=Ejaculatory bulb-specific protein III; AltName: Full=PEB-meIII; AltName: Full=PEBmelIII; Flags: Precursor && PF03392:Insect pheromone-binding family, A10/OS-D	-
AAEL025091	70.2961	70.6213	106.76	204.551	236.134	368.1	82.5591	269.595	-1.65483	4.41785e-05	0.000167297	-	- && Q95SX7.1 RecName: Full=Probable RNA-directed DNA polymerase from transposon BS; AltName: Full=Reverse transcriptase && PF00078:Reverse transcriptase (RNA-dependent DNA polymerase)|PF00130:Phorbol esters/diacylglycerol binding domain (C1 domain)|PF14529:Endonuclease-reverse transcriptase	RVT_1
AAEL027086	0	1.67576	6.76864	33.4581	115.752	16.36	2.8148	55.1901	-4.11192	4.42099e-05	0.000167357	-	- && - && -	-
AAEL000159	802.345	1014.31	1116.83	3008.95	3186.27	1750.52	977.828	2648.58	-1.44049	4.46091e-05	0.000168575	-	- && Q9VXK0.2 RecName: Full=Protein NipSnap && PF07978:NIPSNAP	-
AAEL004507	50.9041	66.3122	122.759	303.404	499.278	204.5	79.9916	335.727	-2.06792	4.48578e-05	0.000169338	-	- && O18391.1 RecName: Full=Probable serine hydrolase; AltName: Full=Kraken protein && PF00561:alpha/beta hydrolase fold	Abhydrolase_1
AAEL009129	118.776	137.652	277.822	552.82	708.403	548.06	178.083	603.094	-1.75039	4.50125e-05	0.000169794	CYP6Z9	- && Q9VCW1.1 RecName: Full=Probable cytochrome P450 6d4; AltName: Full=CYPVID4 && PF00067:Cytochrome P450	p450
AAEL010047	92.1122	89.7728	131.681	305.686	250.796	286.3	104.522	280.927	-1.41233	4.50253e-05	0.000169794	-	- && Q9QY44.1 RecName: Full=ATP-binding cassette sub-family D member 2; AltName: Full=Adrenoleukodystrophy-related protein && PF00005:ABC transporter|PF06472:ABC transporter transmembrane region 2	ABC_tran
AAEL021812	9.69602	16.997	21.8443	57.0309	101.862	73.62	16.1791	77.5043	-2.18375	4.68471e-05	0.000176419	-	2.7.1.222 (4-hydroxytryptamine kinase) && - && PF02958:Ecdysteroid kinase	-
AAEL020881	7.27201	1.67576	7.69164	32.6977	41.6708	73.62	5.54647	49.3295	-3.17649	4.78327e-05	0.000180006	-	- && - && -	-
AAEL023365	128.472	169.012	170.754	475.258	452.205	294.48	156.08	407.314	-1.39651	4.80938e-05	0.000180926	-	- && Q6DE00.1 RecName: Full=Diphthamide biosynthesis protein 2; AltName: Full=DPH2 homolog [Xenopus laevis] && PF01866:Putative diphthamide synthesis protein	-
AAEL012113	482.377	765.582	974.377	2214.32	2167.65	1750.52	740.779	2044.16	-1.46196	4.86285e-05	0.000182685	-	- && Q91V37.1 RecName: Full=V-type proton ATPase 21 kDa proteolipid subunit; Short=V-ATPase 21 kDa proteolipid subunit; AltName: Full=23 kDa subunit of V-ATPase; AltName: Full=Vacuolar proton pump 21 kDa proteolipid subunit && PF00137:ATP synthase subunit C	-
AAEL011696	167.256	278.415	247.363	603.007	523.972	670.76	231.012	599.246	-1.35191	4.87723e-05	0.000183098	-	- && - && -	-
AAEL023280	104.232	60.3273	78.4547	187.061	392.014	245.4	81.0047	274.825	-1.79665	4.93484e-05	0.000184878	-	- && - && PF07776:Zinc-finger associated domain (zf-AD)	zf-AD
AAEL003106	749.017	664.797	684.556	1488.89	1334.24	1349.7	699.457	1390.94	-0.995819	4.94355e-05	0.00018514	-	- && Q5ZMP6.1 RecName: Full=AP-2 complex subunit mu; AltName: Full=AP-2 mu chain; AltName: Full=Clathrin assembly protein complex 2 mu medium chain; AltName: Full=Clathrin coat assembly protein AP50; AltName: Full=Clathrin coat-associated protein AP50; AltName: Full=HA2 50 kDa subunit; AltName: Full=Mu2-adaptin; AltName: Full=Plasma membrane adaptor AP-2 50 kDa protein && PF00928:Adaptor complexe…	Adap_comp_sub
AAEL023607	12.12	2.39394	5.53798	17.4895	15.4336	466.26	6.68398	166.394	-4.7176	5.06112e-05	0.000189087	-	- && - && -	-
AAEL008527	4.84801	1.67576	3.07666	44.8643	87.9717	0	3.20014	44.2787	-4.06821	5.08602e-05	0.000189822	-	- && O16796.2 RecName: Full=Neprilysin-11 && PF01431:Peptidase family M13|PF05649:Peptidase family M13	-
AAEL009192	150.288	104.615	122.759	292.759	293.239	327.2	125.887	304.399	-1.28431	5.16426e-05	0.000192676	SCRASP1	- && P57727.2 RecName: Full=Transmembrane protease serine 3; AltName: Full=Serine protease TADG-12; AltName: Full=Tumor-associated differentially-expressed gene 12 protein && PF00057:Low-density lipoprotein receptor domain class A|PF00530:Scavenger receptor cysteine-rich domain|PF01607:Chitin binding Peritrophin-A domain|PF00089:Trypsin	Trypsin
AAEL002165	36.3601	57.694	158.14	349.79	574.902	359.92	84.0647	428.204	-2.32794	5.262e-05	0.000196053	-	5.3.1.22 (Hydroxypyruvate isomerase) && P36951.1 RecName: Full=Putative hydroxypyruvate isomerase; AltName: Full=GIP-like protein; AltName: Full=Transient receptor potential locus C protein && PF01261:Xylose isomerase-like TIM barrel	-
AAEL012062	702.961	762.231	886.385	1875.18	1504.78	2732.12	783.859	2037.36	-1.36931	5.32358e-05	0.000198212	-	- && P13607.3 RecName: Full=Sodium/potassium-transporting ATPase subunit alpha; Short=Na(+)/K(+) ATPase alpha subunit; AltName: Full=Sodium pump subunit alpha && -	-
AAEL007543	12.12	27.2909	37.5352	120.145	107.264	98.16	25.6487	108.523	-2.00703	5.33975e-05	0.000198746	-	- && - && -	-
AAEL015304	249.672	177.63	529.493	1617.4	1486.26	818	318.932	1307.22	-2.03721	5.37336e-05	0.000199929	-	- && Q5U2Q3.1 RecName: Full=Ester hydrolase C11orf54 homolog && PF08925:Domain of Unknown Function (DUF1907)	-
AAEL007494	567.217	976.488	1610.32	4062.12	4034.35	2854.82	1051.34	3650.43	-1.79423	5.43236e-05	0.000202055	-	- && P61023.2 RecName: Full=Calcineurin B homologous protein 1; AltName: Full=Calcineurin B-like protein; AltName: Full=Calcium-binding protein CHP; AltName: Full=Calcium-binding protein p22; AltName: Full=EF-hand calcium-binding domain-containing protein p22 >P61022.2 RecName: Full=Calcineurin B homologous protein 1; AltName: Full=Calcineurin B-like protein; AltName: Full=Calcium-binding protein…	-
AAEL008134	421.777	223.355	309.512	917.057	807.95	777.1	318.214	834.036	-1.40545	5.46369e-05	0.000203081	-	- && Q08D64.1 RecName: Full=ATP-binding cassette sub-family B member 6, mitochondrial && PF16185:Mitochondrial ABC-transporter N-terminal five TM region|PF00664:ABC transporter transmembrane region|PF00005:ABC transporter|PF07673:Protein of unknown function (DUF1602)	ABC_membrane
AAEL004378	952.634	1238.15	1835.53	4063.64	4411.7	2887.54	1342.1	3787.63	-1.49685	5.48599e-05	0.000203701	-	- && P47813.2 RecName: Full=Eukaryotic translation initiation factor 1A, X-chromosomal; Short=eIF-1A X isoform; AltName: Full=Eukaryotic translation initiation factor 4C; Short=eIF-4C >Q5RA42.3 RecName: Full=Eukaryotic translation initiation factor 1A, X-chromosomal; Short=eIF-1A X isoform; AltName: Full=Eukaryotic translation initiation factor 4C; Short=eIF-4C >Q8BMJ3.3 RecName: Full=Eukaryotic …	-
AAEL023386	9.69602	13.6455	11.3836	46.3851	44.7575	122.7	11.575	71.2809	-2.44384	5.4902e-05	0.000203788	-	- && - && -	-
AAEL005474	1093.23	1039.21	3012.97	7185.13	8467.66	5096.14	1715.14	6916.31	-2.01128	5.50043e-05	0.000204028	-	- && - && -	-
AAEL004967	9.69602	15.3212	16.9216	74.5204	94.1451	32.72	13.9796	67.1285	-2.28724	5.59424e-05	0.000207084	-	3.1.3.25 (Inositol-phosphate phosphatase) && P54927.1 RecName: Full=Inositol monophosphatase 2; Short=IMP 2; Short=IMPase 2; Short=LeIMP2; AltName: Full=Inositol-1(or 4)-monophosphatase 2 && PF00459:Inositol monophosphatase family	-
AAEL005769	12.12	26.5727	100.607	305.686	358.832	278.12	46.4331	314.212	-2.71918	5.67315e-05	0.000209862	-	- && P18172.4 RecName: Full=Glucose dehydrogenase [FAD, quinone]; Contains: RecName: Full=Glucose dehydrogenase [FAD, quinone] short protein; Flags: Precursor && PF00732:GMC oxidoreductase|PF05199:GMC oxidoreductase	-
AAEL010879	164.832	153.93	455.653	1158.87	1114.31	842.54	258.138	1038.57	-2.00448	5.68906e-05	0.000210379	-	- && - && PF10601:LITAF-like zinc ribbon domain	-
AAEL010742	247.248	214.258	427.348	843.297	872	809.82	296.285	841.706	-1.5027	5.73662e-05	0.000211921	-	- && Q16S14.1 RecName: Full=Elongation factor G, mitochondrial; Short=EF-Gmt; AltName: Full=Elongation factor G 1, mitochondrial; Short=mEF-G 1; AltName: Full=Elongation factor G1; Flags: Precursor && PF03764:Elongation factor G, domain IV|PF03144:Elongation factor Tu domain 2|PF00009:Elongation factor Tu GTP binding domain|PF14492:Elongation Factor G, domain II|PF00679:Elongation factor G C-term…	GTP_EFTU
AAEL005384	225.432	179.067	186.445	408.341	428.283	556.24	196.982	464.288	-1.22694	5.80633e-05	0.00021406	-	6.3.5.3 (Phosphoribosylformylglycinamidine synthase) && P35421.2 RecName: Full=Phosphoribosylformylglycinamidine synthase; Short=FGAM synthase; Short=FGAMS; AltName: Full=Formylglycinamide ribonucleotide amidotransferase; Short=FGAR amidotransferase; Short=FGAR-AT; AltName: Full=Formylglycinamide ribotide amidotransferase; AltName: Full=Protein adenosine-2 && PF02769:AIR synthase related protein,…	-
AAEL025001	7.27201	29.6849	62.7638	189.343	205.267	196.32	33.2402	196.977	-2.49542	5.85255e-05	0.000215691	-	- && Q08890.3 RecName: Full=Iduronate 2-sulfatase; AltName: Full=Alpha-L-iduronate sulfate sulfatase; Flags: Precursor && PF00884:Sulfatase	Sulfatase
AAEL004242	77.5681	77.5637	157.217	277.55	374.265	409	104.116	353.605	-1.73613	5.85798e-05	0.000215818	-	2.7.1.222 (4-hydroxytryptamine kinase) && - && PF02958:Ecdysteroid kinase	-
AAEL009295	29.0881	48.1182	47.0728	111.02	199.094	130.88	41.4264	146.998	-1.80002	5.89577e-05	0.000217114	-	- && Q24372.2 RecName: Full=Lachesin; Flags: Precursor && PF07686:Immunoglobulin V-set domain|PF07679:Immunoglobulin I-set domain	I-set
AAEL021573	121.2	102.939	123.682	333.06	328.736	212.68	115.94	291.492	-1.36882	5.89715e-05	0.000217114	-	3.2.1.106 (Mannosyl-oligosaccharide glucosidase) && F4HTM3.1 RecName: Full=Mannosyl-oligosaccharide glucosidase GCS1; AltName: Full=Alpha-glucosidase 1; Short=Glucosidase 1; AltName: Full=Protein KNOPF; AltName: Full=Protein MUNCHKIN && PF16923:Glycosyl hydrolase family 63 N-terminal domain|PF03200:Glycosyl hydrolase family 63 C-terminal domain	-
AAEL003942	3410.57	654.264	1116.21	7327.33	6036.86	23280.3	1727.02	12214.8	-2.82318	5.93294e-05	0.00021821	RpL44	- && Q9NB33.3 RecName: Full=60S ribosomal protein L44 && PF00935:Ribosomal protein L44	-
AAEL010359	591.457	619.552	998.683	2012.05	1749.4	1807.78	736.564	1856.41	-1.33097	6.04441e-05	0.00022201	-	- && Q9NUQ8.2 RecName: Full=ATP-binding cassette sub-family F member 3 && PF07673:Protein of unknown function (DUF1602)|PF00005:ABC transporter|PF12848:ABC transporter	ABC_tran
AAEL027842	0	3.11212	6.76864	29.6561	35.4973	49.08	3.29359	38.0778	-3.18116	6.0964e-05	0.000223768	-	- && - && PF00075:RNase H	RnaseH
AAEL013935	36.3601	17.7152	18.1523	83.6453	73.3097	163.6	24.0758	106.852	-2.16312	6.10875e-05	0.000224134	-	- && - && PF07258:HCaRG protein	-
AAEL005147	7.27201	7.18182	23.6903	111.02	89.515	49.08	12.7147	83.2051	-2.68507	6.11048e-05	0.000224134	-	- && P29775.3 RecName: Full=DNA-binding protein D-ETS-4 && PF02198:Sterile alpha motif (SAM)/Pointed domain|PF00178:Ets-domain	Ets
AAEL010520	130.896	131.427	127.681	325.456	267.773	294.48	130.002	295.903	-1.18814	6.13682e-05	0.000224813	-	- && Q6GQT9.1 RecName: Full=Nodal modulator 1; Flags: Precursor && PF13620:Carboxypeptidase regulatory-like domain|PF05738:Cna protein B-type domain	-
AAEL003646	143.016	160.394	184.907	384.768	340.311	417.18	162.772	380.753	-1.20288	6.13728e-05	0.000224813	-	- && Q1LYG4.2 RecName: Full=Cyclic AMP-responsive element-binding protein 3-like protein 3-B; Short=cAMP-responsive element-binding protein 3-like protein 3-B; Contains: RecName: Full=Processed cyclic AMP-responsive element-binding protein 3-like protein 3-B && PF00170:bZIP transcription factor	bZIP_1
AAEL027326	235.128	224.312	291.975	606.809	501.593	842.54	250.472	650.314	-1.35478	6.18311e-05	0.000226187	-	- && - && PF12352:Snare region anchored in the vesicle membrane C-terminus	-
AAEL014253	145.44	192.473	225.827	586.278	509.31	376.28	187.913	490.622	-1.38907	6.33197e-05	0.000231166	-	2.1.1.- (Methyltransferases.)%3B3.1.3.- (Phosphoric monoester hydrolases.) && Q58EM4.1 RecName: Full=Protein-glutamate O-methyltransferase; AltName: Full=Acidic residue methyltransferase 1 && PF01937:Protein of unknown function DUF89	DUF89
AAEL010146	727.201	648.519	657.789	1236.43	1367.42	1480.58	677.836	1361.48	-1.00377	6.48845e-05	0.000236402	-	1.1.1.211 (Long-chain-3-hydroxyacyl-CoA dehydrogenase)%3B1.1.1.35 (3-hydroxyacyl-CoA dehydrogenase)%3B4.2.1.17 (Enoyl-CoA hydratase) && Q8BMS1.1 RecName: Full=Trifunctional enzyme subunit alpha, mitochondrial; AltName: Full=TP-alpha; Includes: RecName: Full=Long-chain enoyl-CoA hydratase; Includes: RecName: Full=Long chain 3-hydroxyacyl-CoA dehydrogenase; Flags: Precursor && PF02737:3-hydroxyacyl…	3HCDH_N
AAEL010172	0	0.718182	0.922997	29.6561	29.3239	0	0.54706	19.66	-4.88823	6.50052e-05	0.000236688	-	- && O02036.1 RecName: Full=Leucokinins; Contains: RecName: Full=Leucokinin-1; Contains: RecName: Full=Leucokinin-3; Contains: RecName: Full=Leucokinin-2; Flags: Precursor && -	-
AAEL020430	9.69602	17.2364	93.5303	316.331	301.727	319.02	40.1542	312.36	-2.91536	6.50064e-05	0.000236688	-	2.1.2.10 (Aminomethyltransferase) && Q64380.2 RecName: Full=Sarcosine dehydrogenase, mitochondrial; Short=SarDH; Flags: Precursor && PF16350:FAD dependent oxidoreductase central domain|PF08669:Glycine cleavage T-protein C-terminal barrel domain|PF01266:FAD dependent oxidoreductase|PF01571:Aminomethyltransferase folate-binding domain	DAO
AAEL001767	399.961	406.012	488.573	1650.09	1186.07	768.92	431.515	1201.7	-1.48629	6.5848e-05	0.000239488	-	- && Q9NBX4.1 RecName: Full=Probable RNA-directed DNA polymerase from transposon X-element; AltName: Full=Reverse transcriptase && PF00078:Reverse transcriptase (RNA-dependent DNA polymerase)	RVT_1
AAEL000166	9.69602	16.7576	17.5369	86.687	47.0726	73.62	14.6635	69.1265	-2.14409	6.64115e-05	0.000241238	-	- && - && -	-
AAEL009214	392.689	66.5516	235.98	876.755	915.986	2781.2	231.74	1524.65	-2.7215	6.67083e-05	0.000242155	-	- && P42281.1 RecName: Full=Acyl-CoA-binding protein homolog; Short=ACBP; AltName: Full=Diazepam-binding inhibitor homolog; Short=DBI && PF00887:Acyl CoA binding protein	-
AAEL022232	9.69602	25.6152	41.2272	129.27	148.934	89.98	25.5128	122.728	-2.21031	6.77192e-05	0.00024566	-	- && Q0P5L5.1 RecName: Full=Sulfatase-modifying factor 1; AltName: Full=C-alpha-formylglycine-generating enzyme 1; Flags: Precursor && PF03781:Sulfatase-modifying factor enzyme 1	DUF323
AAEL003729	87.2642	77.0849	111.99	317.852	278.577	179.96	92.1131	258.796	-1.52062	6.92485e-05	0.00025104	-	1.1.99.24 (Hydroxyacid-oxoacid transhydrogenase) && Q17EN4.1 RecName: Full=Probable hydroxyacid-oxoacid transhydrogenase, mitochondrial; Short=HOT; Flags: Precursor && PF00465:Iron-containing alcohol dehydrogenase	-
AAEL025836	152.712	136.455	121.528	307.967	297.097	319.02	136.898	308.028	-1.1771	6.9606e-05	0.000252168	-	- && Q9VED0.2 RecName: Full=Protein TAPT1 homolog && PF05346:Eukaryotic membrane protein family	-
AAEL018672	0	0.478788	1.23066	9.12494	16.2053	32.72	0.569817	19.3501	-4.49025	6.98022e-05	0.000252795	tRNA-Arg	- && - && -	-
AAEL028013	167.256	133.821	273.515	692.735	838.046	400.82	191.531	643.867	-1.75915	7.02169e-05	0.000254043	-	- && Q9VU95.2 RecName: Full=Alanine--glyoxylate aminotransferase 2-like && PF00202:Aminotransferase class-III	Aminotran_3
AAEL021746	489.649	612.609	859.31	1756.55	1409.86	1799.6	653.856	1655.34	-1.33311	7.0421e-05	0.000254442	-	- && Q8NI08.2 RecName: Full=Nuclear receptor coactivator 7; AltName: Full=140 kDa estrogen receptor-associated protein; AltName: Full=Estrogen nuclear receptor coactivator 1 && PF07534:TLD|PF01476:LysM domain	LysM
AAEL001098	82.4162	29.2061	56.6105	158.166	267.773	212.68	56.0776	212.873	-1.97247	7.04642e-05	0.000254514	-	- && A0A126GUP6.1 RecName: Full=Melanization protease 1; Flags: Precursor && PF00089:Trypsin	Trypsin
AAEL010480	41.2081	33.2758	132.296	374.883	308.672	335.38	68.9267	339.645	-2.2794	7.08666e-05	0.000255882	-	2.6.1.44 (Alanine--glyoxylate transaminase)%3B2.6.1.51 (Serine--pyruvate transaminase) && P41689.1 RecName: Full=Serine--pyruvate aminotransferase, mitochondrial; Short=SPT; AltName: Full=Alanine--glyoxylate aminotransferase; Short=AGT; Flags: Precursor && PF00266:Aminotransferase class-V	Aminotran_5
AAEL007364	24.24	11.7303	23.9979	88.9682	66.3646	89.98	19.9894	81.7709	-2.06345	7.09355e-05	0.000256046	-	- && Q568Q0.1 RecName: Full=8-oxo-dGDP phosphatase NUDT18; AltName: Full=2-hydroxy-dADP phosphatase; AltName: Full=7,8-dihydro-8-oxoguanine phosphatase; AltName: Full=Nucleoside diphosphate-linked moiety X motif 18; Short=Nudix motif 18 && PF00293:NUDIX domain	NUDIX
AAEL003597	9.69602	14.3636	29.5359	130.03	64.8212	89.98	17.8652	94.9439	-2.34049	7.13748e-05	0.000257546	-	- && - && PF13855:Leucine rich repeat	-
AAEL014372	4.84801	6.70303	11.999	130.03	200.637	0	7.85	110.223	-3.80255	7.24707e-05	0.000261241	-	2.7.1.222 (4-hydroxytryptamine kinase) && - && PF02958:Ecdysteroid kinase	-
AAEL014609	0	0.718182	0	19.7707	10.0319	16.36	0.239394	15.3875	-5.27451	7.26187e-05	0.000261687	CYP9J26	- && Q9VG82.1 RecName: Full=Probable cytochrome P450 9f2; AltName: Full=CYPIXF2 && PF00067:Cytochrome P450	p450
AAEL003708	19.392	13.1667	17.8446	80.6037	95.6885	32.72	16.8011	69.6707	-2.18507	7.27556e-05	0.000262094	-	- && O70131.1 RecName: Full=Ninjurin-1; AltName: Full=Nerve injury-induced protein 1 && PF04923:Ninjurin	-
AAEL010538	366.025	428.755	535.031	1131.49	1042.54	875.26	443.27	1016.43	-1.1984	7.3477e-05	0.00026443	-	- && Q5R4Q3.1 RecName: Full=Translocation protein SEC62; AltName: Full=Translocation protein 1; Short=TP-1 && PF03839:Translocation protein Sec62	-
AAEL005583	43.6321	50.5122	109.221	218.999	235.363	319.02	67.7885	257.794	-1.87876	7.41067e-05	0.000266519	-	- && Q9VVX5.1 RecName: Full=Lysophospholipid acyltransferase 5; Short=LPLAT 5; AltName: Full=1-acylglycerophosphocholine O-acyltransferase; AltName: Full=1-acylglycerophosphoethanolamine O-acyltransferase; AltName: Full=1-acylglycerophosphoserine O-acyltransferase; AltName: Full=Lysophosphatidylcholine acyltransferase; Short=LPCAT; Short=Lyso-PC acyltransferase; AltName: Full=Lysophosphatidyletha…	MBOAT
AAEL017421	2583.99	2631.66	2508.09	5455.2	6264.51	4392.66	2574.58	5370.79	-1.06312	7.45127e-05	0.000267714	-	- && Q9D6Z1.2 RecName: Full=Nucleolar protein 56; AltName: Full=Nucleolar protein 5A && PF08156:NOP5NT (NUC127) domain|PF01798:snoRNA binding domain, fibrillarin	-
AAEL013076	230.28	196.064	252.901	558.903	448.347	842.54	226.415	616.597	-1.42429	7.54222e-05	0.000270649	-	- && P61010.1 RecName: Full=Signal recognition particle 54 kDa protein; Short=SRP54 >P61011.1 RecName: Full=Signal recognition particle 54 kDa protein; Short=SRP54 >Q5R4R6.1 RecName: Full=Signal recognition particle 54 kDa protein; Short=SRP54 >Q4R965.1 RecName: Full=Signal recognition particle 54 kDa protein; Short=SRP54 >Q2T9U1.1 RecName: Full=Signal recognition particle 54 kDa protein; Short=S…	-
AAEL023714	24.24	11.9697	33.2279	109.499	122.697	73.62	23.1459	101.939	-2.18892	7.54595e-05	0.000270668	-	- && - && -	-
AAEL003090	247.248	398.831	342.739	993.859	781.713	703.48	329.606	826.351	-1.32406	7.56786e-05	0.000271365	-	2.3.3.9 (Malate synthase) && P08997.1 RecName: Full=Malate synthase A; Short=MSA && PF01274:Malate synthase	-
AAEL005903	9.69602	28.4879	59.0718	252.457	112.665	212.68	32.4186	192.601	-2.50011	7.74619e-05	0.000277393	-	2.4.1.17 (Glucuronosyltransferase) && P54855.3 RecName: Full=UDP-glucuronosyltransferase 2B15; Short=UDPGT 2B15; AltName: Full=HLUG4; AltName: Full=UDP-glucuronosyltransferase 2B8; Short=UDPGT 2B8; AltName: Full=UDPGTh-3; Flags: Precursor && PF00201:UDP-glucoronosyl and UDP-glucosyl transferase	UDPGT
AAEL002593	901.73	1038.73	935.611	2408.99	3356.81	1685.08	958.691	2483.63	-1.37773	7.82498e-05	0.000280122	-	- && Q9N2D1.1 RecName: Full=Tryptase; Flags: Precursor && PF00089:Trypsin	Trypsin
AAEL007691	4.84801	25.1364	16.6139	66.1558	83.3416	122.7	15.5328	90.7325	-2.36737	7.83488e-05	0.000280385	-	- && Q71MB6.1 RecName: Full=Solute carrier organic anion transporter family member 4C1; AltName: Full=Solute carrier family 21 member 20 && PF03137:Organic Anion Transporter Polypeptide (OATP) family	-
AAEL009898	378.145	489.561	588.257	1198.41	1273.27	965.24	485.321	1145.64	-1.23938	7.86623e-05	0.000281414	Prosalpha1	3.4.25.1 (Proteasome endopeptidase complex) && P60901.1 RecName: Full=Proteasome subunit alpha type-6; AltName: Full=Macropain iota chain; AltName: Full=Multicatalytic endopeptidase complex iota chain; AltName: Full=Proteasome iota chain >P60900.1 RecName: Full=Proteasome subunit alpha type-6; AltName: Full=27 kDa prosomal protein; Short=PROS-27; Short=p27K; AltName: Full=Macropain iota chain; Al…	Proteasome
AAEL004902	533.281	656.179	883.923	2163.37	1811.91	1374.24	691.128	1783.17	-1.3688	7.90834e-05	0.000282734	-	- && Q90965.1 RecName: Full=Ras-related protein Rab-2A && PF00071:Ras family	Ras
AAEL008291	109.08	299.482	319.357	948.994	811.809	768.92	242.64	843.241	-1.7843	7.94966e-05	0.000283931	-	- && Q920J4.3 RecName: Full=Thioredoxin-like protein 1; AltName: Full=Thioredoxin-related protein && PF06201:PITH domain|PF00085:Thioredoxin	-
AAEL012671	635.089	437.852	1146.05	2278.19	2686.99	2110.44	739.665	2358.54	-1.67282	8.10654e-05	0.000289344	-	- && Q9GPH3.1 RecName: Full=Activating transcription factor of chaperone && PF00170:bZIP transcription factor	bZIP_1
AAEL005431	239.976	176.433	445.807	1121.61	1206.14	678.94	287.406	1002.23	-1.80597	8.23788e-05	0.000293262	CLIPB37	- && A0A126GUP6.1 RecName: Full=Melanization protease 1; Flags: Precursor && PF12032:Regulatory CLIP domain of proteinases|PF00089:Trypsin	Trypsin
AAEL005308	395.113	219.524	272.899	698.058	731.554	793.46	295.846	741.024	-1.33487	8.26682e-05	0.000294004	-	1.2.4.1 (Pyruvate dehydrogenase (acetyl-transferring)) && P52899.1 RecName: Full=Probable pyruvate dehydrogenase E1 component subunit alpha, mitochondrial; Short=PDHE1-A; Flags: Precursor && PF00676:Dehydrogenase E1 component	-
AAEL002292	7.27201	13.4061	5.53798	34.979	57.8761	73.62	8.73869	55.4917	-2.55057	8.27154e-05	0.000294075	-	- && Q9SCW7.2 RecName: Full=Sugar transporter ERD6-like 1; AltName: Full=Sugar transporter-like protein 4 && PF00083:Sugar (and other) transporter	Sugar_tr
AAEL002969	29.0881	30.1637	131.373	367.279	222.244	687.12	63.5416	425.548	-2.70533	8.30278e-05	0.000294993	-	- && P36362.1 RecName: Full=Endochitinase; Flags: Precursor && PF00704:Glycosyl hydrolases family 18	-
AAEL000486	1364.71	1523.03	1303.58	3076.63	3354.5	2404.92	1397.11	2945.35	-1.07964	8.33951e-05	0.000296159	-	- && Q5ZJK8.1 RecName: Full=T-complex protein 1 subunit eta; Short=TCP-1-eta; AltName: Full=CCT-eta && PF00118:TCP-1/cpn60 chaperonin family	-
AAEL007891	235.128	237.479	263.669	653.954	610.4	425.36	245.426	563.238	-1.21649	8.34106e-05	0.000296159	-	- && Q28IT1.1 RecName: Full=Endoplasmic reticulum lectin 1; AltName: Full=ER lectin; Short=Erlectin; Flags: Precursor && PF07915:Glucosidase II beta subunit-like protein	-
AAEL023047	2.424	0.239394	3.38432	16.7291	10.8035	139.06	2.01591	55.5309	-4.75206	8.3541e-05	0.000296526	-	- && - && -	-
AAEL004294	732.049	575.503	977.454	1675.19	1811.14	2004.1	761.669	1830.14	-1.26172	8.36802e-05	0.000296923	-	2.3.1.12 (Dihydrolipoyllysine-residue acetyltransferase) && Q19749.1 RecName: Full=Dihydrolipoyllysine-residue acetyltransferase component of pyruvate dehydrogenase complex, mitochondrial; AltName: Full=Dihydrolipoamide acetyltransferase component of pyruvate dehydrogenase complex; AltName: Full=Pyruvate dehydrogenase complex component E2; Short=PDC-E2; Short=PDCE2; Flags: Precursor && PF00198:2-…	Biotin_lipoyl
AAEL005048	147.864	135.736	163.986	365.758	358.832	286.3	149.195	336.963	-1.19531	8.40223e-05	0.000298039	-	- && - && PF11779:Protein of unknown function (DUF3317)	-
AAEL010513	31.5121	30.8818	70.4554	163.489	138.903	245.4	44.2831	182.597	-1.97822	8.4567e-05	0.000299874	-	- && Q7KM13.1 RecName: Full=Hairy/enhancer-of-split related with YRPW motif protein && PF00010:Helix-loop-helix DNA-binding domain|PF07527:Hairy Orange	HLH
AAEL011050	87.2642	261.418	385.197	1317.03	1314.17	695.3	244.627	1108.84	-2.17392	8.48602e-05	0.000300619	-	- && Q8N9N2.1 RecName: Full=Activating signal cointegrator 1 complex subunit 1; AltName: Full=ASC-1 complex subunit p50; AltName: Full=Trip4 complex subunit p50 && PF10469:AKAP7 2'5' RNA ligase-like domain|PF00013:KH domain	KH_1
AAEL005747	0	4.0697	0	57.7913	59.4195	16.36	1.35657	44.5236	-4.75978	8.60291e-05	0.000304462	-	- && - && -	-
AAEL000010	4188.68	848.891	1552.17	8922.67	7649.68	19460.2	2196.58	12010.9	-2.45188	8.79318e-05	0.00031069	Rpl36-1	- && P49630.1 RecName: Full=60S ribosomal protein L36; AltName: Full=Protein minute(1)1B && PF01158:Ribosomal protein L36e	-
AAEL006978	24.24	43.3303	30.1512	100.374	98.7752	253.58	32.5739	150.91	-2.09954	8.83704e-05	0.000311835	-	- && P52183.1 RecName: Full=Annulin; AltName: Full=Protein-glutamine gamma-glutamyltransferase; AltName: Full=Transglutaminase && PF00868:Transglutaminase family|PF00927:Transglutaminase family, C-terminal ig like domain|PF01841:Transglutaminase-like superfamily	Transglut_core
AAEL006520	479.953	409.364	691.325	1167.99	1504.78	1251.54	526.88	1308.1	-1.31142	8.84366e-05	0.000311967	-	- && Q3SZE9.1 RecName: Full=Tubulin-specific chaperone C; AltName: Full=Tubulin-folding cofactor C; Short=CFC && PF16752:Tubulin-specific chaperone C N-terminal domain|PF07986:Tubulin binding cofactor C	-
AAEL029072	1071.41	866.846	2704.69	5073.47	7114.9	5349.72	1547.65	5846.03	-1.91656	8.86057e-05	0.000312462	-	- && P05049.2 RecName: Full=Serine protease snake; Flags: Precursor && PF00089:Trypsin	Trypsin
AAEL005500	552.673	526.906	526.416	1007.55	1008.59	1079.76	535.332	1031.96	-0.9448	9.18405e-05	0.000323031	-	- && Q5BJH7.1 RecName: Full=Protein YIF1B; AltName: Full=YIP1-interacting factor homolog B && PF03878:YIF1	-
AAEL008786	254.52	294.694	329.51	705.662	738.499	531.7	292.908	658.62	-1.17694	9.22088e-05	0.000324222	-	3.4.24.84 (Ste24 endopeptidase) && O75844.2 RecName: Full=CAAX prenyl protease 1 homolog; AltName: Full=Farnesylated proteins-converting enzyme 1; Short=FACE-1; AltName: Full=Prenyl protein-specific endoprotease 1; AltName: Full=Zinc metalloproteinase Ste24 homolog && PF01435:Peptidase family M48|PF16491:CAAX prenyl protease N-terminal, five membrane helices	Peptidase_M48
AAEL027655	12.12	10.0546	13.5373	41.8227	47.0726	81.8	11.904	56.8984	-2.1523	9.29785e-05	0.000326823	-	- && Q7LHG5.2 RecName: Full=Transposon Ty3-I Gag-Pol polyprotein; AltName: Full=Gag3-Pol3; AltName: Full=Transposon Ty3-2 TYA-TYB polyprotein; Contains: RecName: Full=Capsid protein; Short=CA; AltName: Full=p24; Contains: RecName: Full=Spacer peptide p3; Contains: RecName: Full=Nucleocapsid protein p11; Short=NC; Contains: RecName: Full=Ty3 protease; Short=PR; AltName: Full=p16; Contains: RecName…	RVT_1
AAEL004546	606.001	549.17	548.26	1436.42	1127.43	1038.86	567.81	1200.9	-1.08959	9.31726e-05	0.000327399	betaCop	- && Q29G21.2 RecName: Full=Coatomer subunit beta; AltName: Full=Beta-coat protein; Short=Beta-COP && PF07718:Coatomer beta C-terminal region|PF01602:Adaptin N terminal region|PF14806:Coatomer beta subunit appendage platform	-
AAEL009120	89.6882	71.8182	71.0708	258.54	224.559	139.06	77.5257	207.386	-1.48373	9.54212e-05	0.000334651	CYP6S3	- && Q9V773.2 RecName: Full=Probable cytochrome P450 6a20; AltName: Full=CYPVIA20 && PF00067:Cytochrome P450	p450
AAEL002672	2.424	7.9	34.7662	92.7703	169.77	122.7	15.0301	128.413	-2.99705	9.623e-05	0.000337162	-	- && P33435.1 RecName: Full=Collagenase 3; AltName: Full=Matrix metalloproteinase-13; Short=MMP-13; Flags: Precursor && PF00413:Matrixin|PF00045:Hemopexin	Hemopexin
AAEL000762	2.424	0	0.615331	56.2705	25.4655	0	1.01311	27.2453	-5.72461	9.66859e-05	0.000338541	LRIM19	- && - && PF13855:Leucine rich repeat	-
AAEL029013	996.266	348.079	419.964	1949.7	1465.42	7574.68	588.103	3663.27	-2.63954	9.70755e-05	0.000339359	-	- && Q53CG4.3 RecName: Full=Cytochrome c oxidase subunit 6B1; AltName: Full=Cytochrome c oxidase subunit VIb isoform 1; Short=COX VIb-1 >Q4R374.3 RecName: Full=Cytochrome c oxidase subunit 6B1; AltName: Full=Cytochrome c oxidase subunit VIb isoform 1; Short=COX VIb-1 && PF02297:Cytochrome oxidase c subunit VIb	-
AAEL005451	5327.96	943.452	1793.38	10567.4	9223.91	36401	2688.27	18730.8	-2.8012	9.72541e-05	0.000339873	RpL38	- && Q1HRT4.1 RecName: Full=60S ribosomal protein L38 && PF01781:Ribosomal L38e protein family	-
AAEL017142	0	0.718182	1.23066	20.5311	4.63009	49.08	0.649615	24.7471	-4.66731	9.76919e-05	0.000341184	-	- && - && PF00379:Insect cuticle protein	Chitin_bind_4
AAEL010284	106.656	98.1516	301.82	777.902	787.886	507.16	168.876	690.983	-2.02903	9.81268e-05	0.000342593	-	- && Q5RBM6.1 RecName: Full=Beta-ureidopropionase; AltName: Full=Beta-alanine synthase; AltName: Full=N-carbamoyl-beta-alanine amidohydrolase && PF00795:Carbon-nitrogen hydrolase	CN_hydrolase
AAEL006117	625.393	400.506	657.174	1377.87	1229.29	1382.42	561.024	1329.86	-1.24677	9.93268e-05	0.000346338	mRpL12	- && Q7YR75.1 RecName: Full=39S ribosomal protein L12, mitochondrial; Short=L12mt; Short=MRP-L12; Flags: Precursor && PF00542:Ribosomal protein L7/L12 C-terminal domain|PF16320:Ribosomal protein L7/L12 dimerisation domain	-
AAEL020327	0	1.19697	2.46132	5.32288	13.8903	122.7	1.21943	47.3044	-4.841	0.000100516	0.000350035	-	- && - && -	-
AAEL013964	162.408	64.8758	100.914	297.321	314.074	695.3	109.399	435.565	-1.99163	0.000101501	0.000353159	RpL20	- && Q5U4Z8.1 RecName: Full=39S ribosomal protein L20, mitochondrial; Short=L20mt; Short=MRP-L20; Flags: Precursor && PF00453:Ribosomal protein L20	-
AAEL004653	620.545	790.958	1222.97	2174.78	2332.79	2274.04	878.158	2260.54	-1.36024	0.00010151	0.000353159	-	- && Q15369.1 RecName: Full=Transcription elongation factor B polypeptide 1; AltName: Full=Elongin 15 kDa subunit; AltName: Full=Elongin-C; Short=EloC; AltName: Full=RNA polymerase II transcription factor SIII subunit C; AltName: Full=SIII p15 >P83941.1 RecName: Full=Transcription elongation factor B polypeptide 1; AltName: Full=Elongin 15 kDa subunit; AltName: Full=Elongin-C; Short=EloC; AltName…	Skp1_POZ
AAEL005579	610.849	837.879	878.385	1866.05	1998.65	1447.86	775.705	1770.86	-1.19202	0.000101827	0.000354147	-	6.1.1.3 (Threonine--tRNA ligase) && P32234.2 RecName: Full=GTP-binding protein 128up && PF01926:50S ribosome-binding GTPase|PF02824:TGS domain|PF16897:C-terminal region of MMR_HSR1 domain	-
AAEL001163	48.4801	41.894	37.2275	134.593	125.012	89.98	42.5339	116.528	-1.52766	0.000103011	0.000358015	-	- && Q8R422.1 RecName: Full=CD109 antigen; AltName: Full=GPI-anchored alpha-2 macroglobulin-related protein; AltName: CD_antigen=CD109; Flags: Precursor && PF07678:A-macroglobulin complement component|PF07703:Alpha-2-macroglobulin family N-terminal region|PF07677:A-macroglobulin receptor|PF01835:MG2 domain|PF10569:Alpha-macro-globulin thiol-ester bond-forming region|PF00207:Alpha-2-macroglobulin …	A2M_comp
AAEL019884	4.84801	7.9	7.38397	32.6977	34.7257	49.08	6.71066	38.8345	-2.36546	0.000103056	0.000358015	-	- && - && -	-
AAEL002129	172.104	204.443	265.823	672.204	683.71	384.46	214.123	580.125	-1.44832	0.000108735	0.000376968	-	- && Q9V3X4.1 RecName: Full=Seipin; Flags: Precursor && PF06775:Putative adipose-regulatory protein (Seipin)	-
AAEL000436	540.553	828.543	791.008	2626.46	3010.33	1194.28	720.035	2277.02	-1.66385	0.000109365	0.00037891	-	- && Q6GPQ4.1 RecName: Full=SET and MYND domain-containing protein 5 && PF00856:SET domain	SET
AAEL025082	300.577	142.2	328.587	698.819	726.152	907.98	257.121	777.65	-1.59639	0.000111039	0.000384219	-	- && P25007.2 RecName: Full=Peptidyl-prolyl cis-trans isomerase; Short=PPIase; AltName: Full=Cyclophilin; AltName: Full=Cyclosporin A-binding protein; AltName: Full=Rotamase && PF00160:Cyclophilin type peptidyl-prolyl cis-trans isomerase/CLD	Pro_isomerase
AAEL007874	210.888	281.049	335.971	613.653	623.518	703.48	275.969	646.884	-1.21079	0.000112032	0.000387284	-	3.1.1.23 (Acylglycerol lipase) && Q08C93.1 RecName: Full=Monoacylglycerol lipase ABHD12; AltName: Full=Abhydrolase domain-containing protein 12 && PF12695:Alpha/beta hydrolase family	-
AAEL012740	14648.3	9866.63	20331.8	35492.2	41354.4	38675	14948.9	38507.2	-1.36508	0.000114522	0.000395014	-	- && Q9U505.1 RecName: Full=ATP synthase lipid-binding protein, mitochondrial; AltName: Full=ATPase protein 9; AltName: Full=ATPase subunit c; Flags: Precursor && PF00137:ATP synthase subunit C	-
AAEL027016	0	1.19697	1.84599	10.6458	17.7487	40.9	1.01432	23.0981	-3.94668	0.000114702	0.000395508	-	- && P54855.3 RecName: Full=UDP-glucuronosyltransferase 2B15; Short=UDPGT 2B15; AltName: Full=HLUG4; AltName: Full=UDP-glucuronosyltransferase 2B8; Short=UDPGT 2B8; AltName: Full=UDPGTh-3; Flags: Precursor && PF00201:UDP-glucoronosyl and UDP-glucosyl transferase	UDPGT
AAEL021417	0	0.957576	2.76899	22.0519	14.6619	32.72	1.24219	23.1446	-3.77234	0.000115738	0.000398953	-	- && Q9W332.3 RecName: Full=Cubilin homolog; Flags: Precursor && PF00008:EGF-like domain|PF07645:Calcium-binding EGF domain|PF00431:CUB domain	CUB
AAEL019768	2.424	5.98485	14.4603	101.895	82.5699	16.36	7.62305	66.9417	-3.08318	0.000115906	0.000399402	-	- && Q9V3Z2.1 RecName: Full=Serine protease 7; AltName: Full=Melanization protease 2; Flags: Precursor && PF12032:Regulatory CLIP domain of proteinases|PF00089:Trypsin	Trypsin
AAEL000854	89.6882	237.479	333.202	898.807	974.633	646.22	220.123	839.887	-1.92243	0.000115978	0.000399402	-	- && Q6GLT8.1 RecName: Full=Fumarylacetoacetate hydrolase domain-containing protein 2 && PF01557:Fumarylacetoacetate (FAA) hydrolase family	FAA_hydrolase
AAEL024406	1020.51	508.234	1549.1	3004.39	3788.95	3361.98	1025.95	3385.11	-1.72237	0.000117154	0.000403195	-	- && - && PF13855:Leucine rich repeat	-
AAEL010760	26.664	55.5394	44.9192	116.343	171.313	139.06	42.3742	142.239	-1.6961	0.000118576	0.000407705	-	- && Q8BPA8.1 RecName: Full=Protein DPCD && PF14913:DPCD protein family	-
AAEL026495	0	4.78788	12.6143	67.6767	64.0495	32.72	5.80072	54.8154	-3.07583	0.000118708	0.000408027	-	- && P59889.1 RecName: Full=Zinc transporter ZIP1; AltName: Full=DrZIP1; AltName: Full=Solute carrier family 39 member 1; AltName: Full=Zrt- and Irt-like protein 1; Short=ZIP-1 && PF02535:ZIP Zinc transporter	-
AAEL007105	0	1.19697	7.07631	44.1039	27.7805	49.08	2.75776	40.3215	-3.57468	0.000120182	0.000412705	-	- && Q6DC02.1 RecName: Full=BTB/POZ domain-containing protein kctd15; AltName: Full=Potassium channel tetramerization domain-containing protein 15 && PF02214:BTB/POZ domain	K_tetra
AAEL003060	2.424	6.94243	38.1505	233.446	115.752	98.16	15.839	149.12	-3.16444	0.000122109	0.000418793	-	- && Q4TTV7.1 RecName: Full=Lectizyme; AltName: Full=Proteolytic lectin; Flags: Precursor && PF00089:Trypsin	Trypsin
AAEL003634	676.297	941.298	1005.45	2003.69	2216.27	1676.9	874.349	1965.62	-1.16864	0.00012229	0.000419281	-	- && Q96EQ0.1 RecName: Full=Small glutamine-rich tetratricopeptide repeat-containing protein beta; AltName: Full=Beta-SGT; AltName: Full=Small glutamine-rich protein with tetratricopeptide repeats 2 && PF00515:Tetratricopeptide repeat|PF13414:TPR repeat|PF16546:Homodimerisation domain of SGTA	TPR_1
AAEL009324	276.337	287.752	372.275	1046.33	861.968	539.88	312.121	816.058	-1.39757	0.0001224	0.000419526	-	- && O18404.1 RecName: Full=3-hydroxyacyl-CoA dehydrogenase type-2; AltName: Full=17-beta-hydroxysteroid dehydrogenase 10; Short=17-beta-HSD 10; AltName: Full=3-hydroxy-2-methylbutyryl-CoA dehydrogenase; AltName: Full=3-hydroxyacyl-CoA dehydrogenase type II; AltName: Full=Mitochondrial ribonuclease P protein 2; Short=Mitochondrial RNase P protein 2; AltName: Full=Scully protein; AltName: Full=Typ…	adh_short
AAEL006069	0	4.30909	6.15331	42.5831	33.1823	24.54	3.48747	33.4351	-3.02266	0.000124711	0.000426774	-	- && - && -	-
AAEL007296	7.27201	12.2091	11.076	46.3851	40.8991	57.26	10.1857	48.1814	-2.10532	0.00012478	0.000426873	-	1.2.1.84 (Alcohol-forming fatty acyl-CoA reductase) && Q960W6.1 RecName: Full=Putative fatty acyl-CoA reductase CG8306 && PF03015:Male sterility protein|PF07993:Male sterility protein	NAD_binding_4
AAEL024943	2.424	20.5879	17.8446	83.6453	51.7026	163.6	13.6188	99.6493	-2.67459	0.000126439	0.000432141	-	- && - && PF00024:PAN domain	PAN_1
AAEL001031	0	0.239394	0	22.0519	18.5203	0	0.079798	13.5241	-6.28415	0.000128526	0.000438585	-	- && - && PF00089:Trypsin	Trypsin
AAEL012635	0	3.11212	6.15331	50.1872	60.1911	8.18	3.08848	39.5194	-3.52018	0.000128689	0.000439004	-	- && Q5TJ59.1 RecName: Full=Toll-like receptor 3; AltName: CD_antigen=CD283; Flags: Precursor && PF13855:Leucine rich repeat	-
AAEL002726	0	6.94243	22.7673	112.541	125.012	49.08	9.90323	95.5444	-3.15991	0.0001314	0.000447551	-	- && P18153.2 RecName: Full=37 kDa salivary gland allergen Aed a 2; AltName: Full=Protein D7; AltName: Allergen=Aed a 2; Flags: Precursor && PF01395:PBP/GOBP family	-
AAEL005407	242.4	257.349	233.826	704.902	702.23	392.64	244.525	599.924	-1.31643	0.000134801	0.000457844	-	- && P22465.3 RecName: Full=Annexin B10; AltName: Full=Annexin X; AltName: Full=Annexin-10 && PF00191:Annexin	-
AAEL013001	14.544	12.2091	19.9983	79.8433	45.5292	73.62	15.5838	66.3308	-2.05324	0.000136228	0.000462144	-	- && - && PF09995:Uncharacterized protein conserved in bacteria (DUF2236)	-
AAEL006434	511.465	346.643	1148.21	2234.85	2453.95	2445.82	668.772	2378.21	-1.82803	0.000136237	0.000462144	-	- && O62589.2 RecName: Full=Serine protease gd; AltName: Full=Protein gastrulation defective; Flags: Precursor && PF00089:Trypsin	Trypsin
AAEL010891	92.1122	94.0819	114.144	246.374	228.418	220.86	100.113	231.884	-1.21038	0.000136407	0.000462431	-	- && Q9VY86.3 RecName: Full=TM2 domain-containing protein CG11103; Flags: Precursor && PF05154:TM2 domain	TM2
AAEL012864	7.27201	10.7727	32.6126	102.656	151.25	57.26	16.8858	103.722	-2.58284	0.000137349	0.000465479	-	- && - && -	-
AAEL018114	4.84801	22.0243	20.9213	64.635	70.9947	139.06	15.9312	91.5632	-2.32763	0.000139428	0.000471937	-	- && - && -	-
AAEL024747	252.096	405.534	745.474	2697.18	1295.65	1374.24	467.701	1789.02	-1.93271	0.000140023	0.000473642	-	- && Q93615.2 RecName: Full=Probable electron transfer flavoprotein subunit alpha, mitochondrial; Short=Alpha-ETF; Flags: Precursor && PF00766:Electron transfer flavoprotein FAD-binding domain	-
AAEL011966	0	0	0	4.56247	3.08672	40.9	0	16.1831	-7.04535	0.000140062	0.000473642	-	- && Q9VBV3.1 RecName: Full=Protein takeout; Flags: Precursor && PF06585:Haemolymph juvenile hormone binding protein (JHBP)	-
AAEL029007	1027.78	1578.09	1849.99	4803.52	5376.3	2683.04	1485.29	4287.62	-1.53027	0.000140415	0.000474538	-	1.1.1.35 (3-hydroxyacyl-CoA dehydrogenase)%3B4.2.1.17 (Enoyl-CoA hydratase) && Q16836.3 RecName: Full=Hydroxyacyl-coenzyme A dehydrogenase, mitochondrial; Short=HCDH; AltName: Full=Medium and short-chain L-3-hydroxyacyl-coenzyme A dehydrogenase; AltName: Full=Short-chain 3-hydroxyacyl-CoA dehydrogenase; Flags: Precursor && PF02737:3-hydroxyacyl-CoA dehydrogenase, NAD binding domain|PF00725:3-hydr…	3HCDH_N
AAEL002141	0	3.83031	5.84565	36.4998	47.0726	16.36	3.22532	33.3108	-3.17423	0.000142611	0.000481662	-	- && P42891.2 RecName: Full=Endothelin-converting enzyme 1; Short=ECE-1 && PF01431:Peptidase family M13|PF05649:Peptidase family M13	-
AAEL010960	140.592	176.673	308.896	678.288	560.241	564.42	208.72	600.983	-1.51569	0.000143584	0.000484645	-	- && Q5R9W8.1 RecName: Full=Probable Xaa-Pro aminopeptidase 3; Short=X-Pro aminopeptidase 3; AltName: Full=Aminopeptidase P3; Short=APP3 && PF00557:Metallopeptidase family M24|PF05195:Aminopeptidase P, N-terminal domain	Peptidase_M24
AAEL022646	0	0	0.307666	3.04165	1.54336	73.62	0.102555	26.0683	-6.79592	0.00014448	0.000487366	-	- && Q17025.3 RecName: Full=Chymotrypsin-2; AltName: Full=AnChym2; Flags: Precursor && PF00089:Trypsin	Trypsin
AAEL001100	38.7841	52.6667	117.221	374.883	183.66	310.84	69.5571	289.794	-2.02631	0.000145037	0.000489095	-	3.1.3.3 (Phosphoserine phosphatase) && Q9VSY6.1 RecName: Full=Phosphoserine phosphatase; Short=PSP; Short=PSPase; AltName: Full=O-phosphoserine phosphohydrolase && -	-
AAEL010738	9.69602	9.57576	20.3059	73.76	60.1911	49.08	13.1926	61.0104	-2.19148	0.000145183	0.000489436	-	- && Q32LP4.1 RecName: Full=Sodium-driven chloride bicarbonate exchanger; AltName: Full=Solute carrier family 4 member 10 && PF00955:HCO3- transporter family|PF07565:Band 3 cytoplasmic domain	Band_3_cyto
AAEL000641	5417.65	5470.39	6236.07	16126.1	13468.9	9423.36	5708.04	13006.1	-1.18906	0.0001459	0.000491244	-	5.3.4.1 (Protein disulfide-isomerase) && P54399.1 RecName: Full=Protein disulfide-isomerase; Short=PDI; Short=dPDI; Flags: Precursor && PF13848:Thioredoxin-like domain|PF00085:Thioredoxin	-
AAEL001065	77.5681	73.494	156.602	266.905	328.736	409	102.555	334.88	-1.67578	0.000146893	0.000494281	-	- && Q9NPB0.1 RecName: Full=SAYSvFN domain-containing protein 1 && PF10260:Uncharacterized conserved domain (SAYSvFN)	-
AAEL001869	693.265	682.513	697.17	1380.15	1319.57	1202.46	690.983	1300.73	-0.917346	0.000147584	0.000496185	-	6.3.5.2 (GMP synthase (glutamine-hydrolyzing)) && P49915.1 RecName: Full=GMP synthase [glutamine-hydrolyzing]; AltName: Full=GMP synthetase; AltName: Full=Glutamine amidotransferase && PF00958:GMP synthase C terminal domain|PF00117:Glutamine amidotransferase class-I|PF02540:NAD synthase	GATase
AAEL006735	210.888	349.515	347.97	709.464	780.17	687.12	302.791	725.585	-1.25122	0.00014813	0.000497826	-	- && Q9VVX0.1 RecName: Full=Protein Gemin2 && PF04938:Survival motor neuron (SMN) interacting protein 1 (SIP1)	-
AAEL026670	9.69602	11.2515	15.6909	41.8227	52.4743	73.62	12.2128	55.9723	-2.06327	0.000154046	0.000516432	-	- && P36513.1 RecName: Full=UDP-glucuronosyltransferase 2B14; Short=UDPGT 2B14; AltName: Full=EGT12; Flags: Precursor && PF00201:UDP-glucoronosyl and UDP-glucosyl transferase	UDPGT
AAEL019621	96.9602	88.8152	94.4533	199.228	252.34	196.32	93.4096	215.963	-1.23037	0.000156734	0.000524797	-	- && Q8BUV8.2 RecName: Full=Protein GPR107; Flags: Precursor && PF06814:Lung seven transmembrane receptor	-
AAEL021998	0	0.478788	0.307666	2.28124	3.08672	81.8	0.262151	29.056	-5.9735	0.000156934	0.000525003	-	- && - && -	-
AAEL019578	21.816	50.9909	82.4544	237.249	198.322	171.78	51.7538	202.45	-1.9285	0.000159842	0.000533724	-	- && - && -	-
AAEL014704	189.072	222.397	262.439	622.017	665.961	384.46	224.636	557.479	-1.32424	0.000160124	0.000534499	-	- && Q803X4.1 RecName: Full=DDB1- and CUL4-associated factor 13; AltName: Full=WD repeat and SOF domain-containing protein 1 && PF00400:WD domain, G-beta repeat|PF04158:Sof1-like domain	WD40
AAEL025567	315.121	466.34	522.109	1256.2	1428.38	785.28	434.523	1156.62	-1.41558	0.000160491	0.00053556	-	1.11.1.15 (Transferred entry: 1.11.1.24) && Q9Z0V5.1 RecName: Full=Peroxiredoxin-4; AltName: Full=Antioxidant enzyme AOE372; AltName: Full=Peroxiredoxin IV; Short=Prx-IV; AltName: Full=Thioredoxin peroxidase AO372; AltName: Full=Thioredoxin-dependent peroxide reductase A0372; Flags: Precursor && PF10417:C-terminal domain of 1-Cys peroxiredoxin|PF00578:AhpC/TSA family	-
AAEL026672	96.9602	189.121	207.982	364.998	567.186	556.24	164.688	496.141	-1.56459	0.000160844	0.000536573	-	- && - && PF00096:Zinc finger, C2H2 type	zf-C2H2
AAEL010582	36.3601	12.6879	25.8439	105.697	69.4513	139.06	24.964	104.736	-2.10147	0.000160911	0.000536635	GSTD11	- && P42860.2 RecName: Full=Glutathione S-transferase 1-1; AltName: Full=GST class-theta && PF00043:Glutathione S-transferase, C-terminal domain|PF02798:Glutathione S-transferase, N-terminal domain	GST_N
AAEL011830	176.952	196.064	287.36	606.809	565.642	449.9	220.125	540.784	-1.29881	0.000162384	0.000541047	-	4.2.1.109 (Methylthioribulose 1-phosphate dehydratase) && Q16NX0.1 RecName: Full=Probable methylthioribulose-1-phosphate dehydratase; Short=MTRu-1-P dehydratase && PF00596:Class II Aldolase and Adducin N-terminal domain	Aldolase_II
AAEL008367	176.952	68.2273	112.298	362.717	296.326	548.06	119.159	402.367	-1.76237	0.000163992	0.000545736	-	5.2.1.8 (Peptidylprolyl isomerase) && P45878.1 RecName: Full=Peptidyl-prolyl cis-trans isomerase FKBP2; Short=PPIase FKBP2; AltName: Full=13 kDa FK506-binding protein; Short=13 kDa FKBP; Short=FKBP-13; AltName: Full=FK506-binding protein 2; Short=FKBP-2; AltName: Full=Immunophilin FKBP13; AltName: Full=Rotamase; Flags: Precursor && PF00254:FKBP-type peptidyl-prolyl cis-trans isomerase	FKBP_C
AAEL025853	9.69602	4.0697	5.53798	39.5414	33.1823	24.54	6.43457	32.4212	-2.57753	0.000164045	0.000545746	-	- && - && -	-
AAEL000942	223.008	279.612	397.504	841.776	740.814	646.22	300.042	742.937	-1.3053	0.000166175	0.000552324	-	- && Q6PBF7.1 RecName: Full=ER membrane protein complex subunit 4; AltName: Full=Transmembrane protein 85 && PF06417:Protein of unknown function (DUF1077)	-
AAEL022775	14.544	14.1243	35.3815	79.8433	97.2318	106.34	21.3499	94.4717	-2.07452	0.000166834	0.000554278	-	- && P21845.2 RecName: Full=Tryptase beta-2; Short=Tryptase-2; AltName: Full=Mast cell protease 6; Short=mMCP-6; Flags: Precursor && PF00089:Trypsin	Trypsin
AAEL024777	0	2.63333	4.61498	45.6247	18.5203	24.54	2.41611	29.5617	-3.34116	0.000167222	0.000555296	-	- && - && PF12796:Ankyrin repeats (3 copies)|PF05729:NACHT domain|PF13637:Ankyrin repeats (many copies)	NACHT
AAEL020269	0	1.91515	1.23066	25.854	51.7026	0	1.04861	25.8522	-4.4022	0.000167982	0.00055748	-	- && Q175F8.1 RecName: Full=Putative oxidoreductase GLYR1 homolog; AltName: Full=Glyoxylate reductase 1 homolog; AltName: Full=Nuclear protein NP60 homolog && PF00855:PWWP domain|PF14833:NAD-binding of NADP-dependent 3-hydroxyisobutyrate dehydrogenase|PF03446:NAD binding domain of 6-phosphogluconate dehydrogenase	NAD_binding_2
AAEL011842	67.8721	115.388	125.528	239.53	291.695	319.02	102.929	283.415	-1.41685	0.000168591	0.00055933	-	- && Q6GQ22.1 RecName: Full=Kidney mitochondrial carrier protein 1; AltName: Full=Solute carrier family 25 member 30 && PF00153:Mitochondrial carrier protein	Mito_carr
AAEL021152	0	0.478788	0	5.32288	13.1186	24.54	0.159596	14.3272	-5.44431	0.000169703	0.000562845	-	- && - && -	-
AAEL010834	256.944	264.052	245.517	594.642	627.377	425.36	255.504	549.126	-1.12441	0.000171733	0.000569231	-	- && Q62848.1 RecName: Full=ADP-ribosylation factor GTPase-activating protein 1; Short=ARF GAP 1; AltName: Full=ADP-ribosylation factor 1 GTPase-activating protein; Short=ARF1 GAP; AltName: Full=ARF1-directed GTPase-activating protein && PF01412:Putative GTPase activating protein for Arf	-
AAEL020180	16.968	33.0364	46.4575	156.645	186.747	65.44	32.154	136.277	-2.08094	0.000171971	0.000569847	-	- && - && -	-
AAEL017144	5146.16	1029.39	3842.74	10475.4	11931	29096.3	3339.43	17167.6	-2.36211	0.00017215	0.000570266	-	- && - && -	-
AAEL014828	198.768	121.133	157.832	333.821	388.156	433.54	159.245	385.172	-1.28045	0.00017675	0.000584081	-	- && - && PF12259:Protein of unknown function (DUF3609)	-
AAEL021257	9.69602	3.59091	11.999	52.4684	19.292	188.14	8.42863	86.6335	-3.29831	0.000176848	0.00058412	-	- && P28175.1 RecName: Full=Limulus clotting factor C; Short=FC; Contains: RecName: Full=Limulus clotting factor C heavy chain; Contains: RecName: Full=Limulus clotting factor C light chain; Contains: RecName: Full=Limulus clotting factor C chain A; Contains: RecName: Full=Limulus clotting factor C chain B; Flags: Precursor && PF00089:Trypsin	Trypsin
AAEL000938	19.392	56.9758	59.9948	164.249	172.857	155.42	45.4542	164.175	-1.79265	0.000176869	0.00058412	-	2.1.1.229 (tRNA (carboxymethyluridine(34)-5-O)-methyltransferase) && Q07G10.2 RecName: Full=Alkylated DNA repair protein alkB homolog 8; AltName: Full=Probable alpha-ketoglutarate-dependent dioxygenase ABH8; AltName: Full=S-adenosyl-L-methionine-dependent tRNA methyltransferase ABH8; AltName: Full=tRNA (carboxymethyluridine(34)-5-O)-methyltransferase ABH8 && PF13532:2OG-Fe(II) oxygenase superfami…	Methyltransf_11
AAEL013478	38.7841	66.5516	58.4565	152.082	144.304	163.6	54.5974	153.329	-1.43299	0.000177602	0.000585828	-	- && Q6GNY8.1 RecName: Full=Transmembrane protein 39A-B [Xenopus laevis] && PF10271:Putative transmembrane protein	-
AAEL020467	19.392	22.0243	34.4585	102.656	110.35	57.26	25.2916	90.0887	-1.85674	0.000177782	0.000586244	-	- && O70469.1 RecName: Full=Docking protein 2; AltName: Full=Dok-related protein; Short=Dok-R; AltName: Full=Downstream of tyrosine kinase 2; AltName: Full=IL-four receptor-interacting protein; Short=FRIP; AltName: Full=p56(dok-2) && PF02174:PTB domain (IRS-1 type)	-
AAEL005991	1711.35	1633.15	3177.88	7420.1	5042.16	5431.52	2174.12	5964.6	-1.4556	0.000177997	0.000586776	-	- && P34519.1 RecName: Full=Putative tricarboxylate transport protein, mitochondrial; AltName: Full=Citrate transport protein; Short=CTP; Flags: Precursor && PF00153:Mitochondrial carrier protein	Mito_carr
AAEL000064	916.274	927.413	1175.28	1755.03	2328.93	2952.98	1006.32	2345.65	-1.2146	0.000178536	0.000588372	-	- && Q9VG08.2 RecName: Full=L-dopachrome tautomerase yellow-f2; Flags: Precursor && PF03022:Major royal jelly protein	-
AAEL006066	341.785	460.355	447.038	1318.55	1453.08	662.58	416.393	1144.74	-1.46651	0.000179575	0.000591261	-	3.1.1.29 (Aminoacyl-tRNA hydrolase) && O97067.2 RecName: Full=Probable peptidyl-tRNA hydrolase 2; Short=PTH 2 && PF01981:Peptidyl-tRNA hydrolase PTH2	PTH2
AAEL003142	312.697	365.555	409.811	1018.19	1131.28	588.96	362.687	912.812	-1.34176	0.000181146	0.000595889	-	- && Q2TBS2.1 RecName: Full=39S ribosomal protein L21, mitochondrial; Short=L21mt; Short=MRP-L21; Flags: Precursor && PF00829:Ribosomal prokaryotic L21 protein	-
AAEL025126	12.12	1.19697	9.22997	19.0103	13.8903	474.44	7.51565	169.114	-4.5303	0.00018429	0.000605683	-	- && - && -	-
AAEL005354	312.697	193.191	250.44	539.132	546.35	695.3	252.109	593.594	-1.23553	0.000184445	0.00060601	-	- && Q32P85.1 RecName: Full=Dynein light chain roadblock-type 2; AltName: Full=Dynein light chain 2B, cytoplasmic && PF03259:Roadblock/LC7 domain	-
AAEL020885	0	0.957576	5.84565	28.1352	23.9221	57.26	2.26774	36.4391	-3.64169	0.000184574	0.00060609	-	- && - && -	-
AAEL020751	2.424	3.11212	6.46098	17.4895	44.7575	40.9	3.99904	34.3823	-2.94835	0.000184581	0.00060609	-	- && - && -	-
AAEL009043	19.392	10.5333	16.6139	51.708	43.2141	220.86	15.5131	105.261	-2.69661	0.000187392	0.000614394	-	- && Q8SWR2.1 RecName: Full=Bicaudal D-related protein homolog; Short=BICD-related protein homolog && -	-
AAEL006984	12.12	28.9667	91.6844	246.374	246.938	237.22	44.257	243.511	-2.41297	0.000190576	0.000623704	CYP6AG5	- && Q9VMT5.1 RecName: Full=Probable cytochrome P450 28d1; AltName: Full=CYPXXVIIID1 && PF00067:Cytochrome P450	p450
AAEL026787	21.816	14.1243	40.9195	66.1558	119.611	237.22	25.6199	140.995	-2.3858	0.000191548	0.000626697	-	- && Q54FB7.1 RecName: Full=Xanthine dehydrogenase; Short=XD && PF01799:[2Fe-2S] binding domain|PF02738:Molybdopterin-binding domain of aldehyde dehydrogenase|PF03450:CO dehydrogenase flavoprotein C-terminal domain|PF00941:FAD binding domain in molybdopterin dehydrogenase|PF01315:Aldehyde oxidase and xanthine dehydrogenase, a/b hammerhead domain	-
AAEL012175	11613.4	11376	22166.4	40077.5	45757.6	34102.4	15051.9	39979.2	-1.40928	0.000192574	0.000629484	-	7.1.2.2 (H(+)-transporting two-sector ATPase) && P35381.2 RecName: Full=ATP synthase subunit alpha, mitochondrial; AltName: Full=Protein bellwether; Flags: Precursor && PF02874:ATP synthase alpha/beta family, beta-barrel domain|PF00006:ATP synthase alpha/beta family, nucleotide-binding domain|PF00306:ATP synthase alpha/beta chain, C terminal domain	ATP-synt_ab
AAEL018658	368.449	631.761	1294.35	2737.48	4708.8	1938.66	764.853	3128.31	-2.03098	0.000192724	0.000629597	ND2	7.1.1.2 (NADH:ubiquinone reductase (H(+)-translocating)) && B0FWC6.1 RecName: Full=NADH-ubiquinone oxidoreductase chain 2; AltName: Full=NADH dehydrogenase subunit 2 && PF00361:Proton-conducting membrane transporter	-
AAEL009202	113.928	124.724	162.447	314.811	334.138	278.12	133.7	309.023	-1.20843	0.000194821	0.000636065	-	- && - && PF11705:DNA-directed RNA polymerase III subunit Rpc31	-
AAEL027941	19.392	11.7303	17.5369	72.2391	78.7115	32.72	16.2198	61.2235	-2.05772	0.000197252	0.000643423	-	- && - && -	-
AAEL007881	402.385	331.8	786.086	1372.54	1317.26	1930.48	506.757	1540.09	-1.59636	0.000198387	0.000646541	-	2.3.1.181 (Lipoyl(octanoyl) transferase)%3B6.3.1.20 (Lipoate--protein ligase) && Q8VCM4.1 RecName: Full=Lipoyltransferase 1, mitochondrial; AltName: Full=Lipoate biosynthesis protein; AltName: Full=Lipoate-protein ligase; AltName: Full=Lipoyl ligase; Flags: Precursor && -	-
AAEL020205	232.704	128.794	184.907	447.122	428.283	441.72	182.135	439.042	-1.28704	0.000201843	0.000657017	-	- && Q09575.1 RecName: Full=Uncharacterized protein K02A2.6 && PF00078:Reverse transcriptase (RNA-dependent DNA polymerase)|PF00665:Integrase core domain|PF05180:DNL zinc finger	RVT_1
AAEL005503	2.424	1.91515	5.23032	27.3748	36.269	16.36	3.18982	26.668	-3.0788	0.000201963	0.00065721	-	- && - && -	-
AAEL003393	4542.58	4433.1	9791.77	19608.7	20180.2	14830.3	6255.82	18206.4	-1.54113	0.000203573	0.000661955	-	7.1.2.2 (H(+)-transporting two-sector ATPase) && Q05825.3 RecName: Full=ATP synthase subunit beta, mitochondrial; Flags: Precursor && PF00306:ATP synthase alpha/beta chain, C terminal domain|PF02874:ATP synthase alpha/beta family, beta-barrel domain|PF00006:ATP synthase alpha/beta family, nucleotide-binding domain	ATP-synt_ab
AAEL004107	109.08	53.6243	78.7624	206.072	197.55	310.84	80.489	238.154	-1.56632	0.000204418	0.000664404	-	2.7.4.6 (Nucleoside-diphosphate kinase) && O88425.1 RecName: Full=Nucleoside diphosphate kinase 6; Short=NDK 6; Short=NDP kinase 6; AltName: Full=nm23-M6 && PF00334:Nucleoside diphosphate kinase	NDK
AAEL025176	9.69602	6.70303	22.4596	68.4371	58.6478	81.8	12.9529	69.6283	-2.3524	0.000204707	0.000665146	-	- && - && -	-
AAEL015336	16.968	9.57576	10.4606	33.4581	50.931	106.34	12.3348	63.5764	-2.32601	0.000208214	0.000675787	-	- && - && PF13417:Glutathione S-transferase, N-terminal domain	-
AAEL024179	305.425	234.127	263.362	481.341	615.802	646.22	267.638	581.121	-1.11702	0.000208665	0.00067659	-	- && Q0P483.1 RecName: Full=Mitochondrial coenzyme A transporter SLC25A42; AltName: Full=Solute carrier family 25 member 42 && PF00153:Mitochondrial carrier protein	Mito_carr
AAEL026171	0	0	0	3.80206	4.63009	32.72	0	13.7174	-6.78664	0.00021016	0.00068103	-	- && - && -	-
AAEL021032	36.3601	34.7121	102.145	415.185	160.51	229.04	57.7391	268.245	-2.20069	0.000210288	0.000681243	-	- && - && -	-
AAEL026924	7.27201	16.5182	23.9979	66.1558	54.7894	139.06	15.9294	86.6684	-2.25638	0.000214046	0.000692181	-	- && - && -	-
AAEL009513	0	9.57576	36.9199	192.384	125.784	106.34	15.4985	141.503	-3.10149	0.000215585	0.000696327	-	- && - && PF07690:Major Facilitator Superfamily	MFS_1
AAEL005944	179.376	92.6455	128.604	338.383	295.554	556.24	133.542	396.726	-1.56404	0.00021936	0.000707471	mRpS23	- && Q8VE22.1 RecName: Full=28S ribosomal protein S23, mitochondrial; Short=MRP-S23; Short=S23mt && PF10484:Mitochondrial ribosomal protein S23	-
AAEL013303	0	0	0	8.36453	31.6389	0	0	13.3345	-7.12679	0.000227749	0.000732354	-	- && - && -	-
AAEL000173	147.864	77.5637	71.9938	291.998	223.788	376.28	99.1406	297.355	-1.59927	0.000229304	0.000736917	-	- && Q2TBX7.1 RecName: Full=Coiled-coil domain-containing protein 86 && PF03879:Cgr1 family	-
AAEL001331	312.697	276.979	337.202	917.817	687.568	531.7	308.959	712.362	-1.22083	0.000229468	0.000737227	-	- && Q7JZB4.1 RecName: Full=Mannose-1-phosphate guanyltransferase beta; AltName: Full=GDP-mannose pyrophosphorylase B; AltName: Full=GTP-mannose-1-phosphate guanylyltransferase beta && PF00483:Nucleotidyl transferase|PF00132:Bacterial transferase hexapeptide (six repeats)	Hexapep
AAEL002831	63.0241	56.9758	59.3795	120.145	159.738	212.68	59.7931	164.188	-1.41168	0.000229712	0.000737794	-	- && Q5F359.1 RecName: Full=Trafficking protein particle complex subunit 5 && PF04051:Transport protein particle (TRAPP) component	TRAPP_Bet3
AAEL005454	426.625	611.891	573.181	1108.68	1173.73	1063.4	537.232	1115.27	-1.04954	0.000234449	0.000751692	-	- && Q7ZZ25.2 RecName: Full=ATPase family AAA domain-containing protein 1-A && PF00004:ATPase family associated with various cellular activities (AAA)	AAA
AAEL021941	38.7841	56.0182	151.064	263.863	376.58	384.46	81.9554	341.634	-2.02666	0.000238981	0.000765301	-	- && - && -	-
AAEL001541	118.776	172.124	165.524	357.394	329.508	343.56	152.142	343.487	-1.15539	0.00024105	0.000771702	-	- && Q9V564.1 RecName: Full=Conserved oligomeric Golgi complex subunit 6; Short=COG complex subunit 6; AltName: Full=Component of oligomeric Golgi complex 6 && -	-
AAEL004739	1677.41	1353.77	1842.3	2990.7	4525.91	3263.82	1624.5	3593.48	-1.147	0.000241815	0.000773695	-	- && P49748.1 RecName: Full=Very long-chain specific acyl-CoA dehydrogenase, mitochondrial; Short=VLCAD; Flags: Precursor && PF02771:Acyl-CoA dehydrogenase, N-terminal domain|PF02770:Acyl-CoA dehydrogenase, middle domain|PF00441:Acyl-CoA dehydrogenase, C-terminal domain	-
AAEL001830	356.329	318.394	343.662	738.36	711.49	572.6	339.462	674.15	-1.00594	0.000242571	0.000775885	-	2.5.1.59 (Protein geranylgeranyltransferase type I) && P53610.1 RecName: Full=Geranylgeranyl transferase type-1 subunit beta; AltName: Full=Geranylgeranyl transferase type I subunit beta; Short=GGTase-I-beta; AltName: Full=Type I protein geranyl-geranyltransferase subunit beta && PF00432:Prenyltransferase and squalene oxidase repeat	-
AAEL006138	0	3.59091	4.92265	5.32288	37.0407	139.06	2.83785	60.4745	-4.09135	0.000248244	0.00079263	-	- && Q16927.2 RecName: Full=Vitellogenin-A1; Short=VG; AltName: Full=PVG1; Contains: RecName: Full=Vitellin light chain; Short=VL; Contains: RecName: Full=Vitellin heavy chain; Short=VH; Flags: Precursor && PF01347:Lipoprotein amino terminal region|PF09172:Domain of unknown function (DUF1943)	Vitellogenin_N
AAEL002503	300.577	194.867	446.115	901.088	915.986	752.56	313.853	856.545	-1.45193	0.000249837	0.00079725	-	- && Q9XZF0.1 RecName: Full=Protein yippee && PF03226:Yippee zinc-binding/DNA-binding /Mis18, centromere assembly	-
AAEL003676	574.489	664.558	984.53	1829.55	1966.24	1456.04	741.192	1750.61	-1.24035	0.000251552	0.000802015	-	- && Q9CZX5.2 RecName: Full=PIN2/TERF1-interacting telomerase inhibitor 1; AltName: Full=67-11-3 protein; AltName: Full=LPTS1; AltName: Full=Liver-related putative tumor suppressor; AltName: Full=Pin2-interacting protein X1; AltName: Full=TRF1-interacting protein 1 && PF01585:G-patch domain	G-patch
AAEL028849	29.0881	3.11212	2.76899	101.135	14.6619	433.54	11.6564	183.112	-4.09576	0.000251874	0.000802573	-	- && - && -	-
AAEL004288	993.842	1122.28	2026.29	4329.03	4396.27	2781.2	1380.8	3835.5	-1.47436	0.000252506	0.000804349	-	3.1.3.16 (Protein-serine/threonine phosphatase) && Q9CQR6.1 RecName: Full=Serine/threonine-protein phosphatase 6 catalytic subunit; Short=PP6C; Contains: RecName: Full=Serine/threonine-protein phosphatase 6 catalytic subunit, N-terminally processed >Q64620.2 RecName: Full=Serine/threonine-protein phosphatase 6 catalytic subunit; Short=PP6C; AltName: Full=Protein phosphatase V; Short=PP-V; Contain…	Metallophos
AAEL002158	5657.63	7634.28	10942.4	26025.1	24516.3	14838.5	8078.11	21793.3	-1.43193	0.000254387	0.000809629	-	1.16.3.1 (Ferroxidase) && O46119.1 RecName: Full=Ferritin heavy chain && -	-
AAEL013169	24.24	17.2364	31.9972	98.8536	70.9947	81.8	24.4912	83.8827	-1.78222	0.000257545	0.000818961	-	- && H3ZPL1.1 RecName: Full=Aromatic-amino-acid aminotransferase 1; Short=ARAT-I; Short=AROAT && PF00155:Aminotransferase class I and II	Aminotran_1_2
AAEL004229	60.6001	70.6213	242.748	726.954	327.965	744.38	124.657	599.766	-2.24693	0.000261915	0.00083164	GSTT4	2.5.1.18 (Glutathione transferase) && Q64471.4 RecName: Full=Glutathione S-transferase theta-1; AltName: Full=GST class-theta-1 && PF00043:Glutathione S-transferase, C-terminal domain	GST_C
AAEL020867	0	0	0	6.0833	2.31504	32.72	0	13.7061	-6.79986	0.000262058	0.000831854	-	- && - && -	-
AAEL004347	421.777	422.531	543.953	914.015	913.671	948.88	462.753	925.522	-0.994894	0.00026392	0.000837519	-	- && Q17D30.1 RecName: Full=Eukaryotic translation initiation factor 3 subunit M; Short=eIF3m && PF01399:PCI domain	-
AAEL009078	1195.03	671.74	1510.33	2932.91	2829.75	2961.16	1125.7	2907.94	-1.36962	0.00027185	0.000861263	-	- && Q4R4E0.1 RecName: Full=NADH dehydrogenase [ubiquinone] 1 beta subcomplex subunit 5, mitochondrial; AltName: Full=Complex I-SGDH; Short=CI-SGDH; AltName: Full=NADH-ubiquinone oxidoreductase SGDH subunit; Flags: Precursor [Macaca fascicularis] && PF09781:NADH:ubiquinone oxidoreductase, NDUFB5/SGDH subunit	-
AAEL024921	0	0.478788	0.922997	9.12494	4.63009	49.08	0.467262	20.945	-4.76597	0.000271878	0.000861263	-	- && Q2KJD2.1 RecName: Full=Vesicle-associated membrane protein 3; Short=VAMP-3; AltName: Full=Synaptobrevin-3 && PF00957:Synaptobrevin	-
AAEL005162	501.769	381.594	475.343	917.817	826.471	1047.04	452.902	930.443	-1.03519	0.000272125	0.000861545	mRpL11	- && Q9VFJ2.1 RecName: Full=39S ribosomal protein L11, mitochondrial; Short=L11mt; Short=MRP-L11; Flags: Precursor && PF00298:Ribosomal protein L11, RNA binding domain|PF03946:Ribosomal protein L11, N-terminal domain	-
AAEL022547	0	0	2.15366	41.8227	24.6938	8.18	0.717886	24.8988	-4.85412	0.000274922	0.000869638	-	- && - && -	-
AAEL017437	1982.84	2370.96	2385.33	4505.44	5080.75	3746.44	2246.38	4444.21	-0.985652	0.000279691	0.00088344	-	- && Q4R779.1 RecName: Full=Nucleolar protein 58; AltName: Full=Nucleolar protein 5 && PF08156:NOP5NT (NUC127) domain|PF01798:snoRNA binding domain, fibrillarin	-
AAEL013046	19.392	28.7273	31.6896	79.0829	125.012	65.44	26.603	89.8451	-1.75745	0.000290003	0.000912566	-	- && P18172.4 RecName: Full=Glucose dehydrogenase [FAD, quinone]; Contains: RecName: Full=Glucose dehydrogenase [FAD, quinone] short protein; Flags: Precursor && PF00732:GMC oxidoreductase|PF05199:GMC oxidoreductase	-
AAEL008165	29.0881	22.0243	73.2244	177.936	177.487	147.24	41.4456	167.554	-1.99868	0.000295425	0.000928821	-	- && O45782.2 RecName: Full=Arrestin domain-containing protein 17; AltName: Full=Calcineurin-interacting protein 1 && PF02752:Arrestin (or S-antigen), C-terminal domain|PF00339:Arrestin (or S-antigen), N-terminal domain	-
AAEL004923	0	0.718182	5.23032	47.1455	101.862	0	1.98283	49.6692	-4.48103	0.000301731	0.000947003	-	- && P12391.1 RecName: Full=Neuronal acetylcholine receptor subunit beta-3; Flags: Precursor && PF02931:Neurotransmitter-gated ion-channel ligand binding domain	Neur_chan_LBD
AAEL010900	487.225	622.664	563.643	1094.99	1233.92	989.78	557.844	1106.23	-0.989314	0.000302687	0.000949454	-	- && O15131.2 RecName: Full=Importin subunit alpha-6; AltName: Full=Karyopherin subunit alpha-5 && PF16186:Atypical Arm repeat|PF01749:Importin beta binding domain|PF00514:Armadillo/beta-catenin-like repeat	Arm
AAEL005163	215.736	208.273	191.06	374.123	441.402	425.36	205.023	413.628	-1.01306	0.000302838	0.000949656	-	- && A4QND5.1 RecName: Full=60S ribosome subunit biogenesis protein NIP7 homolog && PF03657:Uncharacterised protein family (UPF0113)	-
AAEL006025	271.489	291.103	320.895	559.663	577.989	580.78	294.496	572.811	-0.953135	0.000305522	0.000957245	-	- && Q60864.1 RecName: Full=Stress-induced-phosphoprotein 1; Short=STI1; Short=mSTI1; AltName: Full=Hsc70/Hsp90-organizing protein; Short=Hop && PF13414:TPR repeat|PF00515:Tetratricopeptide repeat	TPR_1
[truncated: 1,260 more rows]
