# Supplementary material for: Aedes aegypti Hemocytes Mediate Antiviral Immunity
Source: Int J Mol Sci. 2025 Sep 9;26(18):8779. doi: 10.3390/ijms26188779 (PMC12470020; doi:10.3390/ijms26188779)
Supplement: Supplementary file 1 [file ijms-26-08779-s001.zip › Supplementary Tables/Supplementary Table S3.xlsx]

## Sheet: HcvsFB.up_KEGGenrich
KEGGID	Description	GeneRatio	BgRatio	pvalue	padj	geneID	geneName	keggID	Count
aag03030	DNA replication	30/715	34/2906	5.47946e-15	6.35617e-13	AAEL007692/AAEL010085/AAEL002810/AAEL004698/AAEL012546/AAEL010086/AAEL007007/AAEL011811/AAEL003510/AAEL012545/AAEL014314/AAEL014283/AAEL008247/AAEL000201/AAEL000999/AAEL002800/AAEL009465/AAEL002785/AAEL005870/AAEL006788/AAEL001324/AAEL017101/AAEL017566/AAEL003935/AAEL010249/AAEL027722/AAEL014250/AAEL007291/AAEL012826/AAEL020929	-/-/-/-/-/-/-/-/-/-/-/-/-/-/-/-/-/-/-/-/-/-/-/-/-/-/-/-/-/-	aag:5569499/aag:5572871/aag:5576119/aag:5565269/aag:5580252/aag:5564603/aag:5568669/aag:5575417/aag:5578367/aag:5580247/aag:5564098/aag:5564021/aag:5570317/aag:5570012/aag:5567850/aag:5576108/aag:5571978/aag:5576109/aag:5579829/aag:5579952/aag:5570075/aag:23687521/aag:23687986/aag:5563778/aag:5573068/aag:5563848/aag:5563946/aag:5569011/aag:5576838/aag:110675521	30
aag03430	Mismatch repair	16/715	18/2906	1.44921e-08	8.40542e-07	AAEL011780/AAEL012545/AAEL006209/AAEL026487/AAEL009465/AAEL005858/AAEL006788/AAEL027688/AAEL001324/AAEL017566/AAEL003935/AAEL027722/AAEL014250/AAEL007291/AAEL012826/AAEL020929	-/-/-/-/-/-/-/-/-/-/-/-/-/-/-/-	aag:5575374/aag:5580247/aag:5567596/aag:5578399/aag:5571978/aag:5579834/aag:5579952/aag:5565480/aag:5570075/aag:23687986/aag:5563778/aag:5563848/aag:5563946/aag:5569011/aag:5576838/aag:110675521	16
aag03460	Fanconi anemia pathway	21/715	28/2906	2.4834e-08	9.60248e-07	AAEL004562/AAEL002250/AAEL006080/AAEL018312/AAEL026487/AAEL007683/AAEL011287/AAEL009999/AAEL011993/AAEL005858/AAEL021400/AAEL011307/AAEL006715/AAEL004039/AAEL014250/AAEL007291/AAEL014774/AAEL012826/AAEL011603/AAEL021953/AAEL005539	-/-/-/-/-/-/-/-/-/-/-/-/-/-/-/-/-/-/-/-/-	aag:5565054/aag:5574088/aag:5567402/aag:5564168/aag:5578399/aag:5569510/aag:5574653/aag:5572734/aag:5575682/aag:5579834/aag:5575911/aag:5574670/aag:5568276/aag:5563972/aag:5563946/aag:5569011/aag:5565252/aag:5576838/aag:5575045/aag:5571977/aag:5566660	21
aag03440	Homologous recombination	19/715	25/2906	8.34362e-08	2.41965e-06	AAEL006080/AAEL007683/AAEL009999/AAEL011993/AAEL013962/AAEL011307/AAEL003935/AAEL027722/AAEL004039/AAEL023601/AAEL014250/AAEL015060/AAEL002647/AAEL007291/AAEL014774/AAEL012826/AAEL005245/AAEL002341/AAEL011603	-/-/-/-/-/-/-/-/-/-/-/-/-/-/-/-/-/-/-	aag:5567402/aag:5569510/aag:5572734/aag:5575682/aag:5579029/aag:5574670/aag:5563778/aag:5563848/aag:5563972/aag:5563642/aag:5563946/aag:5566072/aag:5575440/aag:5569011/aag:5565252/aag:5576838/aag:5566192/aag:5574334/aag:5575045	19
aag04120	Ubiquitin mediated proteolysis	45/715	94/2906	5.53118e-07	1.28323e-05	AAEL003371/AAEL023699/AAEL014180/AAEL014519/AAEL015099/AAEL021579/AAEL005646/AAEL021209/AAEL006073/AAEL020341/AAEL012008/AAEL008837/AAEL023762/AAEL006910/AAEL010641/AAEL006633/AAEL015199/AAEL012588/AAEL006929/AAEL000091/AAEL006156/AAEL007353/AAEL028211/AAEL004121/AAEL017357/AAEL002752/AAEL000179/AAEL004064/AAEL008161/AAEL014636/AAEL012693/AAEL003466/AAEL013633/AAEL000116/AAEL020133/AAEL000698/AAE…	-/-/-/-/PIAS1/-/-/-/-/-/-/-/-/-/APG7A/IAP2/-/-/-/-/-/-/-/-/-/-/-/-/-/-/-/-/-/-/-/-/-/-/-/IAP6/-/-/-/PIAS2/-	aag:5578007/aag:110677148/aag:5563854/aag:5572351/aag:5579515/aag:5576280/aag:5566806/aag:5574077/aag:5567422/aag:5564540/aag:5575700/aag:5571156/aag:110680648/aag:5568500/aag:5573644/aag:5568196/aag:5566529/aag:5580255/aag:5568516/aag:5563654/aag:5567550/aag:5569092/aag:5566481/aag:5564183/aag:23687777/aag:5575897/aag:5570014/aag:5564049/aag:5570236/aag:5564816/aag:5576649/aag:5578219/aag:236879…	45
aag04310	Wnt signaling pathway	36/715	70/2906	8.93753e-07	1.72792e-05	AAEL003371/AAEL001976/AAEL019756/AAEL014566/AAEL013823/AAEL019753/AAEL022743/AAEL008634/AAEL019790/AAEL003388/AAEL011648/AAEL010433/AAEL014596/AAEL000433/AAEL019440/AAEL003539/AAEL022496/AAEL009380/AAEL018342/AAEL000661/AAEL017391/AAEL006786/AAEL008696/AAEL028110/AAEL010374/AAEL010470/AAEL007662/AAEL006832/AAEL020203/AAEL018130/AAEL000324/AAEL008234/AAEL022732/AAEL004777/AAEL015271/AAEL013896	-/-/-/-/-/-/-/-/-/-/-/gro/-/-/-/-/-/-/-/-/-/-/-/-/-/-/-/GPRFZ3/-/TAK1/-/-/-/GPRGRK/-/-	aag:5578007/aag:5573184/aag:5572716/aag:5579522/aag:5578710/aag:5573939/aag:5573724/aag:5570857/aag:5577310/aag:5577995/aag:5575093/aag:5573338/aag:5564741/aag:5577324/aag:5576036/aag:5578369/aag:5568475/aag:5571895/aag:5566538/aag:5565437/aag:23687811/aag:5579951/aag:5570959/aag:5578948/aag:5573299/aag:5573370/aag:5569466/aag:5568405/aag:110674862/aag:5568685/aag:5575168/aag:5570297/aag:5578149/…	36
aag04013	MAPK signaling pathway - fly	41/715	86/2906	2.05929e-06	3.41253e-05	AAEL019532/AAEL002769/AAEL007563/AAEL007584/AAEL003326/AAEL008953/AAEL008634/AAEL008829/AAEL008379/AAEL008739/AAEL010433/AAEL010469/AAEL021301/AAEL019500/AAEL004592/AAEL013939/AAEL019866/AAEL003539/AAEL019562/AAEL001876/AAEL021453/AAEL019731/AAEL006786/AAEL001622/AAEL013858/AAEL024653/AAEL010411/AAEL003013/AAEL020915/AAEL021333/AAEL012125/AAEL018130/AAEL013261/AAEL019480/AAEL012071/AAEL012723/AAE…	-/-/DUOX/-/-/-/-/-/-/-/gro/-/-/-/-/-/-/-/-/-/-/-/-/-/-/-/-/-/-/-/-/TAK1/-/-/-/-/-/-/-/-/-	aag:5567173/aag:5575988/aag:5569378/aag:5579958/aag:5577917/aag:5571304/aag:5570857/aag:5571135/aag:5570571/aag:5571016/aag:5573338/aag:5573380/aag:5564363/aag:5579293/aag:5565105/aag:5578960/aag:5574532/aag:5578369/aag:5563780/aag:5572653/aag:110681172/aag:5568326/aag:5579951/aag:5571505/aag:5579530/aag:5568816/aag:5573328/aag:5580276/aag:5570945/aag:5578019/aag:5575840/aag:5568685/aag:5577542/a…	41
aag04068	FoxO signaling pathway	31/715	61/2906	7.22883e-06	0.000104818	AAEL020191/AAEL013390/AAEL009533/AAEL027087/AAEL019753/AAEL022743/AAEL008634/AAEL008379/AAEL011648/AAEL009360/AAEL019440/AAEL018161/AAEL010094/AAEL002903/AAEL005943/AAEL021301/AAEL013939/AAEL023762/AAEL017391/AAEL011093/AAEL008696/AAEL013858/AAEL019825/AAEL024653/AAEL027566/AAEL012339/AAEL000006/AAEL012071/AAEL012723/AAEL013596/AAEL013896	-/-/-/-/-/-/-/-/-/-/-/-/-/p110/-/-/-/-/-/-/-/-/-/-/-/-/-/-/-/-/-	aag:5572162/aag:5577816/aag:5572120/aag:110675562/aag:5573939/aag:5573724/aag:5570857/aag:5570571/aag:5575093/aag:5571876/aag:5576036/aag:5570887/aag:5572876/aag:5576468/aag:5567293/aag:5564363/aag:5578960/aag:110680648/aag:23687811/aag:5574386/aag:5570959/aag:5579530/aag:23687579/aag:5568816/aag:5572069/aag:5577696/aag:5563591/aag:5575808/aag:5576696/aag:5578257/aag:5578896	31
aag04320	Dorso-ventral axis formation	18/715	28/2906	9.14691e-06	0.000117894	AAEL002422/AAEL021429/AAEL003162/AAEL008098/AAEL005049/AAEL013692/AAEL021301/AAEL009189/AAEL013939/AAEL007698/AAEL013858/AAEL024653/AAEL008426/AAEL007823/AAEL023745/AAEL019844/AAEL012071/AAEL012723	-/-/-/PIWI2/-/PIWI3/-/-/-/PIWI4/-/-/-/-/-/-/-/-	aag:5574593/aag:5567743/aag:5577415/aag:5570107/aag:5565963/aag:5578405/aag:5564363/aag:5571599/aag:5578960/aag:5569521/aag:5579530/aag:5568816/aag:5570618/aag:5569680/aag:5573035/aag:5575787/aag:5575808/aag:5576696	18
aag03420	Nucleotide excision repair	20/715	36/2906	6.20247e-05	0.000719486	AAEL010085/AAEL012545/AAEL003893/AAEL002800/AAEL009465/AAEL002785/AAEL018259/AAEL006788/AAEL001324/AAEL003868/AAEL017566/AAEL003935/AAEL027722/AAEL014250/AAEL007291/AAEL012826/AAEL003466/AAEL020929/AAEL026470/AAEL013248	-/-/-/-/-/-/-/-/-/-/-/-/-/-/-/-/-/-/-/-	aag:5572871/aag:5580247/aag:5579175/aag:5576108/aag:5571978/aag:5576109/aag:5577674/aag:5579952/aag:5570075/aag:5579179/aag:23687986/aag:5563778/aag:5563848/aag:5563946/aag:5569011/aag:5576838/aag:5578219/aag:110675521/aag:110677013/aag:5577539	20
aag04070	Phosphatidylinositol signaling system	25/715	50/2906	8.01194e-05	0.00077452	AAEL010766/AAEL001940/AAEL012513/AAEL002903/AAEL003083/AAEL001367/AAEL000386/AAEL009380/AAEL021054/AAEL019709/AAEL021395/AAEL004431/AAEL004727/AAEL002846/AAEL013847/AAEL006921/AAEL000194/AAEL015255/AAEL003143/AAEL011216/AAEL013596/AAEL000372/AAEL005367/AAEL012326/AAEL021520	-/-/-/p110/-/-/-/-/-/-/-/-/-/-/-/-/-/-/-/-/-/-/-/-/-	aag:5573849/aag:5573011/aag:5576419/aag:5576468/aag:5576998/aag:5570350/aag:5576326/aag:5571895/aag:5563948/aag:5575250/aag:5579202/aag:5564766/aag:5565328/aag:5576218/aag:5578809/aag:5568504/aag:5570029/aag:5566784/aag:5577228/aag:5574542/aag:5578257/aag:5575141/aag:5566375/aag:5580239/aag:110681517	25
aag03410	Base excision repair	12/715	17/2906	8.01227e-05	0.00077452	AAEL010085/AAEL010781/AAEL012545/AAEL019990/AAEL002800/AAEL002785/AAEL005870/AAEL017566/AAEL003935/AAEL027722/AAEL003906/AAEL011815	-/-/-/-/-/-/-/-/-/-/-/-	aag:5572871/aag:5573854/aag:5580247/aag:5574747/aag:5576108/aag:5576109/aag:5579829/aag:23687986/aag:5563778/aag:5563848/aag:5563719/aag:5575412	12
aag04391	Hippo signaling pathway - fly	23/715	50/2906	0.000722157	0.00644386	AAEL009057/AAEL019753/AAEL008634/AAEL010046/AAEL011116/AAEL012449/AAEL006460/AAEL019466/AAEL019843/AAEL001809/AAEL013826/AAEL023585/AAEL001389/AAEL019700/AAEL022373/AAEL007658/AAEL009093/AAEL018339/AAEL012756/AAEL019512/AAEL025438/AAEL011197/AAEL011983	-/-/-/-/-/-/-/-/-/-/-/-/-/-/-/-/-/-/-/-/-/-/-	aag:5571432/aag:5573939/aag:5570857/aag:5572775/aag:5574404/aag:5576295/aag:5568014/aag:5566648/aag:5576493/aag:5572422/aag:5578714/aag:5579967/aag:5570347/aag:5579206/aag:5567357/aag:5569475/aag:5571458/aag:5566388/aag:5576770/aag:5579140/aag:110681501/aag:5574526/aag:5575644	23
aag03013	Nucleocytoplasmic transport	37/715	94/2906	0.000918762	0.0076126	AAEL017301/AAEL017526/AAEL012015/AAEL002012/AAEL013522/AAEL004035/AAEL005390/AAEL001716/AAEL010355/AAEL001029/AAEL026104/AAEL019783/AAEL001007/AAEL003735/AAEL014071/AAEL026243/AAEL005635/AAEL020592/AAEL001216/AAEL007521/AAEL004055/AAEL009429/AAEL000435/AAEL014733/AAEL003908/AAEL012989/AAEL004053/AAEL003573/AAEL009392/AAEL002455/AAEL006311/AAEL006050/AAEL027436/AAEL010978/AAEL007858/AAEL004877/AAE…	-/-/-/-/-/-/-/-/-/-/-/-/-/-/-/-/-/-/-/-/-/-/-/-/-/-/-/-/-/-/-/-/-/-/-/-/-	aag:23687721/aag:23687946/aag:5575707/aag:5573171/aag:5578145/aag:5563974/aag:5566446/aag:5572056/aag:5573261/aag:5579893/aag:5572664/aag:5579176/aag:5567843/aag:5578853/aag:5579234/aag:5566793/aag:5566771/aag:5572553/aag:5569076/aag:5569279/aag:5564038/aag:5571942/aag:5577353/aag:5565120/aag:5563712/aag:5577097/aag:5564034/aag:5578550/aag:5571926/aag:5580118/aag:5567856/aag:5567391/aag:110676550…	37
aag04350	TGF-beta signaling pathway	17/715	34/2906	0.00112998	0.00873851	AAEL009047/AAEL007279/AAEL009110/AAEL013939/AAEL019466/AAEL001876/AAEL001321/AAEL017391/AAEL008696/AAEL018059/AAEL018120/AAEL027566/AAEL008022/AAEL012125/AAEL000128/AAEL022732/AAEL013896	-/-/-/-/-/-/-/-/-/-/-/-/-/-/-/-/-	aag:5571407/aag:5568982/aag:5571512/aag:5578960/aag:5566648/aag:5572653/aag:5569799/aag:23687811/aag:5570959/aag:5579816/aag:5566289/aag:5572069/aag:5569918/aag:5575840/aag:5567758/aag:5578149/aag:5578896	17
aag04150	mTOR signaling pathway	33/715	85/2906	0.00225144	0.0163229	AAEL002527/AAEL019756/AAEL014566/AAEL019790/AAEL008179/AAEL006865/AAEL002903/AAEL005943/AAEL021301/AAEL013939/AAEL014161/AAEL004474/AAEL013858/AAEL012035/AAEL024653/AAEL002525/AAEL018120/AAEL001387/AAEL002548/AAEL003919/AAEL006832/AAEL022497/AAEL008234/AAEL027512/AAEL012819/AAEL019922/AAEL012071/AAEL012723/AAEL026811/AAEL013596/AAEL006311/AAEL005798/AAEL003543	-/-/-/-/Rheb/-/p110/-/-/-/-/-/-/-/-/-/-/-/Tsc1/-/GPRFZ3/-/-/-/-/-/-/-/-/-/-/-/-	aag:5574966/aag:5572716/aag:5579522/aag:5577310/aag:5570234/aag:5568448/aag:5576468/aag:5567293/aag:5564363/aag:5578960/aag:5563827/aag:5564884/aag:5579530/aag:5575718/aag:5568816/aag:5574983/aag:5566289/aag:5570328/aag:5580190/aag:5563721/aag:5568405/aag:5566119/aag:5570297/aag:5566776/aag:5576835/aag:5579092/aag:5575808/aag:5576696/aag:5576958/aag:5578257/aag:5567856/aag:5567068/aag:5578355	33
aag00562	Inositol phosphate metabolism	18/715	41/2906	0.00504103	0.0343976	AAEL010766/AAEL002903/AAEL003083/AAEL001367/AAEL000386/AAEL009380/AAEL021054/AAEL021395/AAEL004431/AAEL004727/AAEL002846/AAEL014842/AAEL000194/AAEL008807/AAEL015255/AAEL003143/AAEL000372/AAEL005367	-/p110/-/-/-/-/-/-/-/-/-/-/-/-/-/-/-/-	aag:5573849/aag:5576468/aag:5576998/aag:5570350/aag:5576326/aag:5571895/aag:5563948/aag:5579202/aag:5564766/aag:5565328/aag:5576218/aag:5565995/aag:5570029/aag:5571074/aag:5566784/aag:5577228/aag:5575141/aag:5566375	18
aag04214	Apoptosis - fly	23/715	57/2906	0.00585246	0.0377159	AAEL008953/AAEL008634/AAEL005956/AAEL012143/AAEL013939/AAEL002016/AAEL013826/AAEL023585/AAEL013858/AAEL010411/AAEL019431/AAEL021333/AAEL008426/AAEL000395/AAEL003444/AAEL018130/AAEL011815/AAEL000874/AAEL012071/AAEL003415/AAEL012446/AAEL025438/AAEL011983	-/-/CASPS16/CASPS7/-/-/-/-/-/-/EcR/-/-/USP/CASPS19/TAK1/-/ARK/-/-/IAP6/-/-	aag:5571304/aag:5570857/aag:5567305/aag:5575873/aag:5578960/aag:5573178/aag:5578714/aag:5579967/aag:5579530/aag:5573328/aag:5572184/aag:5578019/aag:5570618/aag:5576337/aag:5578111/aag:5568685/aag:5575412/aag:5567237/aag:5575808/aag:5578090/aag:5576283/aag:110681501/aag:5575644	23
aag04215	Apoptosis - multiple species	11/715	23/2906	0.0128417	0.0784022	AAEL008634/AAEL012143/AAEL011012/AAEL006633/AAEL005955/AAEL014251/AAEL003444/AAEL010427/AAEL000874/AAEL012446/AAEL025438	-/CASPS7/-/IAP2/CASPS17/IAP5/CASPS19/APG6/ARK/IAP6/-	aag:5570857/aag:5575873/aag:5579485/aag:5568196/aag:5567300/aag:5563944/aag:5578111/aag:5573315/aag:5567237/aag:5576283/aag:110681501	11
aag03015	mRNA surveillance pathway	26/715	73/2906	0.0218882	0.126952	AAEL019841/AAEL019721/AAEL002852/AAEL017526/AAEL020311/AAEL012015/AAEL013522/AAEL019670/AAEL010355/AAEL008100/AAEL001007/AAEL005526/AAEL001371/AAEL003735/AAEL001211/AAEL014071/AAEL026243/AAEL005719/AAEL001216/AAEL019700/AAEL005356/AAEL019824/AAEL017368/AAEL000729/AAEL006050/AAEL027436	-/-/-/-/-/-/-/-/-/-/-/-/-/-/-/-/-/-/-/-/-/-/-/-/-/-	aag:5567380/aag:5577684/aag:5576224/aag:23687946/aag:5566366/aag:5575707/aag:5578145/aag:5575290/aag:5573261/aag:5570138/aag:5567843/aag:5579825/aag:5570338/aag:5578853/aag:5569068/aag:5579234/aag:5566793/aag:5566958/aag:5569076/aag:5579206/aag:5566394/aag:5577439/aag:23687788/aag:5566288/aag:5567391/aag:110676550	26
aag04330	Notch signaling pathway	11/715	25/2906	0.0259714	0.143461	AAEL025606/AAEL002253/AAEL010433/AAEL019475/AAEL004586/AAEL017391/AAEL024930/AAEL006419/AAEL008234/AAEL023745/AAEL010933	-/-/gro/-/-/-/-/-/-/-/-	aag:5580156/aag:5574115/aag:5573338/aag:5564596/aag:5565108/aag:23687811/aag:5565937/aag:5567981/aag:5570297/aag:5573035/aag:5580105	11
aag04140	Autophagy - animal	29/715	86/2906	0.0340695	0.176046	AAEL009262/AAEL001976/AAEL008634/AAEL019990/AAEL008179/AAEL006865/AAEL002903/AAEL005943/AAEL013939/AAEL013063/AAEL027318/AAEL018120/AAEL012137/AAEL002548/AAEL010516/AAEL000282/AAEL020848/AAEL018130/AAEL019779/AAEL010427/AAEL006020/AAEL009814/AAEL027512/AAEL019922/AAEL012071/AAEL012723/AAEL013596/AAEL010170/AAEL009754	-/-/-/-/Rheb/-/p110/-/-/APG18A/-/-/-/Tsc1/APG4A/-/-/TAK1/-/APG6/-/-/-/-/-/-/-/-/-	aag:5571730/aag:5573184/aag:5570857/aag:5574747/aag:5570234/aag:5568448/aag:5576468/aag:5567293/aag:5578960/aag:5577184/aag:110679609/aag:5566289/aag:5575870/aag:5580190/aag:5573468/aag:5573786/aag:5566387/aag:5568685/aag:5569385/aag:5573315/aag:5567370/aag:5572482/aag:5566776/aag:5579092/aag:5575808/aag:5576696/aag:5578257/aag:5572947/aag:5572366	29
aag04392	Hippo signaling pathway - multiple species	7/715	14/2906	0.0349056	0.176046	AAEL019566/AAEL019753/AAEL010046/AAEL013826/AAEL022373/AAEL018339/AAEL011983	-/-/-/-/-/-/-	aag:5575304/aag:5573939/aag:5572775/aag:5578714/aag:5567357/aag:5566388/aag:5575644	7
aag03250	Viral life cycle - HIV-1	13/715	33/2906	0.042161	0.203778	AAEL006226/AAEL020344/AAEL004936/AAEL005813/AAEL017391/AAEL004371/AAEL020592/AAEL002450/AAEL020547/AAEL003573/AAEL002455/AAEL006035/AAEL025774	-/-/-/-/-/-/-/-/-/-/-/-/-	aag:5567623/aag:110679441/aag:5565680/aag:5567062/aag:23687811/aag:5564648/aag:5572553/aag:110676273/aag:5578803/aag:5578550/aag:5580118/aag:5567364/aag:5576605	13
aag00534	Glycosaminoglycan biosynthesis - heparan sulfate / heparin	6/715	13/2906	0.0745594	0.342037	AAEL001152/AAEL019453/AAEL019479/AAEL003346/AAEL001458/AAEL000483	-/-/-/-/-/-	aag:5568811/aag:5578353/aag:5578452/aag:5577907/aag:5570723/aag:5578446	6
aag00514	Other types of O-glycan biosynthesis	11/715	29/2906	0.0766635	0.342037	AAEL000839/AAEL001151/AAEL011121/AAEL002253/AAEL026410/AAEL008252/AAEL011095/AAEL019605/AAEL007982/AAEL004163/AAEL015300	-/-/-/-/-/-/-/-/-/-/-	aag:5566865/aag:5568579/aag:5574413/aag:5574115/aag:5568574/aag:5570321/aag:5574371/aag:5577563/aag:5569871/aag:5564262/aag:5567113	11
aag04144	Endocytosis	36/715	118/2906	0.0812536	0.34909	AAEL019465/AAEL014519/AAEL026446/AAEL008029/AAEL001904/AAEL002646/AAEL010509/AAEL004592/AAEL006460/AAEL009110/AAEL008542/AAEL023629/AAEL006776/AAEL023762/AAEL008184/AAEL019843/AAEL005655/AAEL008696/AAEL013778/AAEL005846/AAEL019715/AAEL007288/AAEL027566/AAEL009958/AAEL009088/AAEL019785/AAEL007658/AAEL004236/AAEL015255/AAEL025774/AAEL001014/AAEL003509/AAEL010170/AAEL009754/AAEL021798/AAEL002240	-/-/-/-/-/-/-/-/-/-/-/-/-/-/-/-/-/-/-/-/-/-/-/-/-/-/-/-/-/-/-/-/-/-/-/-	aag:5578888/aag:5572351/aag:110676139/aag:5569929/aag:5572799/aag:5575446/aag:5573460/aag:5565105/aag:5568014/aag:5571512/aag:5570746/aag:5576535/aag:5568396/aag:110680648/aag:5570203/aag:5576493/aag:5566808/aag:5570959/aag:5578596/aag:5579837/aag:5569849/aag:5569014/aag:5572069/aag:5572689/aag:5571447/aag:5575569/aag:5569475/aag:5564403/aag:5566784/aag:5576605/aag:5579917/aag:5578345/aag:5572947…	36
aag04341	Hedgehog signaling pathway - fly	9/715	24/2906	0.111124	0.46037	AAEL003371/AAEL001976/AAEL019753/AAEL001876/AAEL007662/AAEL010401/AAEL007835/AAEL004351/AAEL022732	-/-/-/-/-/disp/-/-/-	aag:5578007/aag:5573184/aag:5573939/aag:5572653/aag:5569466/aag:5573322/aag:5569686/aag:5564645/aag:5578149	9
aag03022	Basal transcription factors	12/715	35/2906	0.128428	0.500228	AAEL013653/AAEL026846/AAEL007067/AAEL006462/AAEL006988/AAEL003945/AAEL012202/AAEL005368/AAEL013248/AAEL027973/AAEL006789/AAEL023647	-/-/-/-/-/-/-/-/-/-/-/-	aag:5578378/aag:5579867/aag:5568695/aag:5568008/aag:5568661/aag:5563781/aag:5575955/aag:5566397/aag:5577539/aag:110681269/aag:5579953/aag:110680659	12
aag00565	Ether lipid metabolism	7/715	18/2906	0.129369	0.500228	AAEL001472/AAEL001448/AAEL007322/AAEL012258/AAEL012835/AAEL003651/AAEL020132	-/-/-/-/-/-/-	aag:5570917/aag:5570702/aag:5569026/aag:5576024/aag:5576852/aag:5578775/aag:5564361	7
aag00240	Pyrimidine metabolism	11/715	33/2906	0.165727	0.620141	AAEL023255/AAEL010691/AAEL012629/AAEL014055/AAEL001246/AAEL005216/AAEL010644/AAEL014287/AAEL011081/AAEL012382/AAEL011098	-/-/-/-/-/-/-/-/-/-/-	aag:110680439/aag:5573705/aag:5576571/aag:5579214/aag:5569622/aag:5566172/aag:5573651/aag:5564022/aag:5574363/aag:5574223/aag:5574391	11
aag04745	Phototransduction - fly	8/715	23/2906	0.182995	0.663358	AAEL013823/AAEL012513/AAEL009380/AAEL006921/AAEL000558/AAEL000596/AAEL011197/AAEL012326	-/-/-/-/-/-/-/-	aag:5578710/aag:5576419/aag:5571895/aag:5568504/aag:5563690/aag:5564852/aag:5574526/aag:5580239	8
aag04136	Autophagy - other	8/715	25/2906	0.257218	0.86816	AAEL006865/AAEL013063/AAEL010516/AAEL019779/AAEL010427/AAEL009814/AAEL027512/AAEL019922	-/APG18A/APG4A/-/APG6/-/-/-	aag:5568448/aag:5577184/aag:5573468/aag:5569385/aag:5573315/aag:5572482/aag:5566776/aag:5579092	8
aag03018	RNA degradation	16/715	55/2906	0.261945	0.86816	AAEL009400/AAEL008500/AAEL005388/AAEL026633/AAEL008814/AAEL001187/AAEL012930/AAEL019875/AAEL000922/AAEL025133/AAEL008375/AAEL025223/AAEL006799/AAEL020903/AAEL006867/AAEL010007	-/-/-/-/-/-/-/-/-/-/-/-/-/-/-/-	aag:5571904/aag:5570686/aag:5566419/aag:5571955/aag:5571065/aag:5568817/aag:5577014/aag:5576668/aag:5567179/aag:5573766/aag:5570555/aag:5572625/aag:5579945/aag:5572197/aag:5568456/aag:5572733	16
aag04213	Longevity regulating pathway - multiple species	16/715	55/2906	0.261945	0.86816	AAEL006271/AAEL013344/AAEL001976/AAEL026446/AAEL006865/AAEL018161/AAEL002903/AAEL004586/AAEL018120/AAEL013351/AAEL013338/AAEL026486/AAEL012071/AAEL013352/AAEL013596/AAEL013349	CUSOD2/-/-/-/-/-/p110/-/-/-/-/-/-/-/-/-	aag:5567695/aag:5573688/aag:5573184/aag:110676139/aag:5568448/aag:5570887/aag:5576468/aag:5565108/aag:5566289/aag:5577715/aag:5577714/aag:5571379/aag:5575808/aag:5577713/aag:5578257/aag:5577709	16
aag04624	Toll and Imd signaling pathway	14/715	48/2906	0.277841	0.892858	AAEL003371/AAEL007563/AAEL008953/AAEL008634/AAEL008379/AAEL001622/AAEL006633/AAEL021333/AAEL011563/AAEL027860/AAEL018130/AAEL013261/AAEL027982/AAEL007642	-/DUOX/-/-/-/-/IAP2/-/-/casp/TAK1/-/PGRP-LE/TUBE	aag:5578007/aag:5569378/aag:5571304/aag:5570857/aag:5570571/aag:5571505/aag:5568196/aag:5578019/aag:5575014/aag:5578608/aag:5568685/aag:5577542/aag:5577250/aag:5569460	14
aag00563	Glycosylphosphatidylinositol (GPI)-anchor biosynthesis	7/715	22/2906	0.284791	0.892858	AAEL010081/AAEL006445/AAEL015107/AAEL008061/AAEL011700/AAEL004143/AAEL011353	-/-/-/-/-/-/-	aag:5572863/aag:5567989/aag:5574509/aag:5569975/aag:5575247/aag:5564160/aag:5574717	7
aag04512	ECM-receptor interaction	5/715	16/2906	0.355404	1	AAEL012098/AAEL007963/AAEL023187/AAEL019986/AAEL003658	-/-/-/-/-	aag:5575836/aag:110676862/aag:110676861/aag:5577287/aag:5578743	5
aag00350	Tyrosine metabolism	7/715	24/2906	0.374783	1	AAEL014238/AAEL011763/AAEL015116/AAEL017098/AAEL020579/AAEL011764/AAEL015113	-/PPO3/-/-/-/PPO10/-	aag:5563940/aag:5575366/aag:5566258/aag:23687518/aag:5574118/aag:5575359/aag:5566259	7
aag00512	Mucin type O-glycan biosynthesis	5/715	17/2906	0.410925	1	AAEL001151/AAEL026410/AAEL008252/AAEL011095/AAEL019605	-/-/-/-/-	aag:5568579/aag:5568574/aag:5570321/aag:5574371/aag:5577563	5
aag00310	Lysine degradation	10/715	37/2906	0.427299	1	AAEL000193/AAEL010414/AAEL008027/AAEL013213/AAEL024670/AAEL006912/AAEL006013/AAEL019732/AAEL019594/AAEL009666	-/-/-/-/-/-/-/-/-/-	aag:5570016/aag:5573316/aag:110677788/aag:5577466/aag:5573880/aag:5568498/aag:5567362/aag:5579940/aag:5568599/aag:5572241	10
aag01232	Nucleotide metabolism	14/715	53/2906	0.431081	1	AAEL023255/AAEL010691/AAEL012629/AAEL014055/AAEL001246/AAEL010644/AAEL001856/AAEL014287/AAEL024680/AAEL011081/AAEL009191/AAEL012382/AAEL011098/AAEL003161	-/-/-/-/-/-/-/-/-/-/-/-/-/-	aag:110680439/aag:5573705/aag:5576571/aag:5579214/aag:5569622/aag:5573651/aag:5572668/aag:5564022/aag:5573282/aag:5574363/aag:5571605/aag:5574223/aag:5574391/aag:5577407	14
aag01210	2-Oxocarboxylic acid metabolism	4/715	14/2906	0.464805	1	AAEL010143/AAEL011206/AAEL010814/AAEL000454	-/-/-/-	aag:5572925/aag:5574529/aag:5573976/aag:5577369	4
aag03040	Spliceosome	30/715	120/2906	0.495426	1	AAEL027148/AAEL000769/AAEL017400/AAEL026446/AAEL008738/AAEL011745/AAEL006713/AAEL011101/AAEL021986/AAEL001716/AAEL001382/AAEL006473/AAEL011733/AAEL015199/AAEL026920/AAEL025822/AAEL014071/AAEL026243/AAEL004415/AAEL004355/AAEL001216/AAEL010340/AAEL001317/AAEL013795/AAEL002377/AAEL010588/AAEL010732/AAEL017082/AAEL025600/AAEL011251	-/-/-/-/-/-/-/-/-/-/-/-/-/-/-/-/-/-/-/-/-/-/-/-/-/-/-/-/-/-	aag:110676794/aag:5566625/aag:23687820/aag:110676139/aag:5571006/aag:5575280/aag:5568279/aag:5574392/aag:5575746/aag:5572056/aag:5570336/aag:5568016/aag:5575272/aag:5566529/aag:5573000/aag:5573999/aag:5579234/aag:5566793/aag:5564723/aag:5564641/aag:5569076/aag:5573249/aag:5569796/aag:5578643/aag:5574494/aag:5573546/aag:5573814/aag:23687502/aag:110679261/aag:5574616	30
aag00564	Glycerophospholipid metabolism	16/715	64/2906	0.519308	1	AAEL001593/AAEL001472/AAEL001940/AAEL001448/AAEL001000/AAEL008853/AAEL019709/AAEL007322/AAEL000511/AAEL018273/AAEL013170/AAEL013847/AAEL012835/AAEL003651/AAEL020132/AAEL021520	-/-/-/-/-/-/-/-/-/-/-/-/-/-/-/-	aag:5571293/aag:5570917/aag:5573011/aag:5570702/aag:5567820/aag:5571143/aag:5575250/aag:5569026/aag:5578456/aag:5564200/aag:5577432/aag:5578809/aag:5576852/aag:5578775/aag:5564361/aag:110681517	16
aag04711	Circadian rhythm - fly	3/715	11/2906	0.532727	1	AAEL019753/AAEL007805/AAEL018126	-/-/-	aag:5573939/aag:5569655/aag:5568528	3
aag00330	Arginine and proline metabolism	9/715	37/2906	0.579491	1	AAEL013431/AAEL009185/AAEL009045/AAEL005289/AAEL024717/AAEL001588/AAEL005422/AAEL007523/AAEL001378	-/-/-/-/-/-/-/-/-	aag:5577947/aag:5571596/aag:5571411/aag:5566322/aag:5572494/aag:5571265/aag:5566485/aag:5569283/aag:5570348	9
aag00910	Nitrogen metabolism	3/715	13/2906	0.655829	1	AAEL013458/AAEL010893/AAEL020936	-/-/-	aag:5577984/aag:5574053/aag:5566344	3
aag00561	Glycerolipid metabolism	10/715	44/2906	0.671346	1	AAEL008878/AAEL006239/AAEL001000/AAEL019709/AAEL007322/AAEL004853/AAEL013847/AAEL004102/AAEL006982/AAEL021520	-/-/-/-/-/-/-/-/-/-	aag:5571189/aag:5567639/aag:5567820/aag:5575250/aag:5569026/aag:5565537/aag:5578809/aag:5564130/aag:5568614/aag:110681517	10
aag00511	Other glycan degradation	4/715	18/2906	0.681363	1	AAEL007839/AAEL005752/AAEL004383/AAEL019681	-/-/-/-	aag:5569687/aag:5567009/aag:5564630/aag:5574903	4
aag00600	Sphingolipid metabolism	7/715	32/2906	0.705948	1	AAEL007030/AAEL007839/AAEL008510/AAEL000634/AAEL007322/AAEL000706/AAEL015603	-/-/-/-/-/-/-	aag:5568678/aag:5569687/aag:5570737/aag:5565442/aag:5569026/aag:5565891/aag:5579301	7
aag00500	Starch and sucrose metabolism	6/715	28/2906	0.721501	1	AAEL009658/AAEL014863/AAEL010540/AAEL000667/AAEL010536/AAEL004221	-/-/-/-/-/-	aag:5572224/aag:5565513/aag:5573490/aag:5565453/aag:5573491/aag:5564353	6
aag00450	Selenocompound metabolism	2/715	10/2906	0.747427	1	AAEL008849/AAEL004385	-/-	aag:5571153/aag:5564663	2
aag00532	Glycosaminoglycan biosynthesis - chondroitin sulfate / dermatan sulfate	2/715	10/2906	0.747427	1	AAEL001152/AAEL018230	-/-	aag:5568811/aag:5575680	2
aag00860	Porphyrin metabolism	8/715	38/2906	0.753031	1	AAEL002688/AAEL018042/AAEL018041/AAEL007787/AAEL010321/AAEL023850/AAEL003058/AAEL001816	-/-/-/-/-/-/-/-	aag:5575669/aag:5572436/aag:110676920/aag:5569629/aag:5573216/aag:5567071/aag:5576971/aag:5572427	8
aag00790	Folate biosynthesis	6/715	29/2906	0.754532	1	AAEL009077/AAEL017098/AAEL002261/AAEL004102/AAEL001845/AAEL001642	ALP1/-/-/-/-/-	aag:5571448/aag:23687518/aag:5574112/aag:5564130/aag:5572666/aag:5571647	6
aag00020	Citrate cycle (TCA cycle)	6/715	30/2906	0.784609	1	AAEL006721/AAEL010143/AAEL010814/AAEL000454/AAEL000006/AAEL010608	-/-/-/-/-/-	aag:5568292/aag:5572925/aag:5573976/aag:5577369/aag:5563591/aag:5575223	6
aag00531	Glycosaminoglycan degradation	3/715	16/2906	0.793589	1	AAEL007839/AAEL024317/AAEL010437	-/-/-	aag:5569687/aag:5579667/aag:5573339	3
aag00592	alpha-Linolenic acid metabolism	2/715	11/2906	0.795138	1	AAEL000370/AAEL012835	-/-	aag:5575181/aag:5576852	2
aag00981	Insect hormone biosynthesis	7/715	36/2906	0.819401	1	AAEL011314/AAEL007097/AAEL017179/AAEL007098/AAEL006280/AAEL009685/AAEL027264	-/-/-/-/JAHMT/-/-	aag:5574682/aag:5568749/aag:23687599/aag:5568746/aag:5567710/aag:5572258/aag:110674175	7
aag00040	Pentose and glucuronate interconversions	8/715	41/2906	0.826965	1	AAEL000354/AAEL002688/AAEL018042/AAEL018041/AAEL011242/AAEL004102/AAEL003058/AAEL001816	-/-/-/-/-/-/-/-	aag:5575161/aag:5575669/aag:5572436/aag:110676920/aag:5574566/aag:5564130/aag:5576971/aag:5572427	8
aag00590	Arachidonic acid metabolism	3/715	17/2906	0.827907	1	AAEL003666/AAEL012835/AAEL011741	-/-/GSTS1	aag:5578759/aag:5576852/aag:5575278	3
aag00053	Ascorbate and aldarate metabolism	6/715	32/2906	0.836231	1	AAEL002688/AAEL018042/AAEL018041/AAEL011242/AAEL003058/AAEL001816	-/-/-/-/-/-	aag:5575669/aag:5572436/aag:110676920/aag:5574566/aag:5576971/aag:5572427	6
aag00230	Purine metabolism	18/715	88/2906	0.852225	1	AAEL023255/AAEL010691/AAEL014055/AAEL001492/AAEL010644/AAEL001856/AAEL005330/AAEL024680/AAEL011081/AAEL009191/AAEL004883/AAEL012382/AAEL026486/AAEL010541/AAEL025353/AAEL013473/AAEL011098/AAEL003161	-/-/-/-/-/-/-/-/-/-/-/-/-/-/-/-/-/-	aag:110680439/aag:5573705/aag:5579214/aag:5570905/aag:5573651/aag:5572668/aag:5566347/aag:5573282/aag:5574363/aag:5571605/aag:5565611/aag:5574223/aag:5571379/aag:5573499/aag:5577087/aag:5578034/aag:5574391/aag:5577407	18
aag00830	Retinol metabolism	6/715	33/2906	0.858041	1	AAEL010290/AAEL002688/AAEL018042/AAEL018041/AAEL003058/AAEL001816	-/-/-/-/-/-	aag:5573100/aag:5575669/aag:5572436/aag:110676920/aag:5576971/aag:5572427	6
aag04145	Phagosome	14/715	71/2906	0.867312	1	AAEL026111/AAEL004172/AAEL006786/AAEL009420/AAEL012035/AAEL014053/AAEL002848/AAEL006642/AAEL022497/AAEL012819/AAEL002851/AAEL005798/AAEL011197/AAEL015271	-/-/-/SCRBQ1/-/-/-/-/-/-/-/-/-/-	aag:110676106/aag:5564238/aag:5579951/aag:5571939/aag:5575718/aag:5579216/aag:5576245/aag:5568211/aag:5566119/aag:5576835/aag:5576244/aag:5567068/aag:5574526/aag:5579494	14
aag00513	Various types of N-glycan biosynthesis	5/715	29/2906	0.876406	1	AAEL013897/AAEL007839/AAEL022183/AAEL004383/AAEL019681	-/-/-/-/-	aag:5578895/aag:5569687/aag:5567412/aag:5564630/aag:5574903	5
aag00220	Arginine biosynthesis	2/715	14/2906	0.893763	1	AAEL013458/AAEL011206	-/-	aag:5577984/aag:5574529	2
aag00730	Thiamine metabolism	2/715	14/2906	0.893763	1	AAEL009077/AAEL003237	ALP1/-	aag:5571448/aag:5577637	2
aag04137	Mitophagy - animal	6/715	35/2906	0.894497	1	AAEL008634/AAEL004592/AAEL020848/AAEL010427/AAEL011594/AAEL012071	-/-/-/APG6/-/-	aag:5570857/aag:5565105/aag:5566387/aag:5573315/aag:5575049/aag:5575808	6
aag00900	Terpenoid backbone biosynthesis	5/715	30/2906	0.894765	1	AAEL017179/AAEL006912/AAEL004900/AAEL009685/AAEL009311	-/-/-/-/-	aag:23687599/aag:5568498/aag:5565667/aag:5572258/aag:5571790	5
aag00980	Metabolism of xenobiotics by cytochrome P450	8/715	45/2906	0.897321	1	AAEL000354/AAEL002688/AAEL018042/AAEL001090/AAEL018041/AAEL011741/AAEL003058/AAEL001816	-/-/-/GSTD7/-/GSTS1/-/-	aag:5575161/aag:5575669/aag:5572436/aag:5568358/aag:110676920/aag:5575278/aag:5576971/aag:5572427	8
aag00052	Galactose metabolism	4/715	26/2906	0.913955	1	AAEL004102/AAEL010540/AAEL000667/AAEL010536	-/-/-/-	aag:5564130/aag:5573490/aag:5565453/aag:5573491	4
aag00130	Ubiquinone and other terpenoid-quinone biosynthesis	4/715	26/2906	0.913955	1	AAEL012431/AAEL004804/AAEL000178/AAEL000415	-/-/-/-	aag:5576277/aag:5565506/aag:5570045/aag:5577380	4
aag00760	Nicotinate and nicotinamide metabolism	2/715	15/2906	0.915305	1	AAEL012382/AAEL018148	-/-	aag:5574223/aag:5569774	2
aag00982	Drug metabolism - cytochrome P450	7/715	43/2906	0.932992	1	AAEL002688/AAEL018042/AAEL001090/AAEL018041/AAEL011741/AAEL003058/AAEL001816	-/-/GSTD7/-/GSTS1/-/-	aag:5575669/aag:5572436/aag:5568358/aag:110676920/aag:5575278/aag:5576971/aag:5572427	7
aag00380	Tryptophan metabolism	3/715	22/2906	0.935063	1	AAEL014238/AAEL006912/AAEL011088	-/-/Dat	aag:5563940/aag:5568498/aag:5574368	3
aag00051	Fructose and mannose metabolism	3/715	23/2906	0.947138	1	AAEL014961/AAEL004102/AAEL013132	-/-/-	aag:5565748/aag:5564130/aag:5577280	3
aag03020	RNA polymerase	4/715	29/2906	0.950696	1	AAEL003552/AAEL008755/AAEL011399/AAEL008716	-/-/-/-	aag:5578487/aag:5571035/aag:5580159/aag:5570990	4
aag00232	Caffeine metabolism	1/715	11/2906	0.955524	1	AAEL024680	-	aag:5573282	1
aag00250	Alanine, aspartate and glutamate metabolism	4/715	30/2906	0.9593	1	AAEL013458/AAEL005422/AAEL003161/AAEL020441	-/-/-/-	aag:5577984/aag:5566485/aag:5577407/aag:5580113	4
aag00983	Drug metabolism - other enzymes	12/715	72/2906	0.962244	1	AAEL023255/AAEL010691/AAEL012629/AAEL010644/AAEL002688/AAEL024680/AAEL018042/AAEL001090/AAEL018041/AAEL011098/AAEL003058/AAEL001816	-/-/-/-/-/-/-/GSTD7/-/-/-/-	aag:110680439/aag:5573705/aag:5576571/aag:5573651/aag:5575669/aag:5573282/aag:5572436/aag:5568358/aag:110676920/aag:5574391/aag:5576971/aag:5572427	12
aag00100	Steroid biosynthesis	1/715	12/2906	0.966509	1	AAEL007803	-	aag:5569649	1
aag02010	ABC transporters	6/715	43/2906	0.971602	1	AAEL004743/AAEL025460/AAEL014699/AAEL018267/AAEL008384/AAEL026976	-/-/-/-/-/-	aag:5565387/aag:5567254/aag:5565019/aag:5578230/aag:5570566/aag:5570849	6
aag00410	beta-Alanine metabolism	4/715	32/2906	0.972495	1	AAEL009045/AAEL001588/AAEL007523/AAEL000370	-/-/-/-	aag:5571411/aag:5571265/aag:5569283/aag:5575181	4
aag01240	Biosynthesis of cofactors	22/715	124/2906	0.97577	1	AAEL010290/AAEL009077/AAEL002688/AAEL002261/AAEL018042/AAEL008105/AAEL018041/AAEL011242/AAEL001845/AAEL001642/AAEL011597/AAEL018148/AAEL004804/AAEL007787/AAEL000178/AAEL014176/AAEL011098/AAEL010321/AAEL023850/AAEL003058/AAEL003161/AAEL001816	-/ALP1/-/-/-/-/-/-/-/-/-/-/-/-/-/-/-/-/-/-/-/-	aag:5573100/aag:5571448/aag:5575669/aag:5574112/aag:5572436/aag:5570136/aag:110676920/aag:5574566/aag:5572666/aag:5571647/aag:5575050/aag:5569774/aag:5565506/aag:5569629/aag:5570045/aag:5566454/aag:5574391/aag:5573216/aag:5567071/aag:5576971/aag:5577407/aag:5572427	22
aag00520	Amino sugar and nucleotide sugar metabolism	8/715	55/2906	0.977141	1	AAEL013877/AAEL007839/AAEL009782/AAEL014961/AAEL011242/AAEL018184/AAEL006236/AAEL023936	-/-/-/-/-/-/-/-	aag:5578837/aag:5569687/aag:5572391/aag:5565748/aag:5574566/aag:5572362/aag:5567644/aag:110675145	8
aag00630	Glyoxylate and dicarboxylate metabolism	3/715	27/2906	0.97743	1	AAEL013458/AAEL006912/AAEL004532	-/-/-	aag:5577984/aag:5568498/aag:5564976	3
aag01250	Biosynthesis of nucleotide sugars	3/715	27/2906	0.97743	1	AAEL014961/AAEL011242/AAEL006236	-/-/-	aag:5565748/aag:5574566/aag:5567644	3
aag00260	Glycine, serine and threonine metabolism	4/715	33/2906	0.977476	1	AAEL007495/AAEL007787/AAEL012318/AAEL004532	-/-/-/-	aag:5569239/aag:5569629/aag:5576084/aag:5564976	4
aag00620	Pyruvate metabolism	5/715	39/2906	0.978542	1	AAEL001490/AAEL001091/AAEL006912/AAEL000006/AAEL004532	-/-/-/-/-	aag:5570911/aag:5568365/aag:5568498/aag:5563591/aag:5564976	5
aag00061	Fatty acid biosynthesis	1/715	14/2906	0.981015	1	AAEL009232	-	aag:5571706	1
aag04080	Neuroactive ligand-receptor interaction	13/715	82/2906	0.981037	1	AAEL003647/AAEL004513/AAEL007372/AAEL003308/AAEL016997/AAEL009698/AAEL019804/AAEL007658/AAEL017238/AAEL017335/AAEL019766/AAEL011680/AAEL018189	GPRNPR3/-/GPRGBB1/-/GPRGRP2_3/GPRNNA7/-/-/GPRCCK1_2/GPRGHP2/-/GPRNNA9/GPRCCK1_3	aag:5578735/aag:5564979/aag:5569106/aag:5577756/aag:5576189/aag:5572310/aag:23687582/aag:5569475/aag:23687658/aag:23687755/aag:5564275/aag:5575216/aag:5573036	13
aag04142	Lysosome	18/715	108/2906	0.983745	1	AAEL021846/AAEL003903/AAEL012418/AAEL007839/AAEL002541/AAEL005752/AAEL024317/AAEL019883/AAEL014053/AAEL001709/AAEL013534/AAEL013170/AAEL008462/AAEL005536/AAEL009909/AAEL005460/AAEL027322/AAEL010437	-/-/-/-/-/-/-/-/-/-/-/-/-/-/-/-/-/-	aag:23687858/aag:5563717/aag:5576264/aag:5569687/aag:5580163/aag:5567009/aag:5579667/aag:5577899/aag:5579216/aag:5572078/aag:5578153/aag:5577432/aag:5570650/aag:5576440/aag:5572584/aag:5566514/aag:5571106/aag:5573339	18
aag04130	SNARE interactions in vesicular transport	2/715	22/2906	0.983905	1	AAEL007532/AAEL000282	-/-	aag:5569280/aag:5573786	2
aag01230	Biosynthesis of amino acids	7/715	52/2906	0.984702	1	AAEL013458/AAEL007495/AAEL010143/AAEL011206/AAEL024717/AAEL010814/AAEL000454	-/-/-/-/-/-/-	aag:5577984/aag:5569239/aag:5572925/aag:5574529/aag:5572494/aag:5573976/aag:5577369	7
aag00270	Cysteine and methionine metabolism	3/715	30/2906	0.988372	1	AAEL008105/AAEL004728/AAEL001378	-/-/-	aag:5570136/aag:5565322/aag:5570348	3
aag04146	Peroxisome	15/715	96/2906	0.989021	1	AAEL006271/AAEL019408/AAEL001625/AAEL007220/AAEL006463/AAEL009112/AAEL008815/AAEL024680/AAEL024012/AAEL009232/AAEL000370/AAEL005470/AAEL011781/AAEL013648/AAEL020542	CUSOD2/-/-/-/-/-/-/-/-/-/-/-/-/-/-	aag:5567695/aag:5564117/aag:5571503/aag:5568895/aag:5568017/aag:5571516/aag:5569949/aag:5573282/aag:5566313/aag:5571706/aag:5575181/aag:5566535/aag:5575373/aag:5578326/aag:110674241	15
aag00770	Pantothenate and CoA biosynthesis	1/715	16/2906	0.989243	1	AAEL014176	-	aag:5566454	1
aag00010	Glycolysis / Gluconeogenesis	4/715	37/2906	0.990099	1	AAEL007495/AAEL014842/AAEL000006/AAEL007315	-/-/-/-	aag:5569239/aag:5565995/aag:5563591/aag:5579488	4
aag00071	Fatty acid degradation	4/715	37/2906	0.990099	1	AAEL006912/AAEL009232/AAEL000370/AAEL007536	-/-/-/-	aag:5568498/aag:5571706/aag:5575181/aag:5569339	4
aag01040	Biosynthesis of unsaturated fatty acids	4/715	37/2906	0.990099	1	AAEL009574/AAEL013128/AAEL024147/AAEL000370	-/-/-/-	aag:5572161/aag:5577268/aag:5569887/aag:5575181	4
aag00480	Glutathione metabolism	9/715	67/2906	0.992387	1	AAEL023255/AAEL010691/AAEL018249/AAEL010644/AAEL001090/AAEL008105/AAEL009051/AAEL001378/AAEL011741	-/-/-/-/GSTD7/-/TPX5/-/GSTS1	aag:110680439/aag:5573705/aag:5576802/aag:5573651/aag:5568358/aag:5570136/aag:5571409/aag:5570348/aag:5575278	9
aag00062	Fatty acid elongation	3/715	33/2906	0.994113	1	AAEL009574/AAEL013128/AAEL024147	-/-/-	aag:5572161/aag:5577268/aag:5569887	3
aag00970	Aminoacyl-tRNA biosynthesis	4/715	40/2906	0.994767	1	AAEL004385/AAEL013862/AAEL002748/AAEL023850	-/-/-/-	aag:5564663/aag:5578821/aag:5574912/aag:5567071	4
aag00510	N-Glycan biosynthesis	3/715	35/2906	0.996292	1	AAEL013897/AAEL022183/AAEL003874	-/-/-	aag:5578895/aag:5567412/aag:5579185	3
aag00650	Butanoate metabolism	1/715	20/2906	0.996552	1	AAEL006912	-	aag:5568498	1
aag03060	Protein export	1/715	24/2906	0.998896	1	AAEL001424	-	aag:5570512	1
aag00640	Propanoate metabolism	1/715	25/2906	0.99917	1	AAEL000370	-	aag:5575181	1
aag03008	Ribosome biogenesis in eukaryotes	8/715	75/2906	0.999383	1	AAEL010932/AAEL002157/AAEL008814/AAEL001007/AAEL006050/AAEL006744/AAEL001506/AAEL010832	-/-/-/-/-/-/-/-	aag:110677665/aag:5580052/aag:5571065/aag:5567843/aag:5567391/aag:5568301/aag:5570915/aag:5574003	8
aag01212	Fatty acid metabolism	7/715	71/2906	0.999595	1	AAEL009574/AAEL013128/AAEL024147/AAEL006912/AAEL009232/AAEL000370/AAEL007536	-/-/-/-/-/-/-	aag:5572161/aag:5577268/aag:5569887/aag:5568498/aag:5571706/aag:5575181/aag:5569339	7
aag04141	Protein processing in endoplasmic reticulum	15/715	126/2906	0.999911	1	AAEL013344/AAEL026446/AAEL008634/AAEL013994/AAEL006910/AAEL012588/AAEL013351/AAEL021333/AAEL013338/AAEL020101/AAEL022183/AAEL006346/AAEL013352/AAEL022732/AAEL013349	-/-/-/-/-/-/-/-/-/-/-/-/-/-/-	aag:5573688/aag:110676139/aag:5570857/aag:5579053/aag:5568500/aag:5580255/aag:5577715/aag:5578019/aag:5577714/aag:5567211/aag:5567412/aag:5567889/aag:5577713/aag:5578149/aag:5577709	15
aag01200	Carbon metabolism	9/715	92/2906	0.99993	1	AAEL007495/AAEL001091/AAEL006721/AAEL010143/AAEL006912/AAEL010814/AAEL000454/AAEL010608/AAEL000370	-/-/-/-/-/-/-/-/-	aag:5569239/aag:5568365/aag:5568292/aag:5572925/aag:5568498/aag:5573976/aag:5577369/aag:5575223/aag:5575181	9
aag03050	Proteasome	1/715	36/2906	0.999964	1	AAEL000815	-	aag:5566848	1
aag00280	Valine, leucine and isoleucine degradation	1/715	44/2906	0.999996	1	AAEL006912	-	aag:5568498	1
aag00190	Oxidative phosphorylation	7/715	106/2906	1	1	AAEL008887/AAEL012035/AAEL014053/AAEL022497/AAEL010608/AAEL012819/AAEL005798	-/-/-/-/-/-/-	aag:5571183/aag:5575718/aag:5579216/aag:5566119/aag:5575223/aag:5576835/aag:5567068	7
