# Supplementary material for: Aedes aegypti Hemocytes Mediate Antiviral Immunity
Source: Int J Mol Sci. 2025 Sep 9;26(18):8779. doi: 10.3390/ijms26188779 (PMC12470020; doi:10.3390/ijms26188779)
Supplement: Supplementary file 1 [file ijms-26-08779-s001.zip › Supplementary Tables/Supplementary Table S4.xlsx]

## Sheet: HcDVvsHc_deg_up
gene_id	HcDV1	HcDV2	HcDV3	Hc1	Hc2	Hc3	HcDV	Hc	log2FoldChange	pvalue	padj	gene_name	gene_description	tf_family
AAEL007576	377.156	701.751	295.663	21.8388	14.6575	30.6692	458.19	22.3885	4.3577	6.1417e-17	8.43194e-13	-	- && Q9W3T5.1 RecName: Full=Small integral membrane protein 4 && PF15114:Uncharacterised protein family UPF0640	-
AAEL028739	462.465	856.071	1095.9	94.6347	35.2477	24.1636	804.812	51.3487	4.07507	1.98443e-12	1.36221e-08	-	- && - && -	-
AAEL019332	39125.4	62813.2	65419.4	7574.42	2538.88	2112	55786	4075.1	3.77658	3.40374e-12	1.55766e-08	-	- && - && -	-
AAEL028740	6155.72	10198.9	8005.47	666.083	132.964	94.3311	8120.05	297.793	4.78786	5.18919e-12	1.78106e-08	-	- && - && -	-
AAEL028771	7359.02	11321.4	2459.14	684.282	551.051	536.712	7046.53	590.682	3.57831	2.40699e-11	6.60911e-08	-	- && - && -	-
AAEL028659	35.9196	69.038	40.2774	0	0.697975	0	48.4117	0.232658	6.81707	1.1921e-09	2.72773e-06	-	- && - && -	-
AAEL028996	46147.7	51709.5	6068.17	3035.59	671.103	470.262	34641.8	1392.32	4.63946	3.94153e-08	7.73046e-05	-	- && - && -	-
AAEL028938	722.881	596.976	468.281	200.189	53.0461	104.554	596.046	119.263	2.36316	4.57326e-06	0.00784829	-	- && - && -	-
AAEL020355	67.3492	7.30991	120.832	0	1.74494	5.57622	65.1638	2.44039	4.4612	7.13504e-05	0.0979569	-	- && - && -	-
AAEL028731	1032.69	3045.79	1623.93	607.846	523.481	612.455	1900.81	581.261	1.71311	0.00011986	0.149596	-	- && - && -	-
AAEL025860	94.2889	50.3571	11.9504	3.6398	5.23481	5.57622	52.1988	4.81694	3.29971	0.000198943	0.224123	-	- && - && -	-
AAEL025655	76.3291	4.06106	27.8844	0	0.348987	2.32343	36.0915	0.890805	4.90163	0.000212222	0.224123	-	- && - && -	-
AAEL026349	94.2889	3.24885	2.21305	0	0.348987	0.464685	33.2503	0.271224	6.09799	0.00025645	0.23472	-	- && - && -	-
AAEL000861	161.638	87.7189	114.193	40.0378	34.2008	47.8626	121.183	40.7004	1.53678	0.000415451	0.356483	-	- && - && PF05444:Protein of unknown function (DUF753)	-
AAEL005641	26.9397	82.8456	12.3931	0	6.63076	2.78811	40.7261	3.13962	3.41822	0.00103819	0.735171	CTLGA5	- && P82596.3 RecName: Full=Perlucin [Haliotis laevigata] && PF00059:Lectin C-type domain	Lectin_C
AAEL022739	89.7989	0.812212	0.442609	0	0.348987	0	30.3513	0.116329	6.66421	0.00127613	0.834283	-	- && O17468.2 RecName: Full=Protein HIRA homolog; AltName: Full=Protein sesame; AltName: Full=dHIRA && PF09453:HIRA B motif|PF00400:WD domain, G-beta repeat|PF07569:TUP1-like enhancer of split	WD40
AAEL025092	601.653	116.146	161.552	40.0378	65.6096	85.5021	293.117	63.7165	2.15625	0.00137364	0.857211	-	- && - && -	-
AAEL003267	601.653	291.584	204.485	145.592	108.186	125.93	365.907	126.569	1.5218	0.00151114	0.902022	-	- && - && -	-
AAEL020269	53.8794	25.9908	3.54087	0	2.7919	1.85874	27.8037	1.55021	3.74442	0.00208457	0.999921	-	- && Q175F8.1 RecName: Full=Putative oxidoreductase GLYR1 homolog; AltName: Full=Glyoxylate reductase 1 homolog; AltName: Full=Nuclear protein NP60 homolog && PF00855:PWWP domain|PF14833:NAD-binding of NADP-dependent 3-hydroxyisobutyrate dehydrogenase|PF03446:NAD binding domain of 6-phosphogluconate dehydrogenase	NAD_binding_2
AAEL020872	157.148	43.0472	14.6061	10.9194	10.8186	10.2231	71.6005	10.6537	2.68987	0.00213965	0.999921	-	- && - && -	-
AAEL023079	40.4095	3.24885	4.42609	0	0.697975	0	16.0282	0.232658	5.07815	0.00222703	0.999921	-	- && - && -	-
AAEL001969	94.2889	764.291	134.996	18.199	53.7441	97.1192	331.192	56.3541	2.52966	0.00289578	0.999921	-	- && Q9W1C9.2 RecName: Full=Ejaculatory bulb-specific protein 3; AltName: Full=Ejaculatory bulb-specific protein III; AltName: Full=PEB-meIII; AltName: Full=PEBmelIII; Flags: Precursor && PF03392:Insect pheromone-binding family, A10/OS-D	-
AAEL028967	31.4296	389.862	115.078	10.9194	32.1068	46.4685	178.79	29.8316	2.54531	0.0029075	0.999921	-	- && - && -	-
AAEL028813	0	7.30991	29.6548	0	0	0	12.3216	0	6.3815	0.00293288	0.999921	-	- && - && -	-
AAEL001544	228.987	183.56	122.603	54.597	91.7837	69.7028	178.383	72.0278	1.2493	0.00309487	0.999921	-	- && A2BD66.1 RecName: Full=Probable protein BRICK1-B && -	-
AAEL028061	62.8593	19.4931	3.98348	3.6398	1.04696	3.2528	28.7786	2.64652	3.49903	0.00315675	0.999921	-	- && - && -	-
AAEL000066	58.3693	24.3664	8.85218	3.6398	4.88582	3.71748	30.5293	4.08104	2.75514	0.00317785	0.999921	-	- && Q16478.2 RecName: Full=Glutamate receptor ionotropic, kainate 5; Short=GluK5; AltName: Full=Excitatory amino acid receptor 2; Short=EAA2; AltName: Full=Glutamate receptor KA-2; Short=KA2; Flags: Precursor && PF00060:Ligand-gated ion channel	Lig_chan
AAEL022804	94.2889	3.24885	5.75392	0	1.74494	2.78811	34.4306	1.51102	4.13785	0.00350872	0.999921	-	- && - && -	-
AAEL022770	62.8593	3.24885	1.32783	3.6398	0	0	22.4786	1.21327	5.82364	0.00377477	0.999921	-	- && - && -	-
AAEL026190	22.4497	2.43664	3.54087	0	0	0	9.47575	0	5.79824	0.00387958	0.999921	-	- && Q5RBK0.1 RecName: Full=Gypsy retrotransposon integrase-like protein 1; Short=GIN-1 && PF00665:Integrase core domain|PF09337:His(2)-Cys(2) zinc finger	rve
AAEL010088	372.666	173.813	72.1453	50.9572	62.4688	63.6619	206.208	59.0293	1.76398	0.00393195	0.999921	-	- && Q6P9U3.1 RecName: Full=COMM domain-containing protein 3 && PF07258:HCaRG protein	-
AAEL020410	134.698	7.30991	4.42609	3.6398	4.18785	0	48.8115	2.60922	4.26914	0.00461685	0.999921	-	- && - && -	-
AAEL026897	40.4095	19.4931	3.54087	0	1.39595	2.78811	21.1478	1.39469	3.49375	0.00475932	0.999921	-	- && - && -	-
AAEL023397	130.208	1.62442	3.09826	0	1.39595	3.71748	44.977	1.70448	4.42501	0.00483604	0.999921	-	- && - && -	-
AAEL019708	148.168	11.371	0.885218	0	5.23481	1.85874	53.4748	2.36452	4.22357	0.0049459	0.999921	-	- && - && -	-
AAEL010055	40.4095	17.8687	10.18	3.6398	3.14089	4.18217	22.8194	3.65428	2.51788	0.00527252	0.999921	-	- && - && PF06477:Protein of unknown function (DUF1091)	-
AAEL014501	722.881	539.309	385.955	276.625	277.096	291.358	549.382	281.693	0.949368	0.00533219	0.999921	Med10	- && Q16G71.1 RecName: Full=Mediator of RNA polymerase II transcription subunit 10; AltName: Full=Mediator complex subunit 10 && PF09748:Transcription factor subunit Med10 of Mediator complex	-
AAEL028042	62.8593	6.4977	7.96697	0	3.48987	1.39406	25.7746	1.62798	3.54019	0.00543139	0.999921	-	- && Q04202.1 RecName: Full=Transposable element Tcb2 transposase && PF00078:Reverse transcriptase (RNA-dependent DNA polymerase)|PF13358:DDE superfamily endonuclease	RVT_1
AAEL021996	67.3492	70.6624	4.42609	0	5.93279	8.36434	47.4792	4.76571	3.0837	0.00557691	0.999921	-	- && A5WV69.1 RecName: Full=Acyl-CoA-binding domain-containing protein 5-B && PF00076:RNA recognition motif. (a.k.a. RRM, RBD, or RNP domain)|PF12796:Ankyrin repeats (3 copies)|PF00887:Acyl CoA binding protein	RRM_1
AAEL024608	49.3894	23.5541	5.31131	0	3.83886	3.2528	26.085	2.36389	3.06551	0.00569445	0.999921	-	- && - && -	-
AAEL025243	71.8391	0	0.442609	0	0.348987	0	24.0939	0.116329	6.32873	0.00581433	0.999921	-	- && - && -	-
AAEL023579	143.678	714.747	261.582	185.63	38.3886	48.3273	373.336	90.7819	2.08975	0.00596527	0.999921	-	- && - && -	-
AAEL002587	17.9598	21.1175	28.327	7.2796	2.7919	6.5056	22.4681	5.5257	2.19508	0.00602818	0.999921	OBP11	- && - && PF01395:PBP/GOBP family	-
AAEL010854	220.007	161.63	101.358	58.2368	62.8177	81.7846	160.998	67.613	1.20129	0.00627629	0.999921	-	- && Q5U349.1 RecName: Full=Ubiquitin carboxyl-terminal hydrolase 2; AltName: Full=41 kDa ubiquitin-specific protease; AltName: Full=Deubiquitinating enzyme 2; AltName: Full=Ubiquitin thioesterase 2; AltName: Full=Ubiquitin-specific-processing protease 2; AltName: Full=Ubiquitin-specific-processing protease testis; Short=UBP-t && PF00443:Ubiquitin carboxyl-terminal hydrolase	UCH
AAEL003173	53.8794	0	0.885218	0	0	0	18.2549	0	6.82892	0.00648241	0.999921	-	- && P14734.1 RecName: Full=Protein fork head && PF09354:HNF3 C-terminal domain|PF08430:Forkhead N-terminal region|PF00250:Forkhead domain	Fork_head
AAEL022315	85.309	7.30991	7.96697	0	5.23481	1.85874	33.5286	2.36452	3.45664	0.00648347	0.999921	-	- && - && -	-
AAEL009608	435.525	429.66	182.798	127.393	100.857	191.915	349.328	140.055	1.30486	0.00687729	0.999921	mRpS16	- && Q9V6Y3.1 RecName: Full=Probable 28S ribosomal protein S16, mitochondrial; Short=MRP-S16; Short=S16mt && PF00886:Ribosomal protein S16	-
AAEL008428	13.4698	30.0518	8.85218	3.6398	2.09392	3.2528	17.458	2.99551	2.66074	0.00707819	0.999921	-	- && - && -	-
AAEL001556	161.638	86.9067	20.36	21.8388	16.7514	25.093	89.6349	21.2277	2.0393	0.00715364	0.999921	-	- && - && PF09631:Sen15 protein	-
AAEL028849	264.907	166.503	5.75392	43.6776	4.53684	4.18217	145.721	17.4655	3.18619	0.00716041	0.999921	-	- && - && -	-
AAEL005821	26.9397	12.9954	0	0	0	0	13.3117	0	6.38288	0.00753785	0.999921	-	- && Q11001.1 RecName: Full=Membrane alanyl aminopeptidase; AltName: Full=Aminopeptidase N-like protein; AltName: Full=CryIA(C) receptor; Flags: Precursor, partial [Manduca sexta] && PF01433:Peptidase family M1|PF11838:ERAP1-like C-terminal domain	-
AAEL019970	121.229	45.4839	10.18	3.6398	10.8186	13.4759	58.9641	9.31143	2.49283	0.00774764	0.999921	-	- && P10180.1 RecName: Full=Homeobox protein cut && PF00046:Homeobox domain|PF02376:CUT domain	CUT
AAEL006825	62.8593	8.12212	4.42609	0	3.48987	1.39406	25.1358	1.62798	3.51612	0.00788224	0.999921	-	- && - && PF00059:Lectin C-type domain	Lectin_C
AAEL020756	300.826	112.897	42.4905	18.199	41.8785	50.186	152.071	36.7545	1.97093	0.00792484	0.999921	-	- && - && -	-
AAEL004552	260.417	250.161	197.846	127.393	134.011	138.476	236.142	133.293	0.805585	0.00794625	0.999921	-	- && Q5NVP8.1 RecName: Full=Protein lin-52 homolog && PF10044:Retinal tissue protein	-
AAEL019884	31.4296	27.6152	37.6218	7.2796	11.5166	11.1524	32.2222	9.98288	1.61128	0.00802969	0.999921	-	- && - && -	-
AAEL014264	134.698	113.71	40.2774	36.398	32.1068	30.6692	96.2285	33.058	1.52156	0.00805181	0.999921	-	- && - && PF05485:THAP domain	THAP
AAEL023122	26.9397	14.6198	8.85218	0	1.39595	3.71748	16.8039	1.70448	2.87061	0.00818069	0.999921	-	- && - && -	-
AAEL020178	94.2889	13.8076	12.8357	7.2796	4.18785	7.89965	40.3107	6.4557	2.57642	0.0086352	0.999921	-	- && - && -	-
AAEL013243	336.746	312.702	236.353	94.6347	131.219	195.633	295.267	140.496	1.03519	0.00872594	0.999921	-	- && Q6P4H8.2 RecName: Full=Protein FAM173B && -	-
AAEL024095	85.309	7.30991	2.65566	7.2796	0.697975	1.39406	31.7582	3.12388	3.72405	0.00876798	0.999921	-	- && - && -	-
AAEL026476	85.309	18.6809	21.2452	0	10.8186	7.43497	41.745	6.08453	2.47157	0.00911854	0.999921	-	- && - && -	-
AAEL020834	40.4095	7.30991	3.54087	0	2.09392	0.929371	17.0868	1.00777	3.53385	0.00966086	0.999921	-	- && - && PF07679:Immunoglobulin I-set domain	I-set
AAEL020008	44.8995	0	0.885218	0	0	0	15.2616	0	6.56209	0.0100131	0.999921	-	- && - && PF07686:Immunoglobulin V-set domain|PF00047:Immunoglobulin domain	V-set
AAEL022182	4.48995	47.1083	6.63914	3.6398	0.697975	2.78811	19.4125	2.37529	3.30161	0.0101435	0.999921	-	- && - && -	-
AAEL008822	300.826	137.264	19.9174	61.8766	13.9595	18.1227	152.669	31.3196	2.34399	0.0104834	0.999921	-	- && Q80W32.1 RecName: Full=IQ domain-containing protein G && -	-
AAEL000502	233.477	32.4885	33.1957	40.0378	11.5166	10.6878	99.7205	20.7474	2.33361	0.010847	0.999921	-	- && Q9UBK8.3 RecName: Full=Methionine synthase reductase; Short=MSR && PF00667:FAD binding domain|PF00175:Oxidoreductase NAD-binding domain	NAD_binding_1
AAEL024636	76.3291	69.8502	22.1305	14.5592	15.3554	19.9815	56.1033	16.632	1.68499	0.0110604	0.999921	-	- && - && -	-
AAEL027150	112.249	22.7419	40.72	25.4786	6.63076	13.0112	58.5702	15.0402	2.03797	0.0111059	0.999921	-	3.1.4.11 (Phosphoinositide phospholipase C) && G5EFI8.1 RecName: Full=1-phosphatidylinositol 4,5-bisphosphate phosphodiesterase epsilon-1; AltName: Full=Phosphoinositide phospholipase C-epsilon plc-1; AltName: Full=Phosphoinositide-specific phospholipase PLC210; AltName: Full=Phospholipase C-epsilon plc-1; Short=PLC-epsilon plc-1 && PF09279:Phosphoinositide-specific phospholipase C, efhand-like|P…	PI-PLC-X
AAEL022078	80.819	21.9297	12.3931	0	4.88582	10.6878	38.3806	5.1912	2.58764	0.0114054	0.999921	-	- && - && -	-
AAEL001901	17.9598	15.432	4.42609	0	2.09392	0.929371	12.606	1.00777	3.1481	0.0119844	0.999921	-	- && Q6DGN0.1 RecName: Full=Ras-related and estrogen-regulated growth inhibitor-like protein; AltName: Full=RERG/Ras-like protein && PF00071:Ras family	Ras
AAEL000330	570.223	488.139	402.774	276.625	247.781	330.391	487.046	284.932	0.761566	0.0121126	0.999921	-	- && Q9VP65.1 RecName: Full=Multifunctional methyltransferase subunit TRM112-like protein; AltName: Full=tRNA methyltransferase 112 homolog && PF03966:Trm112p-like protein	-
AAEL026991	58.3693	5.68548	1.32783	0	2.09392	1.39406	21.7942	1.16266	3.77354	0.0123934	0.999921	-	- && O44342.1 RecName: Full=Protein windbeutel; AltName: Full=Erp29 homolog; Flags: Precursor && PF07749:Endoplasmic reticulum protein ERp29, C-terminal domain|PF07912:ERp29, N-terminal domain	-
AAEL021487	44.8995	0	0.442609	0	0	0	15.114	0	6.55135	0.0125816	0.999921	-	- && - && -	-
AAEL021818	13.4698	44.6717	3.09826	0	1.74494	3.71748	20.4133	1.82081	3.21638	0.0127633	0.999921	-	- && - && -	-
AAEL023250	40.4095	0	0.885218	0	0	0	13.7649	0	6.40801	0.0127918	0.999921	-	- && - && -	-
AAEL007772	53.8794	23.5541	46.0314	10.9194	15.7044	13.4759	41.155	13.3666	1.52606	0.0128369	0.999921	-	- && Q5R6S2.1 RecName: Full=GTP-binding protein Di-Ras2; AltName: Full=Distinct subgroup of the Ras family member 2; Flags: Precursor && PF00071:Ras family	Ras
AAEL009463	58.3693	26.803	62.8505	25.4786	15.3554	14.4052	49.3409	18.4131	1.50142	0.0133631	0.999921	-	- && - && -	-
AAEL022206	22.4497	8.12212	1.32783	0	0	0.929371	10.6332	0.30979	4.31181	0.0136098	0.999921	-	- && - && -	-
AAEL026329	94.2889	18.6809	16.3765	14.5592	5.93279	8.36434	43.1154	9.61877	2.18694	0.0137872	0.999921	-	- && P10978.1 RecName: Full=Retrovirus-related Pol polyprotein from transposon TNT 1-94; Includes: RecName: Full=Protease; Includes: RecName: Full=Reverse transcriptase; Includes: RecName: Full=Endonuclease && PF14227:gag-polypeptide of LTR copia-type|PF00665:Integrase core domain|PF07727:Reverse transcriptase (RNA-dependent DNA polymerase)	RVT_2
AAEL002112	107.759	20.3053	33.6383	18.199	14.6575	3.2528	53.9008	12.0364	2.19351	0.0138446	0.999921	-	- && Q59E55.3 RecName: Full=NGFI-A-binding protein homolog; Short=dNAB && PF04905:NAB conserved region 2 (NCD2)|PF04904:NAB conserved region 1 (NCD1)	-
AAEL026245	0	1.62442	30.9826	0	0	0.464685	10.869	0.154895	5.1598	0.0138765	0.999921	-	- && - && -	-
AAEL024462	26.9397	3.24885	0.885218	0	0.348987	0.464685	10.3579	0.271224	4.29992	0.014077	0.999921	-	- && - && PF14291:Domain of unknown function (DUF4371)|PF05699:hAT family C-terminal dimerisation region	hATC
AAEL028921	0	13.8076	9.7374	0	0	0.464685	7.84834	0.154895	4.73252	0.0140832	0.999921	-	- && - && -	-
AAEL017297	58.3693	14.6198	2.21305	0	4.18785	1.85874	25.0674	2.01553	3.2516	0.0141657	0.999921	CYP6M9	- && Q9V4U7.2 RecName: Full=Probable cytochrome P450 6a14; AltName: Full=CYPVIA14 && PF00067:Cytochrome P450	p450
AAEL005263	583.693	529.562	281.499	272.985	172.4	249.071	464.918	231.485	1.00669	0.0141851	0.999921	-	- && Q921Y2.1 RecName: Full=U3 small nucleolar ribonucleoprotein protein IMP3; Short=U3 snoRNP protein IMP3 && PF00163:Ribosomal protein S4/S9 N-terminal domain|PF01479:S4 domain	S4
AAEL026401	26.9397	6.4977	0	0	0	0	11.1458	0	6.10443	0.0143951	0.999921	-	- && - && PF01200:Ribosomal protein S28e	-
AAEL025345	31.4296	12.9954	7.52436	7.2796	1.04696	1.85874	17.3165	3.3951	2.75035	0.0144102	0.999921	-	- && - && -	-
AAEL008170	175.108	60.1037	19.9174	32.7582	13.6105	19.0521	85.043	21.8069	1.98042	0.0148672	0.999921	-	- && A1Z9S1.2 RecName: Full=Biogenesis of lysosome-related organelles complex 1 subunit 1; Short=BLOC-1 subunit 1 && PF06320:GCN5-like protein 1 (GCN5L1)	GCN5L1
AAEL000180	345.726	336.256	162.438	141.952	131.219	145.911	281.473	139.694	0.998227	0.0149048	0.999921	mRpL17	- && - && -	-
AAEL013154	58.3693	8.93433	24.7861	7.2796	2.44291	8.36434	30.6966	6.02895	2.32671	0.0149641	0.999921	-	- && - && -	-
AAEL004056	278.377	256.659	129.685	127.393	85.8509	107.807	221.573	107.017	1.05172	0.0150534	0.999921	-	- && Q9VJD2.1 RecName: Full=Ragulator complex protein LAMTOR3 homolog; AltName: Full=Late endosomal/lysosomal adaptor and MAPK and MTOR activator 3 && PF08923:Mitogen-activated protein kinase kinase 1 interacting	-
AAEL027215	35.9196	90.1555	21.2452	18.199	7.32874	16.7287	49.1068	14.0855	1.88306	0.0152073	0.999921	-	- && - && PF00059:Lectin C-type domain	Lectin_C
AAEL022586	31.4296	1.62442	0.442609	0	0	0.464685	11.1656	0.154895	4.99552	0.0152357	0.999921	-	- && - && -	-
AAEL027493	188.578	54.4182	66.834	43.6776	38.3886	28.3458	103.277	36.804	1.45553	0.0157236	0.999921	-	- && - && -	-
AAEL024318	22.4497	7.30991	3.98348	0	1.04696	1.39406	11.2477	0.813673	3.18573	0.015826	0.999921	-	- && - && -	-
AAEL014484	983.298	981.964	506.788	487.733	381.094	460.039	824.017	442.955	0.894103	0.0162711	0.999921	-	- && B3Y064.1 RecName: Full=Leptin receptor gene-related protein; AltName: Full=Endospanin-1; AltName: Full=OB-R gene-related protein; Short=OB-RGRP && PF04133:Vacuolar protein sorting 55	-
AAEL022708	215.517	6.4977	0.442609	14.5592	1.39595	2.78811	74.1526	6.24775	3.7342	0.0165219	0.999921	-	- && Q6P4K8.1 RecName: Full=Peptidyl-prolyl cis-trans isomerase NIMA-interacting 4; AltName: Full=Parvulin-14; Short=Par14; AltName: Full=Peptidyl-prolyl cis-trans isomerase Pin4; Short=PPIase Pin4; AltName: Full=Rotamase Pin4 && PF13616:PPIC-type PPIASE domain	-
AAEL011710	341.236	276.152	183.683	127.393	164.024	130.112	267.024	140.51	0.89642	0.0165656	0.999921	-	- && - && PF14949:ARF7 effector protein C-terminus	-
AAEL017514	13.4698	16.2442	0	0	0	0	9.90469	0	5.98129	0.0167048	0.999921	-	- && - && -	-
AAEL026828	318.786	27.6152	119.504	25.4786	57.2339	35.7808	155.302	39.4978	1.92021	0.0167114	0.999921	-	- && Q5NSW5.1 RecName: Full=Homeobox protein DBX1; AltName: Full=Developing brain homeobox protein 1 && PF00046:Homeobox domain	Homeobox
AAEL023565	13.4698	4.87327	0.885218	0	0	0	6.40944	0	5.2455	0.0171471	0.999921	-	- && - && -	-
AAEL008692	1450.25	999.021	751.108	633.325	628.177	545.076	1066.79	602.193	0.818878	0.0172669	0.999921	-	- && Q9VLU0.1 RecName: Full=Barrier-to-autointegration factor && PF02961:Barrier to autointegration factor	-
AAEL023433	17.9598	15.432	1.32783	0	0	1.39406	11.5732	0.464685	4.05448	0.0174906	0.999921	-	- && - && -	-
AAEL009517	31.4296	5.68548	6.19653	0	0.697975	2.78811	14.4372	1.16203	3.14247	0.017858	0.999921	-	- && - && PF13855:Leucine rich repeat	-
AAEL024209	184.088	60.1037	66.3914	25.4786	9.77165	52.0448	103.528	29.0983	1.78552	0.017943	0.999921	-	- && - && -	-
AAEL022465	49.3894	3.24885	0.885218	0	0.697975	1.85874	17.8412	0.852239	3.88372	0.0180545	0.999921	-	- && Q92485.2 RecName: Full=Acid sphingomyelinase-like phosphodiesterase 3b; Short=ASM-like phosphodiesterase 3b; Flags: Precursor && -	-
AAEL005001	80.819	59.2915	43.8183	21.8388	22.6842	31.5986	61.3096	25.3739	1.18856	0.0182898	0.999921	-	- && P56402.2 RecName: Full=Aquaporin-2; Short=AQP-2; AltName: Full=ADH water channel; AltName: Full=Aquaporin-CD; Short=AQP-CD; AltName: Full=Collecting duct water channel protein; AltName: Full=WCH-CD; AltName: Full=Water channel protein for renal collecting duct && -	-
AAEL027037	89.7989	3.24885	2.65566	0	3.83886	3.2528	31.9011	2.36389	3.43901	0.0183362	0.999921	-	- && Q05319.2 RecName: Full=Serine proteinase stubble; AltName: Full=Protein stubble-stubbloid; Contains: RecName: Full=Serine proteinase stubble non-catalytic chain; Contains: RecName: Full=Serine proteinase stubble catalytic chain && PF00089:Trypsin	Trypsin
AAEL024460	98.7788	159.194	52.2279	18.199	23.7311	59.9444	103.4	33.9582	1.55296	0.0187967	0.999921	-	- && - && -	-
AAEL010636	26.9397	1.62442	0.442609	0	0.348987	0	9.6689	0.116329	4.91369	0.0188311	0.999921	-	- && - && -	-
AAEL019691	193.068	47.9205	40.2774	47.3174	17.1004	19.5168	93.7552	27.9782	1.77936	0.0191491	0.999921	sNPF	- && A0SIX6.2 RecName: Full=Short neuropeptide F; Contains: RecName: Full=sNPF-associated peptide; Contains: RecName: Full=sNPF peptide 2; Contains: RecName: Full=sNPF peptide 3; Contains: RecName: Full=RLRF peptide 1; Contains: RecName: Full=RLRF peptide 2; Contains: RecName: Full=RLRF peptide 3; Contains: RecName: Full=RLRW peptide; Flags: Precursor && -	-
AAEL022031	26.9397	0.812212	4.8687	0	0	0.929371	10.8735	0.30979	4.3227	0.0198295	0.999921	-	- && - && -	-
AAEL000340	71.8391	84.47	36.7366	18.199	12.5635	35.3161	64.3486	22.0262	1.50486	0.0198586	0.999921	-	- && P29981.1 RecName: Full=Cytochrome P450 4C1; AltName: Full=CYPIVC1 && PF00067:Cytochrome P450	p450
AAEL024645	85.309	116.146	15.9339	25.4786	22.6842	14.8699	72.4631	21.0109	1.80122	0.0199167	0.999921	-	- && - && -	-
AAEL007595	592.673	373.617	281.499	181.99	220.211	249.536	415.93	217.246	0.909657	0.0199758	0.999921	-	- && - && PF00870:P53 DNA-binding domain	P53
AAEL006310	35.9196	31.6763	9.7374	3.6398	6.97975	6.97028	25.7777	5.86328	1.95863	0.0200246	0.999921	-	- && - && -	-
AAEL024623	71.8391	8.93433	7.52436	0	3.83886	6.5056	29.4326	3.44815	2.75437	0.0200998	0.999921	-	- && - && -	-
AAEL005163	758.801	567.736	354.087	323.942	303.619	288.57	560.208	305.377	0.865968	0.0201894	0.999921	-	- && A4QND5.1 RecName: Full=60S ribosome subunit biogenesis protein NIP7 homolog && PF03657:Uncharacterised protein family (UPF0113)	-
AAEL015136	0	47.1083	0	0	0	0	15.7028	0	6.68826	0.0204362	0.999921	-	- && - && PF02221:ML domain	-
AAEL025311	35.9196	0.812212	4.42609	0	1.39595	0.464685	13.7193	0.620212	3.81961	0.0204905	0.999921	-	- && - && -	-
AAEL020447	1670.26	154.32	26.5566	116.474	17.1004	26.9518	617.046	53.5086	3.54466	0.0209812	0.999921	-	- && P55828.1 RecName: Full=40S ribosomal protein S20 && PF00338:Ribosomal protein S10p/S20e	Ribosomal_S10
AAEL025852	26.9397	5.68548	0	0	0.348987	0	10.8751	0.116329	5.14031	0.0210705	0.999921	-	- && - && -	-
AAEL011506	98.7788	0	1.77044	0	3.14089	0.929371	33.5164	1.35675	4.31152	0.0211428	0.999921	-	- && O95633.1 RecName: Full=Follistatin-related protein 3; AltName: Full=Follistatin-like protein 3; AltName: Full=Follistatin-related gene protein; Flags: Precursor && PF07648:Kazal-type serine protease inhibitor domain	-
AAEL027819	26.9397	47.9205	5.31131	7.2796	3.14089	6.5056	26.7238	5.64203	2.32067	0.0211806	0.999921	-	- && - && -	-
AAEL026879	4.48995	0	22.5731	0	0	0	9.02101	0	5.90117	0.0214596	0.999921	-	- && P15619.2 RecName: Full=Serendipity locus protein H-1; AltName: Full=Protein pourquoi-pas; AltName: Full=Protein wings-down && -	-
AAEL027182	4.48995	109.649	32.3105	18.199	5.23481	10.2231	48.8163	11.219	2.2761	0.022106	0.999921	-	- && - && -	-
AAEL026841	175.108	17.8687	61.5227	21.8388	15.0065	0	84.8331	12.2817	2.8481	0.0222266	0.999921	-	- && - && -	-
AAEL001708	49.3894	6.4977	0.885218	0	1.39595	2.32343	18.9241	1.23979	3.49977	0.0222424	0.999921	-	- && - && -	-
AAEL024840	53.8794	0	0	0	0	0	17.9598	0	6.82405	0.0222658	0.999921	-	- && - && -	-
AAEL018154	103.269	7.30991	5.75392	0	8.3757	4.18217	38.7775	4.18596	2.93904	0.022568	0.999921	-	- && Q8BYH0.2 RecName: Full=Dorsal root ganglia homeobox protein; AltName: Full=Dorsal root ganglion 11; AltName: Full=Homeobox protein DRG11; AltName: Full=Paired-related homeobox protein-like 1 && PF03826:OAR domain|PF00046:Homeobox domain	Homeobox
AAEL027735	143.678	49.5449	33.6383	43.6776	6.97975	14.4052	75.6205	21.6875	1.90022	0.0225888	0.999921	-	- && - && -	-
AAEL021418	224.497	284.274	180.142	90.9949	130.521	151.023	229.638	124.18	0.858419	0.0226095	0.999921	-	- && - && PF04420:CHD5-like protein	-
AAEL025015	71.8391	6.4977	11.0652	10.9194	2.7919	3.2528	29.8007	5.6547	2.54402	0.022912	0.999921	-	- && - && -	-
AAEL028657	0	11.371	8.85218	0	0	0.464685	6.74105	0.154895	4.51374	0.0229889	0.999921	-	- && - && -	-
AAEL002639	2155.17	3375.55	1152.55	1350.36	865.838	1057.16	2227.76	1091.12	1.03199	0.0231141	0.999921	Rpl36-2	- && P49630.1 RecName: Full=60S ribosomal protein L36; AltName: Full=Protein minute(1)1B && PF01158:Ribosomal protein L36e	-
AAEL019467	242.457	19.4931	21.2452	21.8388	24.4291	13.9406	94.3985	20.0695	2.19329	0.0239792	0.999921	-	- && P47736.2 RecName: Full=Rap1 GTPase-activating protein 1; Short=Rap1GAP; Short=Rap1GAP1 && PF02145:Rap/ran-GAP	-
AAEL024649	8.97989	6.4977	0.885218	0	0	0	5.45427	0	5.05781	0.0241419	0.999921	-	- && - && -	-
AAEL006251	422.055	501.135	245.648	232.947	174.843	228.161	389.613	211.983	0.879681	0.0241882	0.999921	-	- && Q176V0.1 RecName: Full=Ubiquitin-fold modifier 1; Flags: Precursor && PF03671:Ubiquitin fold modifier 1 protein	-
AAEL021292	22.4497	30.8641	6.63914	0	5.5838	3.71748	19.9843	3.10043	2.37258	0.0242438	0.999921	-	- && - && -	-
AAEL005900	386.135	346.815	268.664	211.108	204.507	210.038	333.871	208.551	0.665939	0.0244693	0.999921	-	- && Q0IFA9.1 RecName: Full=Single-pass membrane and coiled-coil domain-containing protein 4 homolog && PF15012:Domain of unknown function (DUF4519)	-
AAEL007744	184.088	138.076	69.9323	47.3174	67.0056	60.8738	130.699	58.3989	1.10112	0.0244715	0.999921	-	- && - && PF15323:Developmental protein	-
AAEL005928	862.07	831.705	416.053	495.012	285.123	321.098	703.276	367.078	0.944136	0.0253618	0.999921	-	- && B5FZA8.1 RecName: Full=LYR motif-containing protein 4 && PF13232:Complex1_LYR-like	-
AAEL026489	17.9598	2.43664	1.32783	0	0	0.464685	7.24142	0.154895	4.32086	0.0258084	0.999921	-	- && - && -	-
AAEL025618	44.8995	35.7373	11.5078	18.199	4.53684	4.18217	30.7149	8.97266	2.00905	0.0258315	0.999921	-	- && - && -	-
AAEL008369	278.377	397.172	28.7696	105.554	41.8785	55.2976	234.773	67.5767	1.81877	0.0261137	0.999921	-	3.6.1.7 (Acylphosphatase) && Q9VF36.1 RecName: Full=Acylphosphatase-2; AltName: Full=Acylphosphate phosphohydrolase 2; Short=AcPDro2 && PF00708:Acylphosphatase	-
AAEL006135	448.995	340.317	214.223	160.151	206.95	175.651	334.511	180.917	0.859679	0.0267585	0.999921	Cbp20	- && Q177H0.1 RecName: Full=Nuclear cap-binding protein subunit 2; AltName: Full=20 kDa nuclear cap-binding protein; AltName: Full=NCBP 20 kDa subunit; Short=CBP20 && PF00076:RNA recognition motif. (a.k.a. RRM, RBD, or RNP domain)	RRM_1
AAEL013287	565.733	523.064	221.747	294.824	150.065	182.621	436.848	209.17	1.07194	0.0268689	0.999921	-	- && - && -	-
AAEL011454	44.8995	1.62442	0.442609	0	0	1.39406	15.6555	0.464685	4.44062	0.026919	0.999921	-	- && Q5M7E1.1 RecName: Full=Clavesin-1; AltName: Full=Retinaldehyde-binding protein 1-like 1 && PF00650:CRAL/TRIO domain	-
AAEL003160	20308	16037.9	7366.79	10489.9	2945.45	4927.06	14570.9	6120.8	1.25186	0.0269234	0.999921	-	- && - && PF10195:DNA-binding nuclear phosphoprotein p8	-
AAEL013277	278.377	89.3433	129.685	36.398	38.3886	105.948	165.802	60.245	1.40488	0.0269278	0.999921	-	- && Q9W0Y8.5 RecName: Full=Sodium channel protein 60E; AltName: Full=Drosophila ion channel 60; AltName: Full=Drosophila sodium channel 1; AltName: Full=Protein smell-impaired 60E; AltName: Full=Sodium channel 2; Short=DmNav2 && PF16905:Voltage-dependent L-type calcium channel, IQ-associated|PF00520:Ion transport protein	Ion_trans
AAEL021593	53.8794	11.371	5.31131	0	5.23481	0	23.5205	1.74494	3.40102	0.0269533	0.999921	-	- && P10978.1 RecName: Full=Retrovirus-related Pol polyprotein from transposon TNT 1-94; Includes: RecName: Full=Protease; Includes: RecName: Full=Reverse transcriptase; Includes: RecName: Full=Endonuclease && PF07727:Reverse transcriptase (RNA-dependent DNA polymerase)|PF00078:Reverse transcriptase (RNA-dependent DNA polymerase)|PF13538:UvrD-like helicase C-terminal domain|PF13976:GAG-pre-integr…	RVT_2
AAEL026480	80.819	30.0518	7.96697	18.199	6.28177	2.32343	39.6126	8.93473	2.29915	0.0270045	0.999921	-	- && - && -	-
AAEL022625	13.4698	1.62442	1.77044	0	0	0	5.62157	0	5.01338	0.0270274	0.999921	-	- && - && -	-
AAEL001732	26.9397	0	1.32783	0	0	0	9.4225	0	5.83847	0.0271011	0.999921	-	- && Q86YH6.2 RecName: Full=Decaprenyl-diphosphate synthase subunit 2; AltName: Full=All-trans-decaprenyl-diphosphate synthase subunit 2; AltName: Full=Candidate tumor suppressor protein; AltName: Full=Decaprenyl pyrophosphate synthase subunit 2 && -	-
AAEL027859	4.48995	19.4931	1.32783	0	0	0.929371	8.43695	0.30979	4.12141	0.0271224	0.999921	-	- && - && -	-
AAEL026023	40.4095	84.47	11.9504	25.4786	4.18785	6.97028	45.61	12.2122	2.11189	0.0274034	0.999921	-	- && - && PF02036:SCP-2 sterol transfer family	-
AAEL027979	22.4497	1.62442	0.442609	0	0.348987	0	8.17226	0.116329	4.65075	0.0278084	0.999921	-	- && - && -	-
AAEL025082	1876.8	662.765	419.594	451.335	207.299	496.284	986.385	384.972	1.35378	0.0278556	0.999921	-	- && P25007.2 RecName: Full=Peptidyl-prolyl cis-trans isomerase; Short=PPIase; AltName: Full=Cyclophilin; AltName: Full=Cyclosporin A-binding protein; AltName: Full=Rotamase && PF00160:Cyclophilin type peptidyl-prolyl cis-trans isomerase/CLD	Pro_isomerase
AAEL022388	8.97989	8.12212	2.65566	0	0.697975	0.464685	6.58589	0.387553	3.3623	0.0278648	0.999921	-	- && - && -	-
AAEL010172	8.97989	12.1832	3.98348	0	1.04696	1.39406	8.38219	0.813673	2.90773	0.0289949	0.999921	-	- && O02036.1 RecName: Full=Leucokinins; Contains: RecName: Full=Leucokinin-1; Contains: RecName: Full=Leucokinin-3; Contains: RecName: Full=Leucokinin-2; Flags: Precursor && -	-
AAEL007285	148.168	17.8687	8.40958	7.2796	17.4494	7.43497	58.1488	10.7213	2.324	0.0290204	0.999921	-	- && O77215.2 RecName: Full=Homeobox protein unc-4; AltName: Full=Paired-like homeodomain protein unc-4; Short=DPHD-1 && PF00046:Homeobox domain	Homeobox
AAEL017155	211.028	140.513	80.5549	58.2368	71.8914	73.885	144.032	68.0044	1.02588	0.0297487	0.999921	-	- && Q9DA69.2 RecName: Full=Intraflagellar transport protein 43 homolog && PF15305:Intraflagellar transport protein 43	-
AAEL021857	17.9598	38.174	11.5078	3.6398	3.48987	9.29371	22.5472	5.47446	1.9746	0.0304459	0.999921	-	- && - && -	-
AAEL026527	26.9397	1.62442	1.32783	0	0.348987	0.929371	9.96398	0.426119	3.76958	0.0305156	0.999921	-	- && - && -	-
AAEL008064	669.002	658.704	343.022	378.539	269.767	291.358	556.909	313.221	0.832601	0.0309023	0.999921	-	- && Q9CR96.1 RecName: Full=Transmembrane protein 208 && PF05620:Protein of unknown function (DUF788)	-
AAEL026451	4.48995	17.8687	0.885218	0	0.697975	0.464685	7.74794	0.387553	3.71177	0.0311687	0.999921	-	- && - && PF13837:Myb/SANT-like DNA-binding domain	-
AAEL022649	22.4497	8.93433	2.21305	3.6398	1.04696	0.929371	11.199	1.87204	2.8796	0.0316428	0.999921	-	- && P21328.1 RecName: Full=RNA-directed DNA polymerase from mobile element jockey; AltName: Full=Reverse transcriptase && PF14529:Endonuclease-reverse transcriptase|PF00078:Reverse transcriptase (RNA-dependent DNA polymerase)|PF00098:Zinc knuckle|PF03372:Endonuclease/Exonuclease/phosphatase family|PF14227:gag-polypeptide of LTR copia-type	RVT_1
AAEL004608	107.759	51.1694	31.8679	18.199	26.523	25.5577	63.5986	23.4266	1.31997	0.0318226	0.999921	-	- && - && PF16064:Domain of unknown function (DUF4806)	-
AAEL026177	44.8995	44.6717	17.7044	3.6398	3.83886	18.5874	35.7585	8.68869	1.90066	0.0319687	0.999921	-	- && A5WV69.1 RecName: Full=Acyl-CoA-binding domain-containing protein 5-B && PF00887:Acyl CoA binding protein|PF12796:Ankyrin repeats (3 copies)	-
AAEL024336	4.48995	8.12212	1.32783	0	0	0	4.64663	0	4.90536	0.032481	0.999921	-	- && P0CT34.1 RecName: Full=Transposon Tf2-1 polyprotein; AltName: Full=Retrotransposable element Tf2 155 kDa protein >P0CT35.1 RecName: Full=Transposon Tf2-2 polyprotein; AltName: Full=Retrotransposable element Tf2 155 kDa protein >P0CT37.1 RecName: Full=Transposon Tf2-4 polyprotein; AltName: Full=Retrotransposable element Tf2 155 kDa protein >P0CT40.1 RecName: Full=Transposon Tf2-9 polyprotein;…	RVT_1
AAEL006784	67.3492	18.6809	9.29479	0	5.5838	10.6878	31.775	5.42385	2.2506	0.0324939	0.999921	CYP9J17	- && Q9VG82.1 RecName: Full=Probable cytochrome P450 9f2; AltName: Full=CYPIXF2 && PF00067:Cytochrome P450	p450
AAEL021075	22.4497	16.2442	17.2618	10.9194	4.53684	4.64685	18.6519	6.70103	1.67922	0.0325305	0.999921	-	- && - && -	-
AAEL027052	40.4095	12.9954	3.98348	0	2.09392	5.11154	19.1295	2.40182	2.60136	0.0325501	0.999921	-	- && - && -	-
AAEL024473	13.4698	3.24885	0.442609	0	0	0	5.72043	0	5.06259	0.0328042	0.999921	-	- && - && -	-
AAEL021614	49.3894	47.1083	13.2783	0	7.32874	16.264	36.592	7.86424	1.99463	0.0329276	0.999921	-	- && - && -	-
AAEL022787	71.8391	7.30991	11.0652	0	4.88582	8.36434	30.0714	4.41672	2.45579	0.0333069	0.999921	-	- && Q9GKU5.2 RecName: Full=Histone deacetylase 11; Short=HD11 && PF00850:Histone deacetylase domain	Hist_deacetyl
AAEL003066	8.97989	100.714	3.09826	0	8.72469	5.57622	37.5975	4.76697	2.83254	0.0333919	0.999921	-	3.2.1.14 (Chitinase) && Q13231.1 RecName: Full=Chitotriosidase-1; AltName: Full=Chitinase-1; Flags: Precursor && PF01607:Chitin binding Peritrophin-A domain|PF00704:Glycosyl hydrolases family 18	CBM_14
AAEL009914	574.713	544.994	358.071	305.743	331.538	275.094	492.593	304.125	0.686653	0.0334729	0.999921	-	- && Q9VI10.1 RecName: Full=Probable small nuclear ribonucleoprotein Sm D2; Short=Sm-D2; AltName: Full=snRNP core protein D2 && PF01423:LSM domain	LSM
AAEL001390	49.3894	0	0	0	0.348987	0.464685	16.4631	0.271224	5.0618	0.0336195	0.999921	-	- && - && -	-
AAEL011974	377.156	732.615	265.566	222.028	176.239	286.246	458.445	228.171	1.00902	0.0337654	0.999921	-	- && - && -	-
AAEL022364	224.497	100.714	104.013	87.3551	63.1667	61.8032	143.075	70.775	0.998385	0.0338084	0.999921	-	- && Q96PX9.4 RecName: Full=Pleckstrin homology domain-containing family G member 4B; Short=PH domain-containing family G member 4B && PF00621:RhoGEF domain	RhoGEF
AAEL024993	31.4296	0	0.885218	0	0	0.464685	10.7716	0.154895	4.95055	0.033828	0.999921	-	- && - && -	-
AAEL025204	8.97989	9.74654	1.77044	0	0.348987	0.929371	6.83229	0.426119	3.36061	0.0339769	0.999921	-	- && - && -	-
AAEL028178	184.088	543.37	195.191	134.673	121.797	174.257	307.549	143.575	1.10647	0.0340984	0.999921	-	- && P55828.1 RecName: Full=40S ribosomal protein S20 && PF00338:Ribosomal protein S10p/S20e	Ribosomal_S10
AAEL020578	0	20.3053	75.2436	0	3.48987	8.82902	31.8496	4.1063	2.8246	0.0342856	0.999921	-	- && Q7LHG5.2 RecName: Full=Transposon Ty3-I Gag-Pol polyprotein; AltName: Full=Gag3-Pol3; AltName: Full=Transposon Ty3-2 TYA-TYB polyprotein; Contains: RecName: Full=Capsid protein; Short=CA; AltName: Full=p24; Contains: RecName: Full=Spacer peptide p3; Contains: RecName: Full=Nucleocapsid protein p11; Short=NC; Contains: RecName: Full=Ty3 protease; Short=PR; AltName: Full=p16; Contains: RecName…	RVT_1
AAEL017079	58.3693	8.93433	6.63914	0	5.23481	5.11154	24.6476	3.44878	2.46981	0.0342951	0.999921	Or47	- && Q9V6H2.1 RecName: Full=Odorant receptor 49b && PF02949:7tm Odorant receptor	-
AAEL026606	26.9397	1.62442	3.09826	0	1.04696	0.929371	10.5541	0.658778	3.32582	0.0345219	0.999921	-	- && - && -	-
AAEL005966	112.249	5.68548	0	7.2796	2.7919	0.929371	39.3114	3.66696	3.56461	0.0345434	0.999921	-	- && - && -	-
AAEL003432	8.97989	14.6198	12.3931	0	3.48987	2.78811	11.9976	2.09266	2.2171	0.0348668	0.999921	-	- && - && PF07686:Immunoglobulin V-set domain|PF07679:Immunoglobulin I-set domain	V-set
AAEL027261	31.4296	0.812212	0	0	0.348987	0	10.7473	0.116329	5.11356	0.0350254	0.999921	-	- && - && PF01607:Chitin binding Peritrophin-A domain	CBM_14
AAEL012511	628.593	854.447	467.395	440.416	302.223	412.641	650.145	385.093	0.761841	0.0352667	0.999921	-	- && Q9VVA8.1 RecName: Full=Transmembrane protein 258 homolog && PF05251:Uncharacterised protein family (UPF0197)	-
AAEL005027	1041.67	2093.07	1074.66	644.244	643.533	1012.55	1403.13	766.776	0.871698	0.0355478	0.999921	RpLP1	- && P08570.2 RecName: Full=60S acidic ribosomal protein P1; AltName: Full=Acidic ribosomal protein RPA2; AltName: Full=RP21C && PF00428:60s Acidic ribosomal protein	-
AAEL028742	633.083	43.0472	0.442609	29.1184	2.7919	7.43497	225.524	13.1151	4.15048	0.035641	0.999921	-	- && - && -	-
AAEL008847	80.819	20.3053	7.96697	0	10.4696	8.36434	36.3638	6.27799	2.26043	0.0357782	0.999921	-	- && Q3L254.1 RecName: Full=Protein Wnt-7b; Flags: Precursor && PF00110:wnt family	wnt
AAEL008635	71.8391	218.485	76.1288	25.4786	40.4825	75.279	122.151	47.0801	1.35036	0.0359003	0.999921	-	- && Q9H172.2 RecName: Full=ATP-binding cassette sub-family G member 4 && PF00005:ABC transporter|PF01061:ABC-2 type transporter|PF07673:Protein of unknown function (DUF1602)	ABC2_membrane
AAEL025644	44.8995	1.62442	4.42609	0	2.09392	2.32343	16.9833	1.47245	3.09159	0.0360516	0.999921	-	- && Q9L6M2.1 RecName: Full=3'-5' ssDNA/RNA exonuclease TatD; AltName: Full=DNase TatD && PF01026:TatD related DNase	-
AAEL025384	44.8995	9.74654	4.42609	0	2.44291	5.11154	19.6907	2.51815	2.56867	0.0361374	0.999921	-	- && - && -	-
AAEL019781	53.8794	26.803	21.6879	0	14.6575	10.2231	34.1234	8.29352	1.75371	0.0362215	0.999921	-	- && Q28278.2 RecName: Full=Vitamin K-dependent protein C; AltName: Full=Anticoagulant protein C; AltName: Full=Autoprothrombin IIA; AltName: Full=Blood coagulation factor XIV; Contains: RecName: Full=Vitamin K-dependent protein C light chain; Contains: RecName: Full=Vitamin K-dependent protein C heavy chain; Flags: Precursor && PF00089:Trypsin	Trypsin
AAEL019388	26.9397	0.812212	0	0	0	0	9.25063	0	5.81837	0.036237	0.999921	-	- && - && -	-
AAEL007871	220.007	142.949	79.2271	90.9949	64.9117	59.015	147.395	71.6406	1.0343	0.0363678	0.999921	-	- && Q9V831.2 RecName: Full=Anaphase-promoting complex subunit 10; Short=APC10; AltName: Full=Cyclosome subunit 10 && PF03256:Anaphase-promoting complex, subunit 10 (APC10)	-
AAEL026459	44.8995	0	0	0	0.348987	0	14.9665	0.116329	5.63061	0.0363887	0.999921	-	- && Q6CII3.1 RecName: Full=Iron transport multicopper oxidase FET3; Flags: Precursor && PF07731:Multicopper oxidase|PF00394:Multicopper oxidase|PF07732:Multicopper oxidase	-
AAEL013233	215.517	182.748	99.1445	47.3174	64.2137	116.171	165.803	75.9008	1.07397	0.0365704	0.999921	PIWI5	- && O76922.1 RecName: Full=Protein aubergine; AltName: Full=Protein sting && PF16486:N-terminal domain of argonaute|PF02171:Piwi domain|PF02170:PAZ domain	Piwi
AAEL021257	26.9397	51.1694	27.8844	14.5592	5.23481	18.1227	35.3311	12.6389	1.55126	0.0366811	0.999921	-	- && P28175.1 RecName: Full=Limulus clotting factor C; Short=FC; Contains: RecName: Full=Limulus clotting factor C heavy chain; Contains: RecName: Full=Limulus clotting factor C light chain; Contains: RecName: Full=Limulus clotting factor C chain A; Contains: RecName: Full=Limulus clotting factor C chain B; Flags: Precursor && PF00089:Trypsin	Trypsin
AAEL027455	35.9196	1.62442	1.32783	0	1.39595	0.929371	12.9573	0.775107	3.46948	0.0368968	0.999921	-	- && - && -	-
AAEL011641	17.9598	63.3525	13.2783	10.9194	7.67772	10.6878	31.5302	9.76163	1.75785	0.0372689	0.999921	-	- && Q26643.1 RecName: Full=Transferrin; Flags: Precursor [Sarcophaga peregrina] && PF00405:Transferrin	-
AAEL026382	399.605	422.35	195.191	236.587	157.044	157.064	339.049	183.565	0.894249	0.0373291	0.999921	-	- && Q9VFB2.2 RecName: Full=28S ribosomal protein S10, mitochondrial; Short=MRP-S10; Short=S10mt && PF00338:Ribosomal protein S10p/S20e	Ribosomal_S10
AAEL013169	112.249	60.9159	64.6209	36.398	25.1271	48.3273	79.2618	36.6175	1.0659	0.037412	0.999921	-	- && H3ZPL1.1 RecName: Full=Aromatic-amino-acid aminotransferase 1; Short=ARAT-I; Short=AROAT && PF00155:Aminotransferase class I and II	Aminotran_1_2
AAEL003748	85.309	17.0565	3.09826	0	9.07367	5.57622	35.1546	4.8833	2.58582	0.0379412	0.999921	CYP9AE1	- && Q964T2.1 RecName: Full=Cytochrome P450 9e2; AltName: Full=CYPIXE2 && PF00067:Cytochrome P450	p450
AAEL022742	13.4698	1.62442	0.885218	0	0	0	5.32649	0	4.92792	0.038075	0.999921	-	- && - && -	-
AAEL022593	40.4095	12.9954	3.54087	0	3.48987	4.18217	18.9819	2.55735	2.48972	0.0382267	0.999921	-	- && O61735.3 RecName: Full=Circadian locomoter output cycles protein kaput; AltName: Full=dCLOCK; AltName: Full=dPAS1 && PF00010:Helix-loop-helix DNA-binding domain|PF14598:PAS domain|PF00989:PAS fold	PAS
AAEL022989	143.678	4.06106	3.98348	0	12.5635	4.64685	50.5743	5.7368	2.95166	0.0388087	0.999921	-	- && Q9W349.2 RecName: Full=Protein lozenge && PF00853:Runt domain	Runt
AAEL010090	556.753	581.544	354.53	382.179	266.975	248.607	497.609	299.254	0.74292	0.0391277	0.999921	-	- && - && PF15013:CCSMST1 family	-
AAEL008053	22.4497	0	1.32783	0	0	0	7.92585	0	5.57894	0.0392062	0.999921	ppk318	- && Q86LG1.2 RecName: Full=Pickpocket protein 28; Short=PPK28 && PF00858:Amiloride-sensitive sodium channel	-
AAEL021108	197.558	100.714	39.3922	69.1562	2.44291	6.97028	112.555	26.1898	2.21091	0.0393338	0.999921	-	- && E1BHC3.1 RecName: Full=Protein PET100 homolog, mitochondrial; Flags: Precursor && PF09803:Uncharacterized conserved protein (DUF2346)	-
AAEL022991	0	7.30991	70.8175	3.6398	4.18785	4.64685	26.0425	4.15817	2.68463	0.0394638	0.999921	-	- && Q14151.1 RecName: Full=Scaffold attachment factor B2; Short=SAF-B2 && PF00076:RNA recognition motif. (a.k.a. RRM, RBD, or RNP domain)	RRM_1
AAEL001582	40.4095	7.30991	3.09826	0	1.39595	4.18217	16.9392	1.85937	2.76977	0.0396936	0.999921	-	- && Q9EQW7.1 RecName: Full=Kinesin-like protein KIF13A && PF12473:Kinesin protein|PF01302:CAP-Gly domain|PF00225:Kinesin motor domain|PF16183:Kinesin-associated|PF12423:Kinesin protein 1B	Kinesin
AAEL028668	300.826	276.964	18.5896	101.914	21.6372	42.7511	198.793	55.4342	1.87262	0.0399758	0.999921	-	- && - && -	-
AAEL003136	354.706	234.729	99.1445	152.871	76.7772	83.1787	229.527	104.276	1.14744	0.0400644	0.999921	-	- && P38636.1 RecName: Full=Metal homeostasis factor ATX1 && PF00403:Heavy-metal-associated domain	HMA
AAEL006992	44.8995	17.0565	16.3765	10.9194	8.3757	6.5056	26.1108	8.60023	1.55297	0.0401007	0.999921	CYP6AG6	- && Q9V419.1 RecName: Full=Probable cytochrome P450 28a5; AltName: Full=CYPXXVIIIA5 && PF00067:Cytochrome P450	p450
AAEL002246	26.9397	0	0.885218	0	0.348987	0	9.27497	0.116329	4.88145	0.0404234	0.999921	-	- && - && PF15955:Cuticle protein	-
AAEL013780	40.4095	7.30991	1.77044	0	1.74494	3.2528	16.4966	1.66591	2.88285	0.0405273	0.999921	-	- && - && -	-
AAEL000334	17.9598	0	4.8687	0	0.348987	0	7.6095	0.116329	4.60482	0.0405981	0.999921	-	- && Q23989.2 RecName: Full=Villin-like protein quail && PF00626:Gelsolin repeat|PF02209:Villin headpiece domain	-
AAEL022004	58.3693	4.87327	4.8687	0	5.93279	1.85874	22.7038	2.59718	2.75889	0.0406765	0.999921	-	- && Q95SX7.1 RecName: Full=Probable RNA-directed DNA polymerase from transposon BS; AltName: Full=Reverse transcriptase && PF00078:Reverse transcriptase (RNA-dependent DNA polymerase)	RVT_1
AAEL011377	35.9196	93.4044	29.6548	21.8388	12.2146	26.9518	52.9929	20.335	1.42258	0.0406897	0.999921	-	- && Q0VG49.2 RecName: Full=Uncharacterized protein C15orf61 homolog; Flags: Precursor && PF15031:Domain of unknown function (DUF4528)	-
AAEL022208	17.9598	28.4274	4.8687	7.2796	2.44291	3.71748	17.0853	4.48	2.1299	0.040911	0.999921	-	- && - && -	-
AAEL008489	170.618	164.067	116.849	61.8766	88.2938	101.766	150.511	83.9788	0.787838	0.0409526	0.999921	-	- && Q6P8Y1.4 RecName: Full=Calcyphosin-like protein && PF13499:EF-hand domain pair	-
AAEL026304	13.4698	8.12212	1.32783	0	1.04696	0.464685	7.63993	0.503883	3.2213	0.0412544	0.999921	-	- && - && PF15955:Cuticle protein	-
AAEL020279	619.613	1461.98	244.32	487.733	75.0323	230.949	775.305	264.571	1.56363	0.0415409	0.999921	-	- && - && -	-
AAEL005548	22.4497	5.68548	1.77044	0	0.348987	1.85874	9.96855	0.73591	3.17208	0.0416699	0.999921	-	- && - && PF00335:Tetraspanin family	Tetraspannin
AAEL007381	22.4497	1.62442	0	0	0	0	8.02472	0	5.60344	0.0417754	0.999921	-	- && - && -	-
AAEL022251	67.3492	43.0472	29.2122	21.8388	4.53684	21.8402	46.5362	16.0719	1.5654	0.0418286	0.999921	-	- && - && PF01395:PBP/GOBP family	-
AAEL020325	76.3291	9.74654	4.42609	7.2796	1.39595	7.43497	30.1672	5.37017	2.47422	0.0419788	0.999921	-	- && - && -	-
AAEL000963	4.48995	17.0565	0	0	0	0	7.18213	0	5.55402	0.0420226	0.999921	-	- && E1BHC3.1 RecName: Full=Protein PET100 homolog, mitochondrial; Flags: Precursor && PF09803:Uncharacterized conserved protein (DUF2346)	-
AAEL020556	58.3693	12.9954	11.0652	7.2796	3.48987	9.29371	27.4766	6.68773	1.93699	0.0420727	0.999921	-	- && - && -	-
AAEL005232	103.269	100.714	69.047	65.5164	42.5765	45.5392	91.01	51.2107	0.863039	0.0421984	0.999921	-	- && P55933.1 RecName: Full=Probable cyclin-dependent kinases regulatory subunit && PF01111:Cyclin-dependent kinase regulatory subunit	-
AAEL025119	17.9598	18.6809	19.9174	10.9194	3.14089	6.97028	18.8527	7.01019	1.64361	0.0423867	0.999921	-	- && - && -	-
AAEL009653	3964.62	7347.27	2055.03	2842.68	1246.23	2217.01	4455.64	2101.98	1.08528	0.0428424	0.999921	RpS30	- && P62866.1 RecName: Full=40S ribosomal protein S30 >P62867.1 RecName: Full=40S ribosomal protein S30 >P62863.1 RecName: Full=40S ribosomal protein S30 >P62864.1 RecName: Full=40S ribosomal protein S30 >P62860.1 RecName: Full=40S ribosomal protein S30 >P62861.1 RecName: Full=40S ribosomal protein S30 >P62862.1 RecName: Full=40S ribosomal protein S30 >P0C2F0.1 RecName: Full=40S ribosomal protein…	Ribosomal_S30
AAEL014489	121.229	54.4182	34.9661	0	20.2413	35.3161	70.2043	18.5191	1.77018	0.0428894	0.999921	-	3.1.1.96 (D-aminoacyl-tRNA deacylase) && Q9DD18.2 RecName: Full=D-tyrosyl-tRNA(Tyr) deacylase 1; AltName: Full=DNA-unwinding element-binding protein B; Short=DUE-B && PF02580:D-Tyr-tRNA(Tyr) deacylase	-
AAEL009449	31.4296	3.24885	14.1635	0	2.09392	4.64685	16.2807	2.24693	2.4695	0.042918	0.999921	OBP39	- && P54193.1 RecName: Full=General odorant-binding protein 83a; AltName: Full=Odorant-binding protein 83a; AltName: Full=Odorant-binding protein OS-F; AltName: Full=Pheromone-binding protein-related protein 3; Short=PBPRP-3; Flags: Precursor && PF01395:PBP/GOBP family	-
AAEL002948	381.645	278.589	212.452	178.35	165.42	184.48	290.896	176.083	0.702339	0.0430317	0.999921	-	1.16.3.1 (Ferroxidase) && Q9W385.1 RecName: Full=Frataxin homolog, mitochondrial; Short=Dfh; Flags: Precursor && PF01491:Frataxin-like domain	Frataxin_Cyay
AAEL011980	0	17.8687	1.77044	0	0	0.464685	6.54637	0.154895	4.42616	0.0432056	0.999921	-	- && - && -	-
AAEL003886	35.9196	10.5588	3.98348	0	4.88582	1.39406	16.8206	2.09329	2.5741	0.0432765	0.999921	-	- && - && PF02752:Arrestin (or S-antigen), C-terminal domain|PF00339:Arrestin (or S-antigen), N-terminal domain	-
AAEL013148	31.4296	3.24885	4.42609	0	2.09392	1.85874	13.0349	1.31756	2.78366	0.043425	0.999921	-	- && - && -	-
AAEL024330	143.678	14.6198	12.8357	0	23.0332	2.32343	57.0446	8.4522	2.58562	0.0438172	0.999921	-	- && Q16TM5.1 RecName: Full=Band 7 protein AAEL010189 && PF01145:SPFH domain / Band 7 family	-
AAEL023757	49.3894	12.1832	20.8026	0	7.67772	10.2231	27.4584	5.96693	1.88261	0.0439077	0.999921	-	- && Q24139.1 RecName: Full=Protein commissureless && PF15957:Commissureless	-
AAEL012816	112.249	182.748	78.3418	36.398	53.3951	84.1081	124.446	57.967	1.06495	0.0439154	0.999921	-	- && Q9VD92.1 RecName: Full=Protein archease-like && PF01951:Archease protein family (MTH1598/TM1083)	-
AAEL002293	915.949	446.717	132.783	331.222	78.8712	122.212	498.483	177.435	1.50115	0.0440595	0.999921	-	- && - && PF15061:Domain of unknown function (DUF4538)	-
AAEL022466	8.97989	8.12212	1.77044	0	0.348987	0.929371	6.29082	0.426119	3.21754	0.0442204	0.999921	-	- && - && -	-
AAEL011112	125.719	54.4182	11.0652	18.199	5.23481	26.4871	63.734	16.6403	1.90514	0.0442738	0.999921	-	- && Q58D31.3 RecName: Full=Sorbitol dehydrogenase; AltName: Full=L-iditol 2-dehydrogenase && PF08240:Alcohol dehydrogenase GroES-like domain|PF00107:Zinc-binding dehydrogenase	ADH_N
AAEL028782	17.9598	9.74654	3.09826	0	2.09392	1.39406	10.2682	1.16266	2.62651	0.0443533	0.999921	-	- && - && -	-
AAEL025650	89.7989	1.62442	0.885218	0	6.28177	0.929371	30.7695	2.40372	3.41255	0.0444933	0.999921	-	- && - && PF03189:Otopetrin	-
AAEL006690	31.4296	1.62442	0.885218	0	0	1.39406	11.3131	0.464685	3.9359	0.0452308	0.999921	-	- && Q9W0K7.2 RecName: Full=Protein bric-a-brac 1 && PF00651:BTB/POZ domain|PF05225:helix-turn-helix, Psq domain	BTB
AAEL029028	13.4698	3.24885	2.65566	0	0.697975	0.464685	6.45811	0.387553	3.19411	0.0452609	0.999921	-	- && - && PF00059:Lectin C-type domain	Lectin_C
AAEL012855	67.3492	93.4044	5.31131	25.4786	2.7919	12.0818	55.355	13.4508	2.15159	0.0455297	0.999921	-	- && - && -	-
AAEL008962	125.719	235.541	199.174	76.4357	140.642	90.6137	186.811	102.564	0.860475	0.0456634	0.999921	-	- && - && -	-
AAEL007693	44.8995	6.4977	10.6226	3.6398	6.63076	1.85874	20.6733	4.0431	2.17238	0.0460238	0.999921	-	- && Q86UG4.2 RecName: Full=Solute carrier organic anion transporter family member 6A1; AltName: Full=Cancer/testis antigen 48; Short=CT48; AltName: Full=Gonad-specific transporter; Short=GST; AltName: Full=Organic anion-transporting polypeptide 6A1; AltName: Full=Organic anion-transporting polypeptide I; Short=OATP-I; AltName: Full=Solute carrier family 21 member 19 && PF07648:Kazal-type serine …	-
AAEL022354	98.7788	16.2442	4.42609	0	12.9125	5.57622	39.8164	6.16292	2.45931	0.0462853	0.999921	-	- && - && -	-
AAEL019697	417.565	55.2304	41.6053	76.4357	46.0663	33.922	171.467	52.1414	1.71227	0.0463503	0.999921	-	- && Q9UHI8.4 RecName: Full=A disintegrin and metalloproteinase with thrombospondin motifs 1; Short=ADAM-TS 1; Short=ADAM-TS1; Short=ADAMTS-1; AltName: Full=METH-1; Flags: Precursor && PF13582:Metallo-peptidase family M12B Reprolysin-like	-
AAEL010347	40.4095	1.62442	0.442609	0	0.697975	1.85874	14.1589	0.852239	3.54567	0.0463973	0.999921	-	- && - && -	-
AAEL006557	772.271	1539.95	634.702	334.861	448.449	727.697	982.309	503.669	0.959731	0.0464756	0.999921	-	- && Q2HJH9.3 RecName: Full=Programmed cell death protein 5 && PF01984:Double-stranded DNA-binding domain	-
AAEL001164	1342.49	2928.84	652.849	1066.46	310.25	689.593	1641.39	688.768	1.25763	0.0470541	0.999921	-	- && Q0MQ86.1 RecName: Full=NADH dehydrogenase [ubiquinone] 1 alpha subcomplex subunit 12; AltName: Full=Complex I-B17.2; Short=CI-B17.2; Short=CIB17.2; AltName: Full=NADH-ubiquinone oxidoreductase subunit B17.2 && PF05071:NADH ubiquinone oxidoreductase subunit NDUFA12	Complex1_17_2kD
AAEL023277	22.4497	2.43664	1.32783	0	1.04696	0.464685	8.73807	0.503883	3.33434	0.0475102	0.999921	-	- && - && PF07248:Protein of unknown function (DUF1431)	-
AAEL005604	17.9598	14.6198	5.31131	0	1.74494	4.18217	12.6303	1.9757	2.29135	0.0476919	0.999921	-	- && O97399.1 RecName: Full=Trypsin; Flags: Precursor && PF00089:Trypsin	Trypsin
AAEL004862	26.9397	4.87327	5.31131	0	1.04696	3.2528	12.3748	1.43325	2.62875	0.0477391	0.999921	-	- && - && PF10264:Winged helix Storkhead-box1 domain	-
AAEL000656	22.4497	19.4931	8.40958	0	3.48987	6.5056	16.7841	3.33182	1.99071	0.0477765	0.999921	-	- && P91943.1 RecName: Full=Protein pangolin, isoforms A/H/I/S; AltName: Full=dTCF && PF00505:HMG (high mobility group) box|PF08347:N-terminal CTNNB1 binding	HMG_box
AAEL008766	0	61.7281	3.54087	3.6398	0.348987	4.18217	21.7563	2.72365	3.13299	0.0481183	0.999921	-	- && - && -	-
AAEL010451	49.3894	10.5588	8.40958	3.6398	5.93279	5.57622	22.7859	5.0496	1.93723	0.0482497	0.999921	-	- && - && -	-
AAEL002085	26.9397	0	0.442609	0	0.348987	0	9.12743	0.116329	4.86171	0.0482671	0.999921	CYP4H31	- && Q27589.2 RecName: Full=Cytochrome P450 4d2; AltName: Full=CYPIVD2 && PF00067:Cytochrome P450	p450
AAEL006502	489.404	555.553	350.989	287.544	296.988	322.027	465.315	302.186	0.615398	0.0486131	0.999921	-	- && - && PF10273:Pre-rRNA-processing protein TSR2	-
AAEL003351	323.276	77.1601	115.078	83.7153	73.9853	68.7734	171.838	75.4914	1.15623	0.048662	0.999921	-	- && - && -	-
AAEL025328	4.48995	30.0518	5.75392	0	1.74494	4.18217	13.4319	1.9757	2.5482	0.0490899	0.999921	-	- && - && -	-
AAEL005220	3098.06	3530.69	929.037	1783.5	546.863	996.75	2519.26	1109.04	1.18619	0.0493467	0.999921	RpL30	- && P58375.1 RecName: Full=60S ribosomal protein L30 && PF01248:Ribosomal protein L7Ae/L30e/S12e/Gadd45 family	-
AAEL000138	1472.7	3823.89	920.185	1186.57	441.12	1091.55	2072.26	906.413	1.19577	0.0493668	0.999921	-	- && Q02366.2 RecName: Full=NADH dehydrogenase [ubiquinone] 1 alpha subcomplex subunit 6; AltName: Full=Complex I-B14; Short=CI-B14; AltName: Full=NADH-ubiquinone oxidoreductase B14 subunit && PF05347:Complex 1 protein (LYR family)	-
AAEL021632	49.3894	3.24885	5.31131	0	2.44291	4.64685	19.3165	2.36326	2.64472	0.0493994	0.999921	-	- && - && -	-
AAEL025654	202.048	42.235	27.8844	32.7582	34.8987	3.2528	90.7223	23.6366	1.93413	0.0497099	0.999921	-	- && - && -	-
AAEL025973	13.4698	1.62442	1.32783	0	0.348987	0	5.47403	0.116329	4.01821	0.0499454	0.999921	-	- && P17972.1 RecName: Full=Potassium voltage-gated channel protein Shaw; AltName: Full=Shaw2 && PF02214:BTB/POZ domain|PF00520:Ion transport protein	Ion_trans
