# Supplementary material for: Aedes aegypti Hemocytes Mediate Antiviral Immunity
Source: Int J Mol Sci. 2025 Sep 9;26(18):8779. doi: 10.3390/ijms26188779 (PMC12470020; doi:10.3390/ijms26188779)
Supplement: Supplementary file 1 [file ijms-26-08779-s001.zip › Supplementary Tables/Supplementary Table S5.xlsx]

## Sheet: HcDVvsHc_deg_down
gene_id	HcDV1	HcDV2	HcDV3	Hc1	Hc2	Hc3	HcDV	Hc	log2FoldChange	pvalue	padj	gene_name	gene_description	tf_family
AAEL000109	161.638	183.56	278.844	7359.67	630.62	369.425	208.014	2786.57	-3.73876	5.33203e-05	0.0813372	-	3.1.3.77 (Acireductone synthase) && Q17Q32.1 RecName: Full=Enolase-phosphatase E1; AltName: Full=2,3-diketo-5-methylthio-1-phosphopentane phosphatase && PF13419:Haloacid dehalogenase-like hydrolase	-
AAEL024345	98.7788	56.8548	81.4401	214.748	553.494	172.398	79.0246	313.547	-2.01863	0.000254726	0.23472	-	- && - && -	-
AAEL026917	49.3894	237.978	128.357	429.496	1043.82	413.105	138.575	628.808	-2.15805	0.000492516	0.39775	-	- && - && PF05699:hAT family C-terminal dimerisation region	hATC
AAEL021160	0	3.24885	4.8687	80.0755	18.1473	16.7287	2.70585	38.3172	-3.40031	0.000881318	0.672201	-	- && Q5UQV3.1 RecName: Full=Putative ankyrin repeat protein L371 && PF12796:Ankyrin repeats (3 copies)|PF13637:Ankyrin repeats (many copies)	-
AAEL023070	8.97989	18.6809	9.7374	353.06	5.5838	98.5133	12.4661	152.386	-3.56202	0.00107097	0.735171	-	- && Q9V4N3.1 RecName: Full=Cytochrome b5; Short=CYTB5 && PF00173:Cytochrome b5-like Heme/Steroid binding domain	-
AAEL025774	4.48995	15.432	12.8357	83.7153	164.024	10.2231	10.9192	85.9875	-2.87635	0.00253879	0.999921	-	- && Q0VD48.1 RecName: Full=Vacuolar protein sorting-associated protein 4B && PF04212:MIT (microtubule interacting and transport) domain|PF00004:ATPase family associated with various cellular activities (AAA)|PF09336:Vps4 C terminal oligomerisation domain	AAA
AAEL013974	98.7788	113.71	98.7019	225.667	158.091	390.336	103.73	258.032	-1.31499	0.00340675	0.999921	-	- && Q13395.1 RecName: Full=Probable methyltransferase TARBP1; AltName: Full=TAR RNA-binding protein 1; AltName: Full=TAR RNA-binding protein of 185 kDa; Short=TRP-185 && PF00588:SpoU rRNA Methylase family	SpoU_methylase
AAEL026648	58.3693	40.6106	47.8018	120.113	124.938	84.1081	48.9272	109.72	-1.1982	0.00346984	0.999921	-	- && - && -	-
AAEL007646	0	5.68548	4.42609	127.393	5.5838	16.7287	3.37053	49.9018	-3.59116	0.0035428	0.999921	-	- && Q0IJ35.1 RecName: Full=FERM domain-containing protein 8 && PF00373:FERM central domain	Band_41
AAEL003692	67.3492	95.0288	123.045	309.383	184.265	184.945	95.1411	226.198	-1.18868	0.00426101	0.999921	-	- && - && -	-
AAEL021251	0	1.62442	1.77044	29.1184	11.8656	7.43497	1.13162	16.1396	-3.29512	0.00494664	0.999921	-	- && - && -	-
AAEL003739	17.9598	22.7419	31.4253	32.7582	142.038	63.1972	24.0423	79.3311	-1.70893	0.0100249	0.999921	-	- && Q6DFL0.1 RecName: Full=Coiled-coil domain-containing protein 102A && PF01576:Myosin tail	Myosin_tail_1
AAEL017453	0	0	0	21.8388	2.7919	2.32343	0	8.9847	-5.25397	0.0101364	0.999921	-	- && P45953.1 RecName: Full=Very long-chain specific acyl-CoA dehydrogenase, mitochondrial; Short=VLCAD; Flags: Precursor && PF00441:Acyl-CoA dehydrogenase, C-terminal domain|PF02771:Acyl-CoA dehydrogenase, N-terminal domain|PF02770:Acyl-CoA dehydrogenase, middle domain	-
AAEL012989	139.188	163.255	203.158	309.383	347.592	259.294	168.534	305.423	-0.834039	0.0101861	0.999921	-	- && Q8R480.1 RecName: Full=Nuclear pore complex protein Nup85; AltName: Full=85 kDa nucleoporin; AltName: Full=FROUNT; AltName: Full=Nucleoporin Nup85; AltName: Full=Pericentrin-1 && PF07575:Nup85 Nucleoporin	-
AAEL004700	22.4497	28.4274	50.0148	149.232	100.159	51.1154	33.6307	100.169	-1.48064	0.0119968	0.999921	-	- && Q8CEQ0.1 RecName: Full=Cyclin-dependent kinase-like 1 && PF00069:Protein kinase domain	Pkinase
AAEL026780	40.4095	30.8641	30.0974	36.398	136.454	89.6843	33.7903	87.5121	-1.45192	0.0122653	0.999921	-	- && Q9HC77.2 RecName: Full=Centromere protein J; Short=CENP-J; AltName: Full=Centrosomal P4.1-associated protein; AltName: Full=LAG-3-associated protein; AltName: Full=LYST-interacting protein 1 && PF07202:T-complex protein 10 C-terminus	-
AAEL003626	26.9397	24.3664	40.72	101.914	91.0857	48.3273	30.6754	80.4424	-1.33099	0.0123539	0.999921	-	- && B3NV41.1 RecName: Full=Sodium-dependent nutrient amino acid transporter 1 && PF00209:Sodium:neurotransmitter symporter family	SNF
AAEL007464	112.249	115.334	145.618	211.108	273.955	189.127	124.4	224.73	-0.842098	0.014336	0.999921	-	- && P28166.2 RecName: Full=Zinc finger protein 1; AltName: Full=Zinc finger homeodomain protein 1 && PF07776:Zinc-finger associated domain (zf-AD)	zf-AD
AAEL008535	121.229	220.109	292.122	495.012	411.456	368.96	211.153	425.143	-0.974258	0.0152947	0.999921	-	- && Q95LI3.1 RecName: Full=Zinc finger Y-chromosomal protein && PF07776:Zinc-finger associated domain (zf-AD)	zf-AD
AAEL011868	237.967	252.598	286.811	433.136	449.147	364.778	259.125	415.687	-0.669112	0.0154466	0.999921	-	- && Q9U405.1 RecName: Full=Transcription factor grauzone && PF07776:Zinc-finger associated domain (zf-AD)	zf-AD
AAEL001464	58.3693	77.9723	57.0966	138.312	175.89	89.6843	64.4794	134.629	-1.04893	0.0171494	0.999921	-	- && Q8N2M4.1 RecName: Full=Lysoplasmalogenase-like protein TMEM86A; AltName: Full=Transmembrane protein 86A && PF07947:YhhN-like protein	YhhN
AAEL027918	0	12.1832	7.52436	65.5164	23.3822	17.1934	6.56918	35.364	-2.12279	0.0189863	0.999921	-	- && Q5U239.1 RecName: Full=Transmembrane protein 145 [Xenopus laevis] && PF10192:Rhodopsin-like GPCR transmembrane domain	-
AAEL015216	251.437	322.448	503.689	589.647	888.173	568.775	359.191	682.198	-0.914242	0.020815	0.999921	-	- && Q7KRY6.1 RecName: Full=Nucleosomal histone kinase 1; AltName: Full=Protein baellchen && PF00069:Protein kinase domain	Pkinase
AAEL010341	341.236	376.866	366.48	549.609	670.056	480.949	361.528	566.872	-0.646163	0.020965	0.999921	rept	3.6.4.12 (DNA helicase) && Q16TA2.1 RecName: Full=RuvB-like helicase 2; AltName: Full=Reptin && PF06068:TIP49 C-terminus	-
AAEL027263	0	0	0	29.1184	0.697975	0.464685	0	10.0937	-5.44994	0.022091	0.999921	-	- && P18172.4 RecName: Full=Glucose dehydrogenase [FAD, quinone]; Contains: RecName: Full=Glucose dehydrogenase [FAD, quinone] short protein; Flags: Precursor && PF05199:GMC oxidoreductase|PF00732:GMC oxidoreductase	-
AAEL011470	3250.72	2744.46	4403.52	5652.61	6325.4	4860.14	3466.23	5612.72	-0.694638	0.0222967	0.999921	-	- && - && PF07690:Major Facilitator Superfamily	MFS_1
AAEL005326	148.168	137.264	178.814	232.947	267.673	245.819	154.749	248.813	-0.681933	0.0238176	0.999921	-	- && Q9WUU9.2 RecName: Full=Germinal-center associated nuclear protein; Short=GANP; AltName: Full=GC-associated DNA primase && PF03399:SAC3/GANP/Nin1/mts3/eIF-3 p25 family	SAC3_GANP
AAEL005033	116.739	126.705	150.045	251.146	234.171	180.298	131.163	221.872	-0.72887	0.0265242	0.999921	-	- && - && PF07776:Zinc-finger associated domain (zf-AD)	zf-AD
AAEL001455	94.2889	138.888	166.421	473.174	293.847	141.264	133.199	302.762	-1.14983	0.0267419	0.999921	-	- && - && PF07776:Zinc-finger associated domain (zf-AD)	zf-AD
AAEL019823	53.8794	12.1832	17.7044	134.673	149.367	15.7993	27.9223	99.9462	-1.93589	0.0285927	0.999921	-	- && - && -	-
AAEL003052	112.249	127.517	127.471	192.909	219.513	177.045	122.412	196.489	-0.670512	0.0291675	0.999921	-	- && - && PF06966:Protein of unknown function (DUF1295)	-
AAEL024884	4.48995	0	0	32.7582	3.14089	0.929371	1.49665	12.2761	-4.48124	0.0299503	0.999921	-	- && Q95TU8.1 RecName: Full=Netrin receptor unc-5; AltName: Full=Unc5 netrin receptor; Flags: Precursor && PF07679:Immunoglobulin I-set domain|PF00791:ZU5 domain	I-set
AAEL027294	0	0	0	21.8388	1.39595	0.464685	0	7.89981	-5.07365	0.031309	0.999921	-	- && - && -	-
AAEL021452	94.2889	58.4793	87.194	214.748	150.065	102.231	79.9874	155.681	-0.956204	0.0317635	0.999921	-	- && - && PF07776:Zinc-finger associated domain (zf-AD)	zf-AD
AAEL005793	31.4296	39.7984	75.2436	101.914	154.252	78.0671	48.8239	111.411	-1.13745	0.0318992	0.999921	-	- && O30409.1 RecName: Full=Tyrocidine synthase 3; AltName: Full=Tyrocidine synthase III; Includes: RecName: Full=ATP-dependent asparagine adenylase; Short=AsnA; AltName: Full=Asparagine activase; Includes: RecName: Full=ATP-dependent glutamine adenylase; Short=GlnA; AltName: Full=Glutamine activase; Includes: RecName: Full=ATP-dependent tyrosine adenylase; Short=TyrA; AltName: Full=Tyrosine acti…	AMP-binding
AAEL024960	0	25.9908	56.2114	94.6347	131.219	67.8441	27.4007	97.8994	-1.71916	0.0320506	0.999921	-	- && - && -	-
AAEL025258	143.678	138.076	134.111	302.103	205.903	188.662	138.622	232.223	-0.725575	0.0326022	0.999921	-	- && O43719.1 RecName: Full=HIV Tat-specific factor 1; Short=Tat-SF1 && PF13893:RNA recognition motif. (a.k.a. RRM, RBD, or RNP domain)|PF00076:RNA recognition motif. (a.k.a. RRM, RBD, or RNP domain)	RRM_1
AAEL010855	179.598	311.889	402.332	502.292	703.21	445.169	297.94	550.223	-0.867229	0.0334379	0.999921	-	- && Q99741.1 RecName: Full=Cell division control protein 6 homolog; AltName: Full=CDC6-related protein; AltName: Full=Cdc18-related protein; Short=HsCdc18; AltName: Full=p62(cdc6); Short=HsCDC6 && PF13401:AAA domain|PF09079:CDC6, C terminal	-
AAEL011598	8.97989	4.87327	0.442609	47.3174	55.838	0.464685	4.76526	34.54	-3.07108	0.0346417	0.999921	-	- && - && PF08395:7tm Chemosensory receptor	-
AAEL004136	80.819	53.606	103.571	222.028	148.32	109.201	79.3319	159.849	-0.983814	0.0349711	0.999921	-	- && - && -	-
AAEL021335	0	0	0	18.199	0.348987	2.78811	0	7.11203	-4.9229	0.0354684	0.999921	-	1.2.1.84 (Alcohol-forming fatty acyl-CoA reductase) && A1ZAI5.1 RecName: Full=Putative fatty acyl-CoA reductase CG5065 && PF07993:Male sterility protein|PF03015:Male sterility protein	NAD_binding_4
AAEL004451	4.48995	8.12212	7.52436	0	127.031	11.1524	6.71214	46.0613	-2.75401	0.0362582	0.999921	-	- && Q9VCA2.1 RecName: Full=Organic cation transporter protein && PF00083:Sugar (and other) transporter	Sugar_tr
AAEL011353	0	1.62442	0.885218	40.0378	2.09392	0.929371	0.836547	14.3537	-3.5522	0.0368173	0.999921	-	- && Q8BXQ2.2 RecName: Full=GPI transamidase component PIG-T; AltName: Full=Neuronal development-associated protein 7; AltName: Full=Phosphatidylinositol-glycan biosynthesis class T protein; Flags: Precursor && PF04113:Gpi16 subunit, GPI transamidase component	-
AAEL003379	13.4698	39.7984	59.7522	131.033	80.9651	72.4909	37.6735	94.8296	-1.20153	0.0369378	0.999921	-	- && A6H8I2.1 RecName: Full=Small G protein signaling modulator 3 homolog; AltName: Full=RUN and TBC1 domain-containing protein 3 && PF00566:Rab-GTPase-TBC domain|PF02759:RUN domain|PF00018:SH3 domain	TBC
AAEL020276	0	0	3.54087	25.4786	10.4696	6.04091	1.18029	13.9964	-3.02407	0.0375431	0.999921	-	- && - && PF10545:Alcohol dehydrogenase transcription factor Myb/SANT-like	-
AAEL011147	228.987	177.062	254.5	509.572	356.665	272.77	220.183	379.669	-0.773762	0.0383186	0.999921	-	- && Q9VX31.2 RecName: Full=Integrator complex subunit 2 && PF14750:Integrator complex subunit 2	-
AAEL007835	62.8593	47.1083	72.5879	112.834	124.938	89.2196	60.8518	108.997	-0.838012	0.0391352	0.999921	-	- && P23647.2 RecName: Full=Serine/threonine-protein kinase fused && PF00069:Protein kinase domain	Pkinase
AAEL027649	0	4.06106	6.19653	29.1184	15.7044	10.2231	3.4192	18.3486	-2.01228	0.0403188	0.999921	-	- && - && PF04827:Plant transposon protein	DUF635
AAEL014555	17.9598	38.9862	9.29479	316.662	10.4696	18.1227	22.0803	115.085	-2.34702	0.0415309	0.999921	-	- && - && PF05348:Proteasome maturation factor UMP1	-
AAEL023379	0	0	0.885218	14.5592	3.83886	3.2528	0.295073	7.21695	-3.5099	0.0425308	0.999921	-	4.6.1.2 (Guanylate cyclase) && Q02153.1 RecName: Full=Guanylate cyclase soluble subunit beta-1; Short=GCS-beta-1; AltName: Full=Guanylate cyclase soluble subunit beta-3; Short=GCS-beta-3; AltName: Full=Soluble guanylate cyclase small subunit && PF07700:Haem-NO-binding|PF00211:Adenylate and Guanylate cyclase catalytic domain|PF07701:Heme NO binding associated	Guanylate_cyc
AAEL002917	107.759	82.8456	23.9009	181.99	461.012	41.357	71.5017	228.12	-1.70417	0.0429591	0.999921	-	2.7.1.222 (4-hydroxytryptamine kinase) && - && PF02958:Ecdysteroid kinase	-
AAEL014910	0	0	0.442609	21.8388	0.697975	1.39406	0.147536	7.97694	-4.21591	0.0433344	0.999921	-	- && Q8BG39.1 RecName: Full=Synaptic vesicle glycoprotein 2B; Short=Synaptic vesicle protein 2B && PF07690:Major Facilitator Superfamily	MFS_1
AAEL026858	0	9.74654	16.3765	18.199	64.5627	23.699	8.70769	35.4869	-1.84532	0.04342	0.999921	-	- && - && PF05485:THAP domain|PF07776:Zinc-finger associated domain (zf-AD)	THAP
AAEL027637	4.48995	55.2304	15.9339	240.227	63.1667	20.4462	25.2181	107.947	-2.0085	0.0436194	0.999921	-	2.7.9.3 (Selenide%2C water dikinase) && O18373.1 RecName: Full=Selenide, water dikinase; AltName: Full=Protein patufet; AltName: Full=Selenium donor protein; AltName: Full=Selenophosphate synthase; AltName: Full=dSelD && PF02769:AIR synthase related protein, C-terminal domain	-
AAEL005977	4.48995	4.87327	5.31131	32.7582	31.7579	3.2528	4.89151	22.5896	-2.1415	0.0441858	0.999921	-	2.8.2.- (Sulfotransferases.) && Q9NPF2.1 RecName: Full=Carbohydrate sulfotransferase 11; AltName: Full=Chondroitin 4-O-sulfotransferase 1; AltName: Full=Chondroitin 4-sulfotransferase 1; Short=C4S-1; Short=C4ST-1; Short=C4ST1 && PF03567:Sulfotransferase family	-
AAEL007536	498.384	510.881	696.224	899.03	887.824	761.155	568.497	849.336	-0.570023	0.0450521	0.999921	-	- && Q2KJB7.1 RecName: Full=Carnitine O-palmitoyltransferase 2, mitochondrial; AltName: Full=Carnitine palmitoyltransferase II; Short=CPT II; Flags: Precursor && PF00755:Choline/Carnitine o-acyltransferase	-
AAEL020231	0	0	0	0	19.1943	1.85874	0	7.01768	-5.07958	0.0455104	0.999921	-	- && - && -	-
AAEL013184	4.48995	4.06106	3.09826	25.4786	39.4356	0.929371	3.88309	21.9478	-2.54057	0.0463197	0.999921	-	- && Q94526.2 RecName: Full=Open rectifier potassium channel protein 1; AltName: Full=Two pore domain potassium channel Ork1 && PF07885:Ion channel	Ion_trans_2
AAEL026824	0	0.812212	1.32783	25.4786	14.3085	0	0.713347	13.2624	-3.64815	0.0467612	0.999921	-	- && - && -	-
AAEL002647	94.2889	131.578	167.306	262.065	219.862	188.662	131.058	223.53	-0.721121	0.0477108	0.999921	-	- && B4MX21.1 RecName: Full=DNA repair and recombination protein RAD54-like; AltName: Full=Protein okra && PF00271:Helicase conserved C-terminal domain|PF00176:SNF2 family N-terminal domain	SNF2_N
AAEL009818	8.97989	8.12212	14.1635	32.7582	28.268	21.8402	10.4218	27.6221	-1.31071	0.0477401	0.999921	-	- && - && PF08445:FR47-like protein	-
AAEL005438	8.97989	18.6809	34.9661	61.8766	47.4623	49.2567	20.8756	52.8652	-1.18199	0.0480407	0.999921	-	- && Q5F361.2 RecName: Full=TBC domain-containing protein kinase-like protein && PF00069:Protein kinase domain|PF00566:Rab-GTPase-TBC domain	TBC
AAEL014437	0	0.812212	0.442609	21.8388	3.83886	0.464685	0.418274	8.71411	-3.5658	0.0488127	0.999921	-	2.7.1.222 (4-hydroxytryptamine kinase) && - && PF02958:Ecdysteroid kinase	-
AAEL015016	597.163	437.782	834.318	1230.25	1057.43	809.947	623.088	1032.54	-0.723601	0.0488468	0.999921	-	- && Q8IUR7.2 RecName: Full=Armadillo repeat-containing protein 8 && -	-
AAEL008427	224.497	301.331	311.597	411.297	450.892	389.871	279.142	417.353	-0.561636	0.0494704	0.999921	-	- && Q9BWU0.1 RecName: Full=Kanadaptin; AltName: Full=Human lung cancer oncogene 3 protein; Short=HLC-3; AltName: Full=Kidney anion exchanger adapter protein; AltName: Full=Solute carrier family 4 anion exchanger member 1 adapter protein && PF00498:FHA domain	FHA
