# Supplementary material for: Aedes aegypti Hemocytes Mediate Antiviral Immunity
Source: Int J Mol Sci. 2025 Sep 9;26(18):8779. doi: 10.3390/ijms26188779 (PMC12470020; doi:10.3390/ijms26188779)
Supplement: Supplementary file 1 [file ijms-26-08779-s001.zip › Supplementary Tables/Supplementary Table S6.xlsx]

## Sheet: HcDVvsHc.up_KEGGenrich
KEGGID	Description	GeneRatio	BgRatio	pvalue	padj	geneID	geneName	keggID	Count
aag03010	Ribosome	9/1933	121/2916	4.50486e-06	0.000117126	AAEL009608/AAEL000180/AAEL020447/AAEL002639/AAEL028178/AAEL005027/AAEL026382/AAEL009653/AAEL005220	mRpS16/mRpL17/-/Rpl36-2/-/RpLP1/-/RpS30/RpL30	aag:5572192/aag:5570019/aag:110680475/aag:5575450/aag:110678198/aag:5565839/aag:5567386/aag:5580030/aag:5565962	9
aag04711	Circadian rhythm - fly	1/1933	11/2916	0.117866	0.68942	AAEL022593	-	aag:5576514	1
aag04310	Wnt signaling pathway	2/1933	70/2916	0.186983	0.68942	AAEL008847/AAEL000656	-/-	aag:5571157/aag:5565423	2
aag04150	mTOR signaling pathway	2/1933	84/2916	0.245617	0.68942	AAEL004056/AAEL008847	-/-	aag:5564062/aag:5571157	2
aag04320	Dorso-ventral axis formation	1/1933	28/2916	0.273976	0.68942	AAEL013233	PIWI5	aag:5577490	1
aag00900	Terpenoid backbone biosynthesis	1/1933	30/2916	0.290476	0.68942	AAEL001732	-	aag:5579988	1
aag00190	Oxidative phosphorylation	2/1933	105/2916	0.334674	0.68942	AAEL001164/AAEL000138	-/-	aag:5568828/aag:5567793	2
aag00620	Pyruvate metabolism	1/1933	38/2916	0.352914	0.68942	AAEL008369	-	aag:5570546	1
aag00860	Porphyrin metabolism	1/1933	38/2916	0.352914	0.68942	AAEL002948	-	aag:5576595	1
aag00562	Inositol phosphate metabolism	1/1933	41/2916	0.374927	0.68942	AAEL027150	-	aag:5570306	1
aag02010	ABC transporters	1/1933	42/2916	0.382101	0.68942	AAEL008635	-	aag:5570858	1
aag00280	Valine, leucine and isoleucine degradation	1/1933	44/2916	0.396212	0.68942	AAEL020269	-	aag:5576517	1
aag03040	Spliceosome	2/1933	120/2916	0.396847	0.68942	AAEL006135/AAEL009914	Cbp20/-	aag:5567547/aag:5572581	2
aag04070	Phosphatidylinositol signaling system	1/1933	50/2916	0.436695	0.68942	AAEL027150	-	aag:5570306	1
aag04391	Hippo signaling pathway - fly	1/1933	50/2916	0.436695	0.68942	AAEL007595	-	aag:5579964	1
aag00520	Amino sugar and nucleotide sugar metabolism	1/1933	53/2916	0.455937	0.68942	AAEL003066	-	aag:5576995	1
aag04213	Longevity regulating pathway - multiple species	1/1933	54/2916	0.462208	0.68942	AAEL003173	-	aag:5577394	1
aag04214	Apoptosis - fly	1/1933	57/2916	0.480603	0.68942	AAEL007595	-	aag:5579964	1
aag00480	Glutathione metabolism	1/1933	71/2916	0.558684	0.68942	AAEL005821	-	aag:5567084	1
aag03015	mRNA surveillance pathway	1/1933	74/2916	0.573869	0.68942	AAEL006135	Cbp20	aag:5567547	1
aag03008	Ribosome biogenesis in eukaryotes	1/1933	75/2916	0.578817	0.68942	AAEL005263	-	aag:5566235	1
aag04080	Neuroactive ligand-receptor interaction	1/1933	80/2916	0.602733	0.68942	AAEL005604	-	aag:5566733	1
aag04013	MAPK signaling pathway - fly	1/1933	85/2916	0.62533	0.68942	AAEL022989	-	aag:110681435	1
aag03013	Nucleocytoplasmic transport	1/1933	94/2916	0.662904	0.68942	AAEL006135	Cbp20	aag:5567547	1
aag04120	Ubiquitin mediated proteolysis	1/1933	94/2916	0.662904	0.68942	AAEL026841	-	aag:110680385	1
aag04142	Lysosome	1/1933	111/2916	0.724158	0.724158	AAEL015136	-	aag:5579505	1
